# Supplementary material for: Impact of the White Collar Photoreceptor WcoA on the Fusarium fujikuroi Transcriptome
Source: Front Microbiol. 2021 Jan 18;11:619474. doi: 10.3389/fmicb.2020.619474 (PMC7871910; doi:10.3389/fmicb.2020.619474)
Supplement: Supplementary file 1 [file Table_1.XLSX]

## Sheet: Data
Supplementary Table S1
Data of the samples and sequences used in the RNAseq analysis
Sample	Strain	Biological condition	RIN	Number of sequences	Average length	Total Mb	Quality	GEO file
WT0_R1	Wild strain	Dark, replica 1	9.9	29636500	75.52	2238.16	33.65	WT_R1_0.fastq
WT0_R2	Wild strain	Dark, replica 2	10.0	26010837	75.52	1964.4	33.67	WT_R2_0.fastq
WT0_R3	Wild strain	Dark, replica 3	10.0	23126812	75.51	1746.26	33.45	WT_R3_0.fastq
WT15_R1	Wild strain	15-min illumination, replica 1	10.0	21865547	75.52	1651.22	33.68	WT_R1_15.fastq
WT15_R2	Wild strain	15-min illumination, replica 2	10.0	21409945	75.52	1616.96	33.7	WT_R2_15.fastq
WT15_R3	Wild strain	15-min illumination, replica 3	9.8	15355067	75.52	1159.59	33.62	WT_R3_15.fastq
WT60_R1	Wild strain	60-min illumination, replica 1	9.9	20511308	75.51	1548.75	33.62	WT_R1_60.fastq
WT60_R2	Wild strain	60-min illumination, replica 2	10.0	19043147	75.52	1438.15	33.65	WT_R2_60.fastq
WT60_R3	Wild strain	60-min illumination, replica 3	10.0	24146129	75.53	1823.67	33.67	WT_R3_60.fastq
WT240_R1	Wild strain	240-min illumination, replica 1	10.0	22536934	75.49	1701.25	33.68	WT_R1_240.fastq
WT240_R2	Wild strain	240-min illumination, replica 2	10.0	23241061	75.5	1754.72	33.55	WT_R2_240.fastq
WT240_R3	Wild strain	240-min illumination, replica 3	10.0	21159719	75.52	1597.92	33.67	WT_R3_240.fastq
WC0_R1	wcoA mutant	Dark, replica 1	10.0	17874922	75.53	1350.04	33.65	WC_R1_0.fastq
WC0_R2	wcoA mutant	Dark, replica 2	10.0	19261318	75.53	1454.75	33.64	WC_R2_0.fastq
WC0_R3	wcoA mutant	Dark, replica 3	10.0	17924027	75.52	1353.63	33.64	WC_R3_0.fastq
WC15_R1	wcoA mutant	15-min illumination, replica 1	10.0	19755834	75.53	1492.11	33.52	WC_R1_15.fastq
WC15_R2	wcoA mutant	15-min illumination, replica 2	10.0	22056705	75.53	1665.88	33.59	WC_R2_15.fastq
WC15_R3	wcoA mutant	15-min illumination, replica 3	10.0	18500686	75.53	1397.39	33.62	WC_R3_15.fastq
WC60_R1	wcoA mutant	60-min illumination, replica 1	10.0	20139612	75.53	1521.13	33.61	WC_R1_60.fastq
WC60_R2	wcoA mutant	60-min illumination, replica 2	10.0	18725559	75.53	1414.35	33.61	WC_R2_60.fastq
WC60_R3	wcoA mutant	60-min illumination, replica 3	10.0	17202993	75.53	1299.27	33.6	WC_R3_60.fastq
WC240_R1	wcoA mutant	240-min illumination, replica 1	10.0	23473261	75.51	1772.58	33.54	WC_R1_240.fastq
WC240_R2	wcoA mutant	240-min illumination, replica 2	10.0	19433708	75.52	1467.72	33.63	WC_R2_240.fastq
WC240_R3	wcoA mutant	240-min illumination, replica 3	10.0	24290494	75.53	1834.59	33.56	WC_R3_240.fastq
RIN data obtained with TapeStation
