# Supplementary material for: Impact of the White Collar Photoreceptor WcoA on the Fusarium fujikuroi Transcriptome
Source: Front Microbiol. 2021 Jan 18;11:619474. doi: 10.3389/fmicb.2020.619474 (PMC7871910; doi:10.3389/fmicb.2020.619474)
Supplement: Supplementary file 4 [file Table_4.XLSX]

## Sheet: Probes FFC1 FFUJ
Supplementary Table S4
Summary of the annotated probes of the RNAseq analysis with their corresponding genes (FFC1) and the orthologs from F. fujikuroi IMI 58289
Probe	Chromosome	Start	End	Probe Strand	Feature (FKMC1995)	Feature Strand	Description	IMI58289
XLOC_001210	FMJU01000001.1	9070	9393	-	FFC1_00001	-	uncharacterized protein FFC1_00001	#N/A
XLOC_000001	FMJU01000001.1	11017	12347	+	FFC1_00002	+	predicted protein [	#N/A
XLOC_000002	FMJU01000001.1	18000	18334	+	FFC1_00003	+	uncharacterized protein FFNC_00002	#N/A
XLOC_001211	FMJU01000001.1	19784	35170	-	FFC1_00004	-	non-ribosomal peptide synthetase	FFUJ_00003
XLOC_000003	FMJU01000001.1	35819	37732	+	FFC1_00005	+	probable DHA14-like major facilitator; ABC transporter	FFUJ_00004
XLOC_001212	FMJU01000001.1	38635	40599	-	FFC1_00006	-	isoamyl alcohol oxidase	FFUJ_00005
XLOC_001213	FMJU01000001.1	41165	42376	-	FFC1_00007	-	related to cytochrom P450	FFUJ_00006
XLOC_001214	FMJU01000001.1	42578	42968	-	null		#N/A	#N/A
XLOC_000004	FMJU01000001.1	43326	45148	+	FFC1_00008	+	related to benzoate-para-hydroxylase (cytochrome P450)	FFUJ_00007
XLOC_001215	FMJU01000001.1	45387	46537	-	FFC1_00009	-	related to O-methyltransferase	FFUJ_00008
XLOC_001216	FMJU01000001.1	47130	50015	-	FFC1_00010	-	cytochrome b5-like Heme/Steroid binding domain-containing protein	FFUJ_00009
XLOC_001217	FMJU01000001.1	50363	55358	-	FFC1_00011	-	probable fatty acid synthase, alpha subunit	FFUJ_04562
XLOC_000005	FMJU01000001.1	55733	57175	+	FFC1_00012	+	related to branched-chain amino acid aminotransferase	FFUJ_00011
XLOC_000006	FMJU01000001.1	57446	58671	+	FFC1_00013	+	Apicidin F cluster transcription factor apf2	FFUJ_00012
XLOC_001218	FMJU01000001.1	58806	59749	-	FFC1_00014	-	related to PRO3-delta 1-pyrroline-5-carboxylate reductase	FFUJ_00013
XLOC_001219	FMJU01000001.1	60836	72893	-	FFC1_00016	-	putative polyketide synthase	#N/A
XLOC_001220	FMJU01000001.1	73908	75541	-	FFC1_00017	-	related to multidrug resistant protein	#N/A
XLOC_001221	FMJU01000001.1	76386	78075	-	FFC1_00018	-	cytochrome P450	#N/A
XLOC_000007	FMJU01000001.1	79007	79969	+	FFC1_00019	+	methyltransferase - protein	#N/A
XLOC_000008	FMJU01000001.1	80314	81736	+	FFC1_00020	+	dimethylallyl tryptophan synthase GliD1	#N/A
XLOC_001222	FMJU01000001.1	82637	84267	-	FFC1_00021	-	Metallo-dependent hydrolase	#N/A
XLOC_000009	FMJU01000001.1	84567	86813	+	FFC1_00022	+	FAD binding domain protein	#N/A
XLOC_000010	FMJU01000001.1	87685	88789	+	FFC1_00023	+	related to DUF636 domain protein	#N/A
XLOC_000011	FMJU01000001.1	91985	93047	+	FFC1_00024	+	related to conserved protein/domain typically associated with flavoprotein oxygenases, DIM6/NTAB family	#N/A
XLOC_001223	FMJU01000001.1	93522	94403	-	FFC1_00025	-	Pyrroline-5-carboxylate reductase	#N/A
XLOC_000012	FMJU01000001.1	95210	95910	+	null		#N/A	#N/A
XLOC_000013	FMJU01000001.1	96102	97730	+	FFC1_00026	+	related to positive activator of transcription	#N/A
XLOC_001224	FMJU01000001.1	98455	99913	-	FFC1_00027	-	proline dehydrogenase	#N/A
XLOC_000014	FMJU01000001.1	100305	100649	+	FFC1_00028	+	putative transporter	#N/A
XLOC_001225	FMJU01000001.1	101281	103673	-	FFC1_00029	-	related to conserved protein/domain typically associated with flavoprotein oxygenases, DIM6/NTAB family	#N/A
XLOC_001226	FMJU01000001.1	105313	107132	-	FFC1_00030	-	Delta-1-pyrroline-5-carboxylate dehydrogenase	#N/A
XLOC_001227	FMJU01000001.1	115611	115696	-	FFC1_00031	-	#N/A	#N/A
XLOC_001228	FMJU01000001.1	118659	118965	-	FFC1_00032	-	uncharacterized protein FFC1_00032	#N/A
XLOC_000015	FMJU01000001.1	124300	124493	+	FFC1_00033	+	uncharacterized protein FFNC_00032	#N/A
XLOC_000016	FMJU01000001.1	133475	137011	+	FFC1_00034	+	uncharacterized protein FFNC_00033	#N/A
XLOC_000017	FMJU01000001.1	137072	138910	+	FFC1_00035	+	uncharacterized protein FFC1_00035	#N/A
XLOC_001229	FMJU01000001.1	137275	137446	-	FFC1_00035	+	uncharacterized protein FFC1_00035	#N/A
XLOC_001230	FMJU01000001.1	144803	146500	-	FFC1_00036	-	pyruvate decarboxylase	#N/A
XLOC_001231	FMJU01000001.1	148730	150103	-	FFC1_00037	-	F-box domain protein	#N/A
XLOC_000018	FMJU01000001.1	150962	151528	+	FFC1_00038	+	probable heat shock protein 30	#N/A
XLOC_001232	FMJU01000001.1	152286	152606	-	null		#N/A	#N/A
XLOC_001233	FMJU01000001.1	154538	157279	-	FFC1_00039	-	Trehalose phosphorylase	FFUJ_09946
XLOC_000019	FMJU01000001.1	161280	162401	+	FFC1_00040	+	protein phosphatase regulator	#N/A
XLOC_001234	FMJU01000001.1	162969	163805	-	FFC1_00041	-	Uncharacterized protein Y057_8058	#N/A
XLOC_000020	FMJU01000001.1	173034	173336	+	FFC1_00042	+	#N/A	#N/A
XLOC_000021	FMJU01000001.1	181075	181743	+	FFC1_00043	+	MFS general substrate transporter	#N/A
XLOC_000022	FMJU01000001.1	183610	185052	+	FFC1_00044	+	Alkaline proteinase	#N/A
XLOC_001235	FMJU01000001.1	185631	187552	-	FFC1_00045	-	related to permease of the major facilitator superfamily	#N/A
XLOC_001236	FMJU01000001.1	189048	191272	-	FFC1_00046	-	related to ferric reductase Fre2p	FFUJ_00014
XLOC_001237	FMJU01000001.1	193237	194457	-	FFC1_00047	-	uncharacterized protein Y057_11460	FFUJ_00015
XLOC_001238	FMJU01000001.1	194894	196234	-	FFC1_00048	-	uncharacterized protein FFNC_00048	FFUJ_00016
XLOC_001239	FMJU01000001.1	196549	197587	-	FFC1_00049	-	related to protoporphyrinogen oxidase	FFUJ_00017
XLOC_000023	FMJU01000001.1	198407	199283	+	FFC1_00050	+	related to ketoreductase	FFUJ_00018
XLOC_001240	FMJU01000001.1	199379	200581	-	FFC1_00051	-	related to aldehyde reductase II	FFUJ_00019
XLOC_001241	FMJU01000001.1	200849	202317	-	FFC1_00052	-	uncharacterized protein Y057_11464	FFUJ_00020
XLOC_001242	FMJU01000001.1	202862	203623	-	FFC1_00053	-	related to NonF protein, involved in nonactin biosynthesis	FFUJ_00021
XLOC_000024	FMJU01000001.1	204078	204395	+	FFC1_00054	+	uncharacterized protein Y057_11466	FFUJ_00022
XLOC_001243	FMJU01000001.1	204902	205348	-	FFC1_00055	-	uncharacterized protein FFUJ_00023	FFUJ_00023
XLOC_001244	FMJU01000001.1	205509	205695	-	null		#N/A	#N/A
XLOC_000025	FMJU01000001.1	206369	206731	+	FFC1_00056	+	uncharacterized protein FFUJ_00024	FFUJ_00024
XLOC_000026	FMJU01000001.1	207098	208239	+	FFC1_00057	+	related to aldehyde reductase II	FFUJ_00025
XLOC_000027	FMJU01000001.1	208930	209643	+	FFC1_00058	+	uncharacterized protein FFUJ_00026	FFUJ_00026
XLOC_001245	FMJU01000001.1	209779	211508	-	FFC1_00059	-	probable benzoate 4-monooxygenase cytochrome P450	FFUJ_00027
XLOC_000028	FMJU01000001.1	212251	213425	+	FFC1_00060	+	related to alcohol dehydrogenase	FFUJ_00028
XLOC_000029	FMJU01000001.1	214682	215725	+	FFC1_00061	+	related to exostosin-like 3	FFUJ_00029
XLOC_001246	FMJU01000001.1	216731	218560	-	FFC1_00062	-	related to acyl-CoA transferases/carnitine dehydratase	FFUJ_00030
XLOC_001247	FMJU01000001.1	219225	219723	-	FFC1_00063	-	cupin 2 conserved barrel protein	FFUJ_00031
XLOC_000030	FMJU01000001.1	220179	222525	+	FFC1_00064	+	zn 2cys6 transcription factor	FFUJ_00032
XLOC_001248	FMJU01000001.1	222723	224200	-	FFC1_00065	-	probable 3-hydroxyisobutyrate dehydrogenase, mitochondrial precursor	FFUJ_00033
XLOC_000031	FMJU01000001.1	224727	225727	+	FFC1_00066	+	related to vegetatible incompatibility protein HET-E-1	FFUJ_00034
XLOC_001249	FMJU01000001.1	225854	227548	-	FFC1_00067	-	uncharacterized protein FFNC_00067	FFUJ_00035
XLOC_001250	FMJU01000001.1	228159	229724	-	FFC1_00068	-	uncharacterized protein FFE2_00071	FFUJ_00036
XLOC_000032	FMJU01000001.1	230390	231775	+	FFC1_00069	+	uncharacterized protein Y057_11479	FFUJ_00037
XLOC_001251	FMJU01000001.1	234029	234856	-	FFC1_00070	-	probable gEgh 16 protein	FFUJ_00038
XLOC_001252	FMJU01000001.1	236028	236837	-	FFC1_00071	-	2,4-dihydroxyhept-2-ene-1,7-dioic acid aldolase	FFUJ_00039
XLOC_000033	FMJU01000001.1	237507	239060	+	FFC1_00072	+	related to nicotinamide mononucleotide permease	FFUJ_00040
XLOC_000034	FMJU01000001.1	239639	241612	+	FFC1_00073	+	uncharacterized protein FFNC_00073	FFUJ_00041
XLOC_001253	FMJU01000001.1	241999	242472	-	FFC1_00074	-	related to Protein mmf2, mitochondrial	FFUJ_00042
XLOC_000035	FMJU01000001.1	243094	244481	+	FFC1_00075	+	related to leucoanthocyanidin dioxygenase	FFUJ_00043
XLOC_001254	FMJU01000001.1	244765	246129	-	FFC1_00076	-	related to integral membrane protein PTH11	FFUJ_00044
XLOC_000036	FMJU01000001.1	249105	250637	+	FFC1_00077	+	choline permease	FFUJ_00045
XLOC_001255	FMJU01000001.1	250858	252492	-	FFC1_00078	-	probable alpha-glucoside transport protein	FFUJ_00046
XLOC_000037	FMJU01000001.1	252905	255039	+	FFC1_00079	+	related to transcription activator amyR	FFUJ_00047
XLOC_001256	FMJU01000001.1	254964	257246	-	FFC1_00080	-	probable alpha-galactosidase C precursor	FFUJ_00048
XLOC_001257	FMJU01000001.1	257526	259199	-	FFC1_00081	-	related to pisatin demethylase cytochrome P450	FFUJ_00049
XLOC_000038	FMJU01000001.1	260065	261111	+	FFC1_00082	+	related to ADH3-alcohol dehydrogenase III	FFUJ_00050
XLOC_001258	FMJU01000001.1	261436	261921	-	FFC1_00083	-	uncharacterized protein LW93_13145	FFUJ_00051
XLOC_001259	FMJU01000001.1	263624	264481	-	FFC1_00084	-	related to lipase/esterase	FFUJ_00052
XLOC_000039	FMJU01000001.1	265521	266516	+	FFC1_00085	+	related to nuclear pore protein	FFUJ_00053
XLOC_000040	FMJU01000001.1	267850	269153	+	FFC1_00086	+	related to UPC2-regulatory protein involved in control of sterol uptake	FFUJ_00054
XLOC_001260	FMJU01000001.1	269375	273259	-	FFC1_00087	-	related to ankyrin	FFUJ_00055
XLOC_001261	FMJU01000001.1	273897	275487	-	FFC1_00088	-	GTP binding domain	#N/A
XLOC_000041	FMJU01000001.1	276131	278268	+	FFC1_00089	+	uncharacterized protein FFE2_00092	#N/A
XLOC_001262	FMJU01000001.1	278895	279954	-	FFC1_00090	-	related to lipase 2	FFUJ_00057
XLOC_000042	FMJU01000001.1	280501	282218	+	FFC1_00091	+	related to putative tartrate transporter	FFUJ_00058
XLOC_000043	FMJU01000001.1	282623	283723	+	FFC1_00092	+	probable amino acid aldolase or racemase	FFUJ_00059
XLOC_000044	FMJU01000001.1	284090	284985	+	FFC1_00093	+	uncharacterized protein FFC1_00093	FFUJ_00060
XLOC_000045	FMJU01000001.1	286053	287093	+	FFC1_00094	+	related to nitrogen metabolic regulation protein nmr	FFUJ_00061
XLOC_001263	FMJU01000001.1	287134	288843	-	FFC1_00095	-	Alkaline phosphatase D	FFUJ_00062
XLOC_000046	FMJU01000001.1	289533	291255	+	FFC1_00096	+	related to glycerophosphoinositol transporter	FFUJ_00063
XLOC_001264	FMJU01000001.1	291487	292266	-	FFC1_00097	-	related to heterokaryon incompatibility protein	FFUJ_00064
XLOC_000047	FMJU01000001.1	292990	294974	+	FFC1_00098	+	retinal pigment epithelial membrane family protein	FFUJ_00066
XLOC_001265	FMJU01000001.1	295087	295689	-	FFC1_00099	-	uncharacterized protein Y057_11509	FFUJ_00067
XLOC_000048	FMJU01000001.1	296718	299676	+	FFC1_00100	+	related to small s protein	FFUJ_00068
XLOC_001266	FMJU01000001.1	299913	302273	-	FFC1_00101	-	related to glucan 1,3-beta-glucosidase	FFUJ_00069
XLOC_001267	FMJU01000001.1	303000	304216	-	FFC1_00102	-	probable aspartic proteinase precursor	FFUJ_00070
XLOC_000049	FMJU01000001.1	306837	308021	+	FFC1_00103	+	probable pectin lyase precursor	FFUJ_00071
XLOC_000050	FMJU01000001.1	312927	314056	+	FFC1_00104	+	related to endoglucanase I precursor	FFUJ_00072
XLOC_001268	FMJU01000001.1	314469	315617	-	FFC1_00105	-	uncharacterized protein Y057_8571	FFUJ_00073
XLOC_000051	FMJU01000001.1	316660	319524	+	FFC1_00106	+	related to small s protein	FFUJ_00074
XLOC_000052	FMJU01000001.1	320216	321130	+	FFC1_00107	+	related to Rtm1p	#N/A
XLOC_000053	FMJU01000001.1	321469	322965	+	FFC1_00108	+	related to ECM22-strong similarity to YDR213w, weak similarity to Lys14p	FFUJ_00075
XLOC_001269	FMJU01000001.1	323143	324221	-	FFC1_00109	-	related to a retinal short-chain dehydrogenase/reductase	FFUJ_00076
XLOC_001270	FMJU01000001.1	324896	325690	-	FFC1_00110	-	serine/threonine-protein kinase	FFUJ_00077
XLOC_001271	FMJU01000001.1	327070	330641	-	FFC1_00111	-	related to ankyrin	FFUJ_00078
XLOC_001272	FMJU01000001.1	332637	333515	-	FFC1_00112	-	carbonic anhydrase	FFUJ_00079
XLOC_001273	FMJU01000001.1	334893	335621	-	FFC1_00113	-	uncharacterized protein Y057_8577	FFUJ_00080
XLOC_001274	FMJU01000001.1	336634	338760	-	FFC1_00114	-	related to tenascin X precursor	FFUJ_00081
XLOC_000054	FMJU01000001.1	339609	340628	+	FFC1_00115	+	uncharacterized protein FFC1_00115	FFUJ_00082
XLOC_000055	FMJU01000001.1	341164	342978	+	FFC1_00116	+	uncharacterized protein LW94_14190	FFUJ_00083
XLOC_000056	FMJU01000001.1	343327	344691	+	FFC1_00117	+	trichothecene 3-O-acetyltransferase	FFUJ_00084
XLOC_000057	FMJU01000001.1	345022	348083	+	FFC1_00118	+	related to beta-galactosidase	FFUJ_00085
XLOC_000058	FMJU01000001.1	348623	349702	+	FFC1_00119	+	related to nitrogen metabolic regulation protein nmr	FFUJ_00086
XLOC_000059	FMJU01000001.1	349950	351740	+	FFC1_00120	+	related to heterokaryon incompatibility protein (het-6OR allele)	FFUJ_00087
XLOC_001275	FMJU01000001.1	351877	355569	-	FFC1_00121	-	Ankyrin repeat-containing domain protein	FFUJ_00088
XLOC_001276	FMJU01000001.1	356055	359947	-	FFC1_00122	-	gpi inositol-deacylase pgap1-like	FFUJ_00089
XLOC_000060	FMJU01000001.1	361127	364477	+	FFC1_00123	+	predicted protein [	FFUJ_00090
XLOC_000061	FMJU01000001.1	364842	366121	+	FFC1_00124	+	#N/A	#N/A
XLOC_000062	FMJU01000001.1	366782	368323	+	FFC1_00125	+	uncharacterized protein FFNC_00126	FFUJ_00091
XLOC_001277	FMJU01000001.1	368471	369237	-	FFC1_00126	-	phenylacetaldoxime dehydratase	FFUJ_00092
XLOC_000063	FMJU01000001.1	370218	371174	+	FFC1_00127	+	related to aliphatic nitrilase	FFUJ_00093
XLOC_001278	FMJU01000001.1	371188	372585	-	FFC1_00128	-	c6 transcription factor oefc	FFUJ_00094
XLOC_000064	FMJU01000001.1	373270	374811	+	FFC1_00129	+	related to HNM1-Choline permease	FFUJ_00095
XLOC_001279	FMJU01000001.1	374948	378238	-	FFC1_00130	-	uncharacterized protein FFC1_00130	FFUJ_00096
XLOC_001280	FMJU01000001.1	379136	383136	-	FFC1_00131	-	related to death-associated protein kinase 1	FFUJ_00097
XLOC_000065	FMJU01000001.1	383745	385460	+	FFC1_00132	+	uncharacterized protein Y057_8595	FFUJ_00098
XLOC_001281	FMJU01000001.1	385648	386223	-	FFC1_00133	-	uncharacterized protein FFUJ_00099	FFUJ_00099
XLOC_000066	FMJU01000001.1	387043	387635	+	FFC1_00134	+	uncharacterized protein FFUJ_00100	FFUJ_00100
XLOC_000067	FMJU01000001.1	388835	391632	+	FFC1_00135	+	probable sterol glucosyltransferase	FFUJ_00101
XLOC_001282	FMJU01000001.1	391780	392454	-	FFC1_00136	-	hard-surface inducible protein	FFUJ_00102
XLOC_001283	FMJU01000001.1	395138	396800	-	FFC1_00137	-	related to 65 kDa virulence protein	FFUJ_00104
XLOC_000068	FMJU01000001.1	397582	398062	+	FFC1_00138	+	p-hydroxylaminobenzoate lyase	FFUJ_14888
XLOC_001284	FMJU01000001.1	398732	400120	-	FFC1_00139	-	probable aspartate aminotransferase, cytoplasmic	FFUJ_00105
XLOC_000069	FMJU01000001.1	400776	402515	+	FFC1_00140	+	pyruvate decarboxylase	FFUJ_00106
XLOC_000070	FMJU01000001.1	403736	405210	+	FFC1_00141	+	fungal specific transcription factor domain-containing protein	FFUJ_00107
XLOC_001285	FMJU01000001.1	405406	406484	-	FFC1_00142	-	related to 65 kDa virulence protein	FFUJ_00108
XLOC_001286	FMJU01000001.1	406563	407141	-	FFC1_00143	-	SpvB-domain-containing protein	FFUJ_00109
XLOC_000071	FMJU01000001.1	409083	410132	+	FFC1_00144	+	uncharacterized protein FFE2_00147	FFUJ_00110
XLOC_001287	FMJU01000001.1	411606	413165	-	FFC1_00145	-	related to multidrug resistance protein	FFUJ_00111
XLOC_001288	FMJU01000001.1	416263	417107	-	FFC1_00146	-	related to GMP synthase	FFUJ_00112
XLOC_001289	FMJU01000001.1	418195	418955	-	FFC1_00147	-	plasma membrane ammonium transporter (Ato3)	#N/A
XLOC_000072	FMJU01000001.1	419781	419933	+	FFC1_00148	+	#N/A	#N/A
XLOC_000073	FMJU01000001.1	420815	427652	+	FFC1_00149	+	putative toxin subunit	FFUJ_00114
XLOC_000074	FMJU01000001.1	427995	428564	+	FFC1_00150	+	uncharacterized protein FFUJ_00115	FFUJ_00115
XLOC_001290	FMJU01000001.1	428599	430083	-	FFC1_00151	-	related to Tri201-trichothecene 3-O-acetyltransferase	FFUJ_00116
XLOC_000075	FMJU01000001.1	431732	433142	+	FFC1_00152	+	related to integral membrane protein PTH11	FFUJ_00117
XLOC_000076	FMJU01000001.1	434447	442627	+	FFC1_00153	+	polyketide synthase	#N/A
XLOC_001291	FMJU01000001.1	442826	443570	-	FFC1_00154	-	predicted protein [	FFUJ_00119
XLOC_000077	FMJU01000001.1	444010	444836	+	FFC1_00155	+	predicted protein [	FFUJ_00120
XLOC_001292	FMJU01000001.1	445707	446082	-	FFC1_00156	-	#N/A	#N/A
XLOC_001293	FMJU01000001.1	446857	448168	-	FFC1_00158	-	Putative transcriptional regulatory protein C15D4.02	FFUJ_00121
XLOC_000078	FMJU01000001.1	449755	453932	+	FFC1_00159	+	serine/threonine protein kinase	FFUJ_00122
XLOC_001294	FMJU01000001.1	454346	455407	-	FFC1_00160	-	related to toxD protein	FFUJ_00123
XLOC_001295	FMJU01000001.1	459277	461601	-	FFC1_00161	-	CHS-3 chitin synthase 3	FFUJ_00124
XLOC_001296	FMJU01000001.1	463420	463797	-	FFC1_00162	-	uncharacterized protein FFE2_00165	#N/A
XLOC_000079	FMJU01000001.1	464993	466741	+	FFC1_00163	+	related to VBA1-Vacuolar Basic Amino acid transporter	FFUJ_00125
XLOC_001297	FMJU01000001.1	467262	469922	-	FFC1_00164	-	related to nonribosomal peptide synthetase	FFUJ_00126
XLOC_001298	FMJU01000001.1	471990	472926	-	FFC1_00165	-	probable catechol O-methyltransferase	FFUJ_00127
XLOC_000080	FMJU01000001.1	474272	476584	+	FFC1_00166	+	uncharacterized protein Y057_8623	FFUJ_00128
XLOC_001299	FMJU01000001.1	477078	477585	-	FFC1_00167	-	NAD(P)-binding protein	FFUJ_00129
XLOC_000081	FMJU01000001.1	479187	481338	+	FFC1_00168	+	probable Phenylalanine ammonia-lyase	FFUJ_00130
XLOC_000082	FMJU01000001.1	481982	483451	+	FFC1_00169	+	Putative MFS-type transporter C18.02	FFUJ_00131
XLOC_001300	FMJU01000001.1	484993	487094	-	FFC1_00170	-	probable phenol 2-monooxygenase	FFUJ_00132
XLOC_000083	FMJU01000001.1	489503	490618	+	FFC1_00171	+	HET-domain-containing protein	#N/A
XLOC_000084	FMJU01000001.1	491180	491501	+	FFC1_00172	+	serine/threonine protein kinase	#N/A
XLOC_000085	FMJU01000001.1	491738	493765	+	FFC1_00173	+	serine/threonine protein kinase	FFUJ_00134
XLOC_000086	FMJU01000001.1	494443	497159	+	FFC1_00174	+	serine/threonine protein kinase	FFUJ_00138
XLOC_000087	FMJU01000001.1	497734	499035	+	FFC1_00175	+	related to oxidoreductase	FFUJ_00139
XLOC_001301	FMJU01000001.1	499062	500191	-	FFC1_00176	-	related to D-alanine aminotransferase	FFUJ_00140
XLOC_000088	FMJU01000001.1	501038	502732	+	FFC1_00177	+	related to allantoate permease	FFUJ_00141
XLOC_000089	FMJU01000001.1	503475	505703	+	FFC1_00178	+	related to purine utilization positive regulator	FFUJ_00142
XLOC_001302	FMJU01000001.1	506216	507211	-	FFC1_00179	-	Uncharacterized protein Y057_8634	FFUJ_00143
XLOC_000090	FMJU01000001.1	508296	517959	+	FFC1_00180	+	uncharacterized protein FPRN_01940	#N/A
XLOC_001303	FMJU01000001.1	518562	520127	-	FFC1_00181	-	related to hexose transporter protein	FFUJ_00145
XLOC_000091	FMJU01000001.1	521947	523874	+	FFC1_00182	+	Putative L-amino-acid oxidase YobN	FFUJ_00146
XLOC_000092	FMJU01000001.1	524791	526272	+	FFC1_00183	+	oviduct-specific glycoprotein	FFUJ_00147
XLOC_001304	FMJU01000001.1	526767	528163	-	FFC1_00184	-	related to nucleoside-diphosphate-sugar epimerase	FFUJ_00148
XLOC_000093	FMJU01000001.1	530382	531488	+	FFC1_00185	+	probable NADPH2 dehydrogenase chain OYE2	FFUJ_00150
XLOC_001305	FMJU01000001.1	531806	534186	-	FFC1_00186	-	tall aerial hyphae-4	FFUJ_00151
XLOC_001306	FMJU01000001.1	534604	535395	-	FFC1_00187	-	related to deoxyribose-phosphate aldolase	FFUJ_00152
XLOC_001307	FMJU01000001.1	535966	539396	-	FFC1_00188	-	related to small s protein	FFUJ_00153
XLOC_000094	FMJU01000001.1	542156	543976	+	FFC1_00189	+	related to beta transducin-like protein	FFUJ_00154
XLOC_001308	FMJU01000001.1	545100	545435	-	FFC1_00190	-	uncharacterized protein FFM5_00161	#N/A
XLOC_001309	FMJU01000001.1	546600	547316	-	FFC1_00191	-	serine/threonine protein kinase	FFUJ_00155
XLOC_000095	FMJU01000001.1	548404	550375	+	FFC1_00192	+	uncharacterized protein Y057_8647	FFUJ_00156
XLOC_000096	FMJU01000001.1	551163	552934	+	FFC1_00193	+	uncharacterized protein FFUJ_00157	FFUJ_00157
XLOC_000097	FMJU01000001.1	553665	559334	+	FFC1_00194	+	uncharacterized protein Y057_8649	FFUJ_00158
XLOC_000098	FMJU01000001.1	560028	561439	+	FFC1_00195	+	uncharacterized protein FFUJ_00159	FFUJ_00159
XLOC_000099	FMJU01000001.1	562600	563127	+	FFC1_00196	+	uncharacterized protein FFUJ_00161	FFUJ_00161
XLOC_001310	FMJU01000001.1	563740	564669	-	FFC1_00197	-	related to haloacetate dehalogenase H-1	FFUJ_00162
XLOC_001311	FMJU01000001.1	565417	568406	-	FFC1_00198	-	uncharacterized protein Y057_8653	FFUJ_00163
XLOC_001312	FMJU01000001.1	568934	569307	-	FFC1_00199	-	cardiolipin synthase	FFUJ_00164
XLOC_001313	FMJU01000001.1	569594	571192	-	FFC1_00200	-	related to hexose transporter protein	FFUJ_00165
XLOC_000100	FMJU01000001.1	572009	574653	+	FFC1_00201	+	related to beta-glucosidase	FFUJ_00166
XLOC_000101	FMJU01000001.1	575217	577267	+	FFC1_00202	+	uncharacterized protein FFUJ_00167	FFUJ_00167
XLOC_000102	FMJU01000001.1	577552	578269	+	FFC1_00203	+	uncharacterized protein FFUJ_00168	FFUJ_00168
XLOC_000103	FMJU01000001.1	578973	580992	+	FFC1_00204	+	#N/A	#N/A
XLOC_000104	FMJU01000001.1	581328	583790	+	FFC1_00206	+	Ankyrin repeat-containing domain protein	FFUJ_00170
XLOC_000105	FMJU01000001.1	585061	585552	+	FFC1_00207	+	uncharacterized protein FFUJ_00171	FFUJ_00171
XLOC_001314	FMJU01000001.1	585813	587139	-	FFC1_00208	-	uncharacterized protein FFUJ_00172	FFUJ_00172
XLOC_001315	FMJU01000001.1	587520	589138	-	FFC1_00209	-	related to nicotinamide mononucleotide permease	FFUJ_00173
XLOC_000106	FMJU01000001.1	590620	593963	+	FFC1_00210	+	related to ankyrin 3	FFUJ_00174
XLOC_000107	FMJU01000001.1	594536	595606	+	FFC1_00211	+	uncharacterized protein FFUJ_00175	FFUJ_00175
XLOC_000108	FMJU01000001.1	596676	599815	+	FFC1_00212	+	related to flavin-containing monooxygenase	FFUJ_00176
XLOC_001316	FMJU01000001.1	600035	603898	-	FFC1_00213	-	related to splicing factor 3B subunit 3 (spliceosomal protein sap130)	FFUJ_00177
XLOC_000109	FMJU01000001.1	604391	605440	+	FFC1_00214	+	uncharacterized protein Y057_8667	FFUJ_00178
XLOC_001317	FMJU01000001.1	606119	606823	-	FFC1_00215	-	predicted protein [	FFUJ_00179
XLOC_001318	FMJU01000001.1	607909	608538	-	FFC1_00216	-	uncharacterized protein Y057_8668	FFUJ_00180
XLOC_000110	FMJU01000001.1	609937	610535	+	FFC1_00217	+	uncharacterized protein Y057_8669	FFUJ_00181
XLOC_000111	FMJU01000001.1	611294	611572	+	FFC1_00218	+	uncharacterized protein FFE2_00223	#N/A
XLOC_001319	FMJU01000001.1	612146	613301	-	FFC1_00219	-	Uncharacterized protein Y057_8670	FFUJ_00182
XLOC_000112	FMJU01000001.1	614210	616467	+	FFC1_00220	+	related to hsp70 protein	FFUJ_00183
XLOC_001320	FMJU01000001.1	616601	617332	-	FFC1_00221	-	uncharacterized protein Y057_8672	FFUJ_00184
XLOC_001321	FMJU01000001.1	618638	626236	-	FFC1_00222	-	related to heterokaryon incompatibility protein	FFUJ_00185
XLOC_000113	FMJU01000001.1	626923	627965	+	FFC1_00223	+	uncharacterized protein FFUJ_00186	FFUJ_00186
XLOC_001322	FMJU01000001.1	629005	630571	-	FFC1_00224	-	related to nicotinamide mononucleotide permease	FFUJ_00187
XLOC_001323	FMJU01000001.1	631069	631743	-	FFC1_00225	-	aminoglycoside phosphotransferase	#N/A
XLOC_000114	FMJU01000001.1	632299	632640	+	FFC1_00226	+	Uncharacterized protein Y057_8678	#N/A
XLOC_000115	FMJU01000001.1	633428	633874	+	FFC1_00227	+	uncharacterized protein FFNC_00230	#N/A
XLOC_000116	FMJU01000001.1	635246	636853	+	FFC1_00228	+	uncharacterized protein FFC1_00228	#N/A
XLOC_000117	FMJU01000001.1	637680	639535	+	FFC1_00229	+	uncharacterized protein FFE2_00234	FFUJ_00189
XLOC_001324	FMJU01000001.1	639986	641482	-	FFC1_00230	-	related to neutral amino acid permease	FFUJ_00190
XLOC_000118	FMJU01000001.1	643859	644818	+	FFC1_00231	+	uncharacterized protein Y057_13093	FFUJ_00191
XLOC_001325	FMJU01000001.1	644993	646557	-	FFC1_00232	-	uncharacterized protein Y057_13092	FFUJ_00192
XLOC_000119	FMJU01000001.1	647595	650167	+	FFC1_00233	+	related to capsule-associated protein	FFUJ_00193
XLOC_000120	FMJU01000001.1	650978	651850	+	FFC1_00234	+	uncharacterized protein Y057_13090	FFUJ_00194
XLOC_000121	FMJU01000001.1	657375	660467	+	FFC1_00235	+	related to ankyrin 3	FFUJ_00195
XLOC_001326	FMJU01000001.1	660822	662381	-	FFC1_00236	-	aldehyde dehydrogenase (NAD+)	FFUJ_00196
XLOC_001327	FMJU01000001.1	662792	664011	-	FFC1_00237	-	related to nucleoside-diphosphate-sugar epimerase	FFUJ_00197
XLOC_000122	FMJU01000001.1	666766	668998	+	FFC1_00238	+	related to ARG81-transcription factor involved in arginine metabolism	FFUJ_00198
XLOC_001328	FMJU01000001.1	669109	670002	-	FFC1_00239	-	dihydrodipicolinate synthase	FFUJ_00199
XLOC_001329	FMJU01000001.1	670578	672000	-	FFC1_00240	-	C6 transcription factor, putative	FFUJ_00200
XLOC_001330	FMJU01000001.1	672996	674894	-	FFC1_00241	-	probable alpha-glucosidase (maltase)	FFUJ_00201
XLOC_000123	FMJU01000001.1	675830	677664	+	FFC1_00242	+	related to hexose transporter protein	FFUJ_00202
XLOC_000124	FMJU01000001.1	678262	679602	+	FFC1_00243	+	uncharacterized protein FFUJ_00203	FFUJ_00203
XLOC_000125	FMJU01000001.1	682554	684127	+	FFC1_00244	+	related to neutral amino acid permease	FFUJ_14413
XLOC_001331	FMJU01000001.1	687123	688221	-	FFC1_00245	-	related to endo-polygalacturonase 6	FFUJ_00204
XLOC_000126	FMJU01000001.1	689381	691669	+	FFC1_00246	+	Conidial development protein fluffy	FFUJ_00205
XLOC_001332	FMJU01000001.1	691823	693910	-	FFC1_00247	-	probable HET-6OR heterokaryon incompatibility protein (het-6OR allele)	FFUJ_00206
XLOC_000127	FMJU01000001.1	694605	695710	+	FFC1_00248	+	related to arsenic resistance protein ArsH	FFUJ_00207
XLOC_001333	FMJU01000001.1	696148	697954	-	FFC1_00249	-	related to tetracycline resistance protein (probable transport protein)	FFUJ_00208
XLOC_000128	FMJU01000001.1	699012	699093	+	tRNA-Gly(GCC)	+	#N/A	#N/A
XLOC_000129	FMJU01000001.1	699936	703326	+	FFC1_00250	+	related to small s protein	FFUJ_00209
XLOC_000130	FMJU01000001.1	704258	705401	+	FFC1_00251	+	s-adenosyl-l-methionine-dependent methyltransferase	FFUJ_00210
XLOC_001334	FMJU01000001.1	705526	708214	-	FFC1_00252	-	related to C6 transcription factor	FFUJ_00211
XLOC_000131	FMJU01000001.1	709824	711261	+	FFC1_00253	+	related to amine oxidase	FFUJ_00212
XLOC_000132	FMJU01000001.1	711625	712241	+	FFC1_00254	+	uncharacterized protein LW94_6003	FFUJ_00213
XLOC_000133	FMJU01000001.1	712772	714316	+	FFC1_00255	+	related to succinate-semialdehyde dehydrogenase	FFUJ_00214
XLOC_000134	FMJU01000001.1	714608	715228	+	FFC1_00256	+	uncharacterized protein LW94_6005	FFUJ_00215
XLOC_000135	FMJU01000001.1	715959	716780	+	FFC1_00257	+	uncharacterized protein Y057_3133	FFUJ_00216
XLOC_000136	FMJU01000001.1	717373	717714	+	FFC1_00258	+	uncharacterized protein Y057_3132	FFUJ_00217
XLOC_000137	FMJU01000001.1	718236	718547	+	FFC1_00259	+	uncharacterized protein FFUJ_00218	FFUJ_00218
XLOC_000138	FMJU01000001.1	719081	719377	+	FFC1_00260	+	uncharacterized protein FFUJ_00219	FFUJ_00219
XLOC_000139	FMJU01000001.1	719941	720318	+	FFC1_00261	+	uncharacterized protein FFUJ_00220	FFUJ_00220
XLOC_001335	FMJU01000001.1	720495	720743	-	FFC1_00262	-	Uncharacterized protein Y057_3128	#N/A
XLOC_001336	FMJU01000001.1	722189	722929	-	FFC1_00263	-	uncharacterized protein FFUJ_00221	FFUJ_00221
XLOC_001337	FMJU01000001.1	725930	726439	-	FFC1_00264	-	uncharacterized protein FFUJ_00222	FFUJ_00222
XLOC_000140	FMJU01000001.1	727492	728211	+	FFC1_00265	+	uncharacterized protein FFC1_00265	FFUJ_00223
XLOC_001338	FMJU01000001.1	728510	730214	-	FFC1_00266	-	related to allantoate permease	FFUJ_00224
XLOC_000141	FMJU01000001.1	731710	732828	+	FFC1_00267	+	probable unsaturated glucuronyl hydrolase involved in regulation of bacterial surface properties, and related proteins	FFUJ_00225
XLOC_001339	FMJU01000001.1	732932	735778	-	FFC1_00268	-	probable beta-glucosidase	FFUJ_00226
XLOC_000142	FMJU01000001.1	736461	736938	+	FFC1_00269	+	probable ribosomal protein S14 precursor, mitochondrial	FFUJ_00227
XLOC_000143	FMJU01000001.1	737911	739044	+	FFC1_00270	+	related to Pre-mRNA-splicing factor CWC25	FFUJ_00228
XLOC_000144	FMJU01000001.1	740106	740919	+	FFC1_00271	+	GTP-binding protein RHO3	FFUJ_00229
XLOC_000145	FMJU01000001.1	742038	742576	+	FFC1_00272	+	GTP-binding rho3	FFUJ_00230
XLOC_001340	FMJU01000001.1	742962	747856	-	FFC1_00273	-	related to ECM32-DNA dependent ATPase/DNA helicase B	FFUJ_00231
XLOC_001341	FMJU01000001.1	747886	748830	-	FFC1_00274	-	related to ECM32-DNA dependent ATPase/DNA helicase B	FFUJ_00232
XLOC_000146	FMJU01000001.1	750247	751074	+	FFC1_00275	+	glutathione S-transferase	FFUJ_00233
XLOC_000147	FMJU01000001.1	752111	753333	+	FFC1_00276	+	related to putative glycosidases	FFUJ_00234
XLOC_000148	FMJU01000001.1	754111	754683	+	FFC1_00277	+	murein transglycosylase	FFUJ_00235
XLOC_001342	FMJU01000001.1	754888	756418	-	FFC1_00278	-	2-methylcitrate synthase, mitochondrial	FFUJ_00236
XLOC_000149	FMJU01000001.1	757425	759268	+	FFC1_00279	+	probable isocitrate lyase	FFUJ_00237
XLOC_001343	FMJU01000001.1	759481	760426	-	FFC1_00280	-	glucose 1-dehydrogenase	FFUJ_00238
XLOC_000150	FMJU01000001.1	762009	763549	+	FFC1_00281	+	glutamine synthetase	FFUJ_00239
XLOC_001344	FMJU01000001.1	764091	765310	-	FFC1_00282	-	Trans-aconitate 2-methyltransferase	FFUJ_00240
XLOC_001345	FMJU01000001.1	768337	771115	-	FFC1_00283	-	Ubiquitin thioesterase otubain-like protein	FFUJ_00241
XLOC_001346	FMJU01000001.1	775143	776717	-	FFC1_00284	-	COP9 signalosome complex subunit 2	FFUJ_00242
XLOC_001347	FMJU01000001.1	777114	778821	-	FFC1_00285	-	uncharacterized protein Y057_13154	FFUJ_00243
XLOC_000151	FMJU01000001.1	779997	782766	+	FFC1_00286	+	uncharacterized protein Y057_13153	FFUJ_00244
XLOC_000152	FMJU01000001.1	783627	784583	+	FFC1_00287	+	related to xyloglucan endo-transglycosylase-like protein	FFUJ_00245
XLOC_001348	FMJU01000001.1	784725	785459	-	FFC1_00288	-	ADP-ribose pyrophosphatase	FFUJ_00246
XLOC_001349	FMJU01000001.1	786139	786995	-	FFC1_00289	-	related to nucleoside diphosphate-sugar hydrolase of the MutT (NUDIX) family	FFUJ_00247
XLOC_001350	FMJU01000001.1	787411	788518	-	FFC1_00290	-	uncharacterized protein FFUJ_00248	FFUJ_00248
XLOC_000153	FMJU01000001.1	789112	790605	+	FFC1_00291	+	homoserine O-acetyltransferase	FFUJ_00249
XLOC_001351	FMJU01000001.1	791037	793677	-	FFC1_00292	-	uncharacterized protein FFC1_00292	FFUJ_00250
XLOC_001352	FMJU01000001.1	795432	796214	-	FFC1_00293	-	pre-mRNA-splicing factor isy-1	FFUJ_00251
XLOC_001353	FMJU01000001.1	797791	799316	-	FFC1_00294	-	oligosaccharyl transferase complex subunit OST4	FFUJ_00252
XLOC_000154	FMJU01000001.1	799582	799995	+	FFC1_00295	+	NADH dehydrogenase	FFUJ_00253
XLOC_001354	FMJU01000001.1	800365	808369	-	FFC1_00296	-	probable beige protein homolog	FFUJ_00254
XLOC_000155	FMJU01000001.1	811356	813002	+	FFC1_00297	+	probable subtilisin-like serine protease	FFUJ_00255
XLOC_000156	FMJU01000001.1	813606	816710	+	FFC1_00298	+	uncharacterized protein FFUJ_00256	FFUJ_00256
XLOC_001355	FMJU01000001.1	817031	818551	-	FFC1_00299	-	related to acetylhydrolase	FFUJ_00257
XLOC_001356	FMJU01000001.1	820885	821063	-	null		#N/A	#N/A
XLOC_001357	FMJU01000001.1	821661	823113	-	FFC1_00300	-	related to monocarboxylate transporter 2	FFUJ_00258
XLOC_000157	FMJU01000001.1	823877	826023	+	FFC1_00301	+	Putative transcriptional regulatory protein PB1A11.04c	FFUJ_00259
XLOC_001358	FMJU01000001.1	827688	829068	-	FFC1_00302	-	related to integral membrane protein PTH11	FFUJ_00260
XLOC_000158	FMJU01000001.1	830174	832050	+	FFC1_00303	+	related to alcohol oxidase	FFUJ_00261
XLOC_001359	FMJU01000001.1	832164	833051	-	FFC1_00304	-	uncharacterized protein FFUJ_00262	FFUJ_00262
XLOC_001360	FMJU01000001.1	833720	834482	-	FFC1_00305	-	uncharacterized protein Y057_7026	FFUJ_00263
XLOC_001361	FMJU01000001.1	834840	836138	-	FFC1_00306	-	uncharacterized protein Y057_7025	FFUJ_00264
XLOC_000159	FMJU01000001.1	837194	838922	+	FFC1_00307	+	related to HNM1-Choline permease	FFUJ_00265
XLOC_001362	FMJU01000001.1	839297	840852	-	FFC1_00308	-	uncharacterized protein FFUJ_00266	FFUJ_00266
XLOC_000160	FMJU01000001.1	842357	843795	+	FFC1_00309	+	related to monocarboxylate transporter 4	FFUJ_00267
XLOC_001363	FMJU01000001.1	843884	845593	-	FFC1_00310	-	uncharacterized protein FFUJ_00268	FFUJ_00268
XLOC_001364	FMJU01000001.1	846293	847472	-	FFC1_00311	-	Prestalk A differentiation protein A	FFUJ_00269
XLOC_000161	FMJU01000001.1	848347	848661	+	FFC1_00312	+	uncharacterized protein FFUJ_00270	FFUJ_00270
XLOC_001365	FMJU01000001.1	849354	851117	-	FFC1_00313	-	related to ankyrin repeat protein	FFUJ_00271
XLOC_001366	FMJU01000001.1	852424	853458	-	FFC1_00314	-	uncharacterized protein Y057_7017	FFUJ_00272
XLOC_000162	FMJU01000001.1	854409	855909	+	FFC1_00315	+	uncharacterized protein FFE2_00320	FFUJ_00273
XLOC_000163	FMJU01000001.1	856530	858629	+	FFC1_00316	+	related to heterokaryon incompatibility protein (het-6OR allele)	FFUJ_00274
XLOC_001367	FMJU01000001.1	858819	859375	-	FFC1_00317	-	related to DUF636 domain protein	FFUJ_00275
XLOC_000164	FMJU01000001.1	860109	862321	+	FFC1_00318	+	related to C6 transcription factor	FFUJ_00276
XLOC_001368	FMJU01000001.1	862770	863713	-	FFC1_00319	-	uncharacterized protein FFUJ_00277	FFUJ_00277
XLOC_000165	FMJU01000001.1	866117	866365	+	FFC1_00320	+	uncharacterized protein FFC1_00320	#N/A
XLOC_001369	FMJU01000001.1	866552	868337	-	FFC1_00321	-	lipase class 3	FFUJ_00278
XLOC_000166	FMJU01000001.1	869667	870653	+	FFC1_00322	+	uncharacterized protein Y057_7010	FFUJ_00279
XLOC_000167	FMJU01000001.1	872550	872935	+	FFC1_00323	+	predicted protein [	FFUJ_00280
XLOC_001370	FMJU01000001.1	873118	875164	-	FFC1_00324	-	uncharacterized protein Y057_7008	FFUJ_00281
XLOC_000168	FMJU01000001.1	876243	879838	+	FFC1_00325	+	related to nonribosomal peptide synthetase	FFUJ_00282
XLOC_001371	FMJU01000001.1	879923	880885	-	FFC1_00326	-	Isoflavone reductase like protein	FFUJ_00283
XLOC_000169	FMJU01000001.1	881873	882217	+	FFC1_00327	+	uncharacterized protein Y057_7005	FFUJ_00284
XLOC_000170	FMJU01000001.1	883675	885814	+	FFC1_00328	+	related to sodium-dependent serotonin transporter	FFUJ_00285
XLOC_001372	FMJU01000001.1	886195	887586	-	FFC1_00329	-	related to microsomal dipeptidase precursor	FFUJ_00286
XLOC_000171	FMJU01000001.1	888266	888969	+	FFC1_00330	+	Uncharacterized protein Y057_7002	FFUJ_00287
XLOC_000172	FMJU01000001.1	889471	891127	+	FFC1_00331	+	related to DAL5-Allantoate and ureidosuccinate permease	FFUJ_00288
XLOC_001373	FMJU01000001.1	891191	892240	-	FFC1_00332	-	related to C-3 sterol dehydrogenase (C-4 decarboxylase)	FFUJ_00289
XLOC_001374	FMJU01000001.1	892427	893424	-	FFC1_00333	-	uncharacterized protein LW94_14325	FFUJ_00290
XLOC_001375	FMJU01000001.1	893796	894697	-	FFC1_00334	-	uncharacterized protein FFUJ_00291	FFUJ_00291
XLOC_001376	FMJU01000001.1	894938	895769	-	FFC1_00335	-	pyrimidine 5'-nucleotidase	FFUJ_00292
XLOC_000173	FMJU01000001.1	898509	900242	+	FFC1_00336	+	related to multidrug resistant protein	FFUJ_00293
XLOC_001377	FMJU01000001.1	900440	902861	-	FFC1_00337	-	related to cutinase transcription factor 1 beta	FFUJ_00294
XLOC_000174	FMJU01000001.1	903803	904143	+	FFC1_00338	+	conidiation-specific protein 10	FFUJ_00295
XLOC_001378	FMJU01000001.1	904389	905314	-	FFC1_00339	-	uncharacterized protein FFC1_00339	FFUJ_00296
XLOC_000175	FMJU01000001.1	905761	906386	+	FFC1_00340	+	related to two-component response regulator	FFUJ_00297
XLOC_000176	FMJU01000001.1	906742	907317	+	FFC1_00341	+	related to acetyltransferase	FFUJ_00298
XLOC_000177	FMJU01000001.1	908395	909794	+	FFC1_00342	+	related to beta transducin-like protein	FFUJ_00299
XLOC_001379	FMJU01000001.1	910376	913855	-	FFC1_00343	-	uncharacterized protein FFNC_00346	FFUJ_00300
XLOC_001380	FMJU01000001.1	914123	915037	-	FFC1_00344	-	related to alcohol dehydrogenase homolog Bli-4	FFUJ_00301
XLOC_000178	FMJU01000001.1	916044	916708	+	FFC1_00345	+	uncharacterized protein FFC1_00345	FFUJ_00302
XLOC_000179	FMJU01000001.1	917036	919591	+	FFC1_00346	+	related to GTPase-activating protein of the rho/rac family (LRG1 protein)	FFUJ_00303
XLOC_001381	FMJU01000001.1	919651	920364	-	FFC1_00347	-	uncharacterized protein Y057_6987	FFUJ_00304
XLOC_001382	FMJU01000001.1	920844	921943	-	FFC1_00348	-	uncharacterized protein FFNC_00351	FFUJ_00305
XLOC_001383	FMJU01000001.1	928199	931862	-	FFC1_00349	-	ankyrin repeat protein	FFUJ_00306
XLOC_000180	FMJU01000001.1	932328	934238	+	FFC1_00350	+	related to het-6-heterokaryon incompatibility protein	FFUJ_00307
XLOC_001384	FMJU01000001.1	934480	935487	-	FFC1_00351	-	uncharacterized protein FFE2_00356	FFUJ_00308
XLOC_001385	FMJU01000001.1	936441	937237	-	FFC1_00352	-	probable Alcohol dehydrogenase	FFUJ_00309
XLOC_000181	FMJU01000001.1	938157	939408	+	FFC1_00353	+	uncharacterized protein FFNC_00358	FFUJ_00310
XLOC_000182	FMJU01000001.1	940207	942154	+	FFC1_00354	+	probable cycloheximide-inducible protein CIP70 (cytochrome P450 family)	FFUJ_00311
XLOC_001386	FMJU01000001.1	942257	944674	-	FFC1_00355	-	uncharacterized protein Y057_335	FFUJ_00312
XLOC_001387	FMJU01000001.1	945078	946000	-	FFC1_00356	-	related to Rtm1p	FFUJ_00313
XLOC_000183	FMJU01000001.1	946585	947898	+	FFC1_00357	+	Sterol regulatory element-binding protein ECM22	FFUJ_00314
XLOC_001388	FMJU01000001.1	948073	948161	-	tRNA-Trp(CCA)	-	#N/A	#N/A
XLOC_000184	FMJU01000001.1	949032	950609	+	FFC1_00358	+	uncharacterized protein FFC1_00358	FFUJ_00315
XLOC_000185	FMJU01000001.1	951509	953679	+	FFC1_00359	+	related to choline dehydrogenase	FFUJ_00317
XLOC_000186	FMJU01000001.1	954283	955097	+	FFC1_00360	+	uncharacterized protein FFUJ_00318	FFUJ_00318
XLOC_000187	FMJU01000001.1	955397	955478	+	tRNA-Gly(GCC)	+	#N/A	#N/A
XLOC_000188	FMJU01000001.1	957161	957849	+	FFC1_00361	+	uncharacterized protein FFC1_00361	FFUJ_00319
XLOC_001389	FMJU01000001.1	958110	958433	-	FFC1_00362	-	uncharacterized protein LW93_4634	FFUJ_00320
XLOC_001390	FMJU01000001.1	959196	959816	-	FFC1_00363	-	uncharacterized protein Y057_326	FFUJ_00321
XLOC_001391	FMJU01000001.1	961212	962174	-	FFC1_00364	-	related to ketoreductases	FFUJ_00322
XLOC_001392	FMJU01000001.1	962679	963708	-	FFC1_00365	-	Uncharacterized protein Y057_324	FFUJ_00323
XLOC_000189	FMJU01000001.1	964517	965298	+	FFC1_00366	+	Uncharacterized protein LW93_4630	FFUJ_00324
XLOC_001393	FMJU01000001.1	965533	967796	-	FFC1_00367	-	related to heterokaryon incompatibility protein het-6	FFUJ_00325
XLOC_000190	FMJU01000001.1	968784	970275	+	FFC1_00368	+	uncharacterized protein Y057_321	FFUJ_00326
XLOC_000191	FMJU01000001.1	970671	971415	+	FFC1_00369	+	related to zinc finger protein	FFUJ_00327
XLOC_000192	FMJU01000001.1	972569	973615	+	FFC1_00370	+	uncharacterized protein Y057_319	FFUJ_00328
XLOC_000193	FMJU01000001.1	974642	975910	+	FFC1_00371	+	uncharacterized protein FFUJ_00329	FFUJ_00329
XLOC_001394	FMJU01000001.1	976946	977776	-	FFC1_00372	-	putative ankyrin repeat protein	FFUJ_00330
XLOC_001395	FMJU01000001.1	978770	979324	-	FFC1_00373	-	NUDIX hydrolase domain-like protein	FFUJ_00331
XLOC_000194	FMJU01000001.1	980830	982656	+	FFC1_00374	+	uncharacterized protein FFUJ_00332	FFUJ_00332
XLOC_000195	FMJU01000001.1	983198	983809	+	FFC1_00375	+	uncharacterized protein FFUJ_00333	FFUJ_00333
XLOC_000196	FMJU01000001.1	986533	987731	+	FFC1_00376	+	uncharacterized protein FFE2_00381	FFUJ_00334
XLOC_000197	FMJU01000001.1	988800	991309	+	FFC1_00377	+	uncharacterized protein Y057_312	FFUJ_00335
XLOC_000198	FMJU01000001.1	993817	993946	+	FFC1_00378	+	uncharacterized protein FFB14_04412	#N/A
XLOC_000199	FMJU01000001.1	996022	998094	+	FFC1_00379	+	predicted protein [	FFUJ_00336
XLOC_000200	FMJU01000001.1	999556	1000684	+	FFC1_00380	+	probable catechol O-methyltransferase	FFUJ_00337
XLOC_000201	FMJU01000001.1	1002234	1003959	+	FFC1_00381	+	uncharacterized protein FFC1_00381	FFUJ_00338
XLOC_000202	FMJU01000001.1	1004541	1006868	+	FFC1_00382	+	uncharacterized protein FFNC_00387	FFUJ_00339
XLOC_001396	FMJU01000001.1	1007060	1009267	-	FFC1_00383	-	uncharacterized protein Y057_307	FFUJ_00340
XLOC_000203	FMJU01000001.1	1010299	1011061	+	FFC1_00384	+	uncharacterized protein FFUJ_00341	FFUJ_00341
XLOC_000204	FMJU01000001.1	1011152	1012464	+	FFC1_00385	+	uncharacterized protein Y057_305	FFUJ_00342
XLOC_000205	FMJU01000001.1	1012773	1015102	+	FFC1_00386	+	uncharacterized protein Y057_304	FFUJ_00343
XLOC_000206	FMJU01000001.1	1015987	1018278	+	FFC1_00387	+	uncharacterized protein FFE2_00392	#N/A
XLOC_000207	FMJU01000001.1	1018997	1019875	+	FFC1_00388	+	tsa antioxidant enzyme protein	FFUJ_00345
XLOC_001397	FMJU01000001.1	1019943	1022003	-	FFC1_00389	-	uncharacterized protein Y057_302	FFUJ_00346
XLOC_000208	FMJU01000001.1	1027149	1031138	+	FFC1_00390	+	probable polynucleotide adenylyltransferase	FFUJ_00347
XLOC_000209	FMJU01000001.1	1032358	1033314	+	FFC1_00391	+	Protein indc11	FFUJ_00348
XLOC_000210	FMJU01000001.1	1035453	1038419	+	FFC1_00392	+	uncharacterized protein FFC1_00392	FFUJ_00349
XLOC_000211	FMJU01000001.1	1039211	1040068	+	FFC1_00393	+	Uncharacterized protein Y057_298	FFUJ_00350
XLOC_000212	FMJU01000001.1	1042136	1045315	+	FFC1_00394	+	probable galactose oxidase precursor	FFUJ_00351
XLOC_000213	FMJU01000001.1	1047276	1048486	+	FFC1_00395	+	uncharacterized protein FFUJ_00352	FFUJ_00352
XLOC_000214	FMJU01000001.1	1048657	1050088	+	FFC1_00396	+	Uncharacterized protein Y057_296	FFUJ_00353
XLOC_000215	FMJU01000001.1	1050832	1052056	+	FFC1_00397	+	uncharacterized protein Y057_295	FFUJ_00354
XLOC_000216	FMJU01000001.1	1052591	1053830	+	FFC1_00398	+	uncharacterized protein Y057_294	FFUJ_00355
XLOC_001398	FMJU01000001.1	1054366	1055506	-	FFC1_00399	-	uncharacterized protein Y057_293	FFUJ_00356
XLOC_001399	FMJU01000001.1	1056160	1057558	-	FFC1_00400	-	related to solute carrier family 35 member F2	FFUJ_00357
XLOC_001400	FMJU01000001.1	1058760	1059167	-	FFC1_00401	-	uncharacterized protein Y057_291	FFUJ_00358
XLOC_000217	FMJU01000001.1	1060310	1062182	+	FFC1_00402	+	related to 5^ nucleotidase	FFUJ_00359
XLOC_001401	FMJU01000001.1	1062734	1063045	-	FFC1_00403	-	uncharacterized protein FFUJ_00360	FFUJ_00360
XLOC_001402	FMJU01000001.1	1064654	1067614	-	FFC1_00404	-	uncharacterized protein FFNC_00409	FFUJ_00361
XLOC_000218	FMJU01000001.1	1068386	1069497	+	FFC1_00405	+	uncharacterized protein Y057_1439	FFUJ_00362
XLOC_001403	FMJU01000001.1	1069729	1072446	-	FFC1_00406	-	related to apopolysialoglycoprotein	FFUJ_00363
XLOC_001404	FMJU01000001.1	1073284	1073868	-	FFC1_00407	-	probable ISD11 Iron-Sulfur protein biogenesis, Desulfurase-interacting protein	FFUJ_00364
XLOC_001405	FMJU01000001.1	1075692	1077065	-	FFC1_00408	-	related to WD-repeat protein CRB3	FFUJ_00365
XLOC_000219	FMJU01000001.1	1079083	1079846	+	FFC1_00409	+	uncharacterized protein FFC1_00409	#N/A
XLOC_000220	FMJU01000001.1	1080086	1082179	+	FFC1_00410	+	uncharacterized protein Y057_1443	FFUJ_00366
XLOC_001406	FMJU01000001.1	1082958	1084789	-	FFC1_00411	-	uncharacterized protein FFM5_00379	FFUJ_00367
XLOC_000221	FMJU01000001.1	1085399	1086678	+	FFC1_00412	+	related to protein BTN1	FFUJ_00368
XLOC_000222	FMJU01000001.1	1087384	1088382	+	FFC1_00413	+	related to nicotinate phosphoribosyltransferase	FFUJ_00369
XLOC_001407	FMJU01000001.1	1088663	1090151	-	FFC1_00414	-	nicotinate phosphoribosyltransferase	FFUJ_00370
XLOC_000223	FMJU01000001.1	1090831	1093517	+	FFC1_00415	+	related to UTP4-U3 snoRNP protein	FFUJ_00371
XLOC_000224	FMJU01000001.1	1097651	1097828	+	null		#N/A	#N/A
XLOC_000225	FMJU01000001.1	1098025	1099432	+	FFC1_00416	+	protein PNG1	FFUJ_00372
XLOC_000226	FMJU01000001.1	1100400	1101511	+	FFC1_00417	+	E3 ubiquitin-protein ligase Zswim2	FFUJ_00373
XLOC_000227	FMJU01000001.1	1102194	1103340	+	FFC1_00418	+	related to oxidoreductase	FFUJ_00374
XLOC_001408	FMJU01000001.1	1103949	1104299	-	FFC1_00419	-	uncharacterized protein Y057_1452	FFUJ_00375
XLOC_001409	FMJU01000001.1	1105112	1106302	-	FFC1_00420	-	ORF20 protein	FFUJ_00376
XLOC_001410	FMJU01000001.1	1107243	1107806	-	FFC1_00421	-	uncharacterized protein FFE2_00425	#N/A
XLOC_000228	FMJU01000001.1	1109924	1110587	+	FFC1_00422	+	ORF21 protein	FFUJ_00377
XLOC_001411	FMJU01000001.1	1110906	1111829	-	FFC1_00423	-	mannose-P-dolichol utilization defect 1	FFUJ_00378
XLOC_000229	FMJU01000001.1	1113284	1115456	+	FFC1_00424	+	hypothetical protein FNYG_06726	FFUJ_00379
XLOC_000230	FMJU01000001.1	1116667	1118014	+	FFC1_00425	+	biotin synthetase	FFUJ_00380
XLOC_000231	FMJU01000001.1	1119802	1120782	+	FFC1_00426	+	uncharacterized protein LW93_2855	FFUJ_00381
XLOC_001412	FMJU01000001.1	1121793	1121899	-	tRNA-Pro(CGG)	-	#N/A	#N/A
XLOC_001413	FMJU01000001.1	1122570	1123906	-	FFC1_00427	-	histone acetyltransferase	FFUJ_00382
XLOC_000232	FMJU01000001.1	1124249	1124589	+	FFC1_00428	+	cell cycle checkpoint protein	FFUJ_00383
XLOC_000233	FMJU01000001.1	1124743	1125766	+	FFC1_00429	+	cell cycle checkpoint protein	FFUJ_00384
XLOC_000234	FMJU01000001.1	1126188	1126478	+	FFC1_00430	+	uncharacterized protein Y057_1463	FFUJ_00385
XLOC_000235	FMJU01000001.1	1128976	1131267	+	FFC1_00431	+	uncharacterized protein FFFS_00433	FFUJ_00386
XLOC_000236	FMJU01000001.1	1131887	1132129	+	FFC1_00432	+	anaphase-promoting complex, subunit cdc26	FFUJ_00387
XLOC_001414	FMJU01000001.1	1132426	1134566	-	FFC1_00433	-	probable protein FR, involved in hyphal branching	FFUJ_00388
XLOC_001415	FMJU01000001.1	1135384	1140590	-	FFC1_00434	-	uncharacterized protein Y057_1467	FFUJ_00389
XLOC_001416	FMJU01000001.1	1143228	1143322	-	tRNA-Ile(AAT)	-	#N/A	#N/A
XLOC_001417	FMJU01000001.1	1143643	1144819	-	FFC1_00435	-	uncharacterized protein Y057_1469	FFUJ_00390
XLOC_000237	FMJU01000001.1	1147281	1148154	+	FFC1_00436	+	translation initiation factor 4E	FFUJ_00391
XLOC_001418	FMJU01000001.1	1148656	1150563	-	FFC1_00437	-	related to malonyl CoA synthetase	FFUJ_00392
XLOC_000238	FMJU01000001.1	1153014	1153689	+	FFC1_00438	+	BolA protein	FFUJ_00393
XLOC_001419	FMJU01000001.1	1154505	1156715	-	FFC1_00439	-	uncharacterized protein Y057_1473	FFUJ_00394
XLOC_000239	FMJU01000001.1	1157192	1157712	+	FFC1_00440	+	uncharacterized protein Y057_1474	FFUJ_00395
XLOC_000240	FMJU01000001.1	1158795	1166455	+	FFC1_00441	+	related to phosphatidylinositol 4-phosphate 5-kinase	FFUJ_00396
XLOC_000241	FMJU01000001.1	1167090	1168352	+	FFC1_00442	+	related to phosphatidylinositol 4-phosphate 5-kinase	FFUJ_00397
XLOC_001420	FMJU01000001.1	1168491	1169318	-	FFC1_00443	-	related to VPS28 protein, involved in vacuolar traffic	FFUJ_00398
XLOC_000242	FMJU01000001.1	1169610	1171955	+	FFC1_00444	+	related to excision repair protein RAD4	FFUJ_00399
XLOC_001421	FMJU01000001.1	1172361	1175579	-	FFC1_00445	-	related to rho coiled-coil associated kinase alpha	FFUJ_00400
XLOC_000243	FMJU01000001.1	1176920	1178825	+	FFC1_00446	+	related to glycosyl hydrolase	FFUJ_00401
XLOC_000244	FMJU01000001.1	1179424	1179906	+	FFC1_00447	+	uncharacterized protein FFUJ_00402	FFUJ_00402
XLOC_000245	FMJU01000001.1	1180573	1182379	+	FFC1_00448	+	threonine ammonia-lyase, biosynthetic	FFUJ_00403
XLOC_001422	FMJU01000001.1	1182628	1184780	-	FFC1_00449	-	uncharacterized protein FFUJ_00404	FFUJ_00404
XLOC_001423	FMJU01000001.1	1185591	1187666	-	FFC1_00450	-	uncharacterized protein FFE2_00454	FFUJ_00405
XLOC_001424	FMJU01000001.1	1187949	1189918	-	FFC1_00451	-	uncharacterized protein FFUJ_00407	FFUJ_00407
XLOC_001425	FMJU01000001.1	1190510	1192175	-	FFC1_00452	-	uncharacterized protein FFUJ_00410	FFUJ_00410
XLOC_000246	FMJU01000001.1	1194881	1195073	+	null		#N/A	#N/A
XLOC_000247	FMJU01000001.1	1195545	1198523	+	FFC1_00453	+	related to F-box protein PpaB	FFUJ_00411
XLOC_000248	FMJU01000001.1	1199200	1200282	+	FFC1_00454	+	related to growth hormone inducible transmembrane protein	FFUJ_00412
XLOC_001426	FMJU01000001.1	1200635	1201302	-	FFC1_00455	-	peptide-methionine (S)-S-oxide reductase	FFUJ_00413
XLOC_000249	FMJU01000001.1	1202243	1203133	+	FFC1_00456	+	related to TIM barrel metal-dependent hydrolase	FFUJ_00414
XLOC_001427	FMJU01000001.1	1203793	1206195	-	FFC1_00457	-	related to pathway-specific regulatory protein nit-4	FFUJ_00415
XLOC_000250	FMJU01000001.1	1208154	1208957	+	FFC1_00458	+	uncharacterized protein Y057_1493	FFUJ_00416
XLOC_001428	FMJU01000001.1	1209060	1210085	-	FFC1_00459	-	related to aquaporin	FFUJ_00417
XLOC_001429	FMJU01000001.1	1213257	1214395	-	FFC1_00460	-	glycerate dehydrogenase	FFUJ_00418
XLOC_001430	FMJU01000001.1	1214837	1215735	-	FFC1_00461	-	probable 3-hydroxyacyl-CoA dehydrogenase	FFUJ_00419
XLOC_001431	FMJU01000001.1	1216220	1217595	-	FFC1_00462	-	homocitrate synthase	FFUJ_00420
XLOC_000251	FMJU01000001.1	1218774	1220003	+	FFC1_00463	+	related to GTP-binding protein rab4b	FFUJ_00421
XLOC_000252	FMJU01000001.1	1220846	1223461	+	FFC1_00464	+	related to beta-mannosidase	FFUJ_00422
XLOC_000253	FMJU01000001.1	1224025	1224585	+	FFC1_00465	+	uncharacterized protein Y057_1500	FFUJ_00423
XLOC_000254	FMJU01000001.1	1229750	1231051	+	FFC1_00466	+	probable endopeptidase K	FFUJ_00424
XLOC_000255	FMJU01000001.1	1231698	1232843	+	FFC1_00467	+	uncharacterized protein FFE2_00471	FFUJ_00425
XLOC_000256	FMJU01000001.1	1234494	1236328	+	FFC1_00468	+	related to quinate transport protein	FFUJ_00426
XLOC_000257	FMJU01000001.1	1237457	1239513	+	FFC1_00469	+	malate dehydrogenase (oxaloacetate-decarboxylating)	FFUJ_00427
XLOC_001432	FMJU01000001.1	1239787	1241347	-	FFC1_00470	-	related to D.melanogaster troponin T and human nucleolin	FFUJ_00428
XLOC_000258	FMJU01000001.1	1242774	1247217	+	FFC1_00471	+	uncharacterized protein Y057_1507	FFUJ_00429
XLOC_001433	FMJU01000001.1	1248609	1249652	-	FFC1_00472	-	60S ribosomal protein L23	FFUJ_00430
XLOC_000259	FMJU01000001.1	1249990	1250072	+	tRNA-Lys(CTT)	+	#N/A	#N/A
XLOC_000260	FMJU01000001.1	1250933	1252031	+	FFC1_00473	+	related to NUDIX family hydrolase	FFUJ_00431
XLOC_000261	FMJU01000001.1	1252626	1253642	+	FFC1_00474	+	uncharacterized protein LW93_2490	FFUJ_00432
XLOC_001434	FMJU01000001.1	1253705	1256767	-	FFC1_00475	-	uncharacterized protein LW93_2491	FFUJ_00433
XLOC_001435	FMJU01000001.1	1260888	1263560	-	FFC1_00476	-	Structure-specific endonuclease subunit SLX4	FFUJ_00434
XLOC_000262	FMJU01000001.1	1263974	1264311	+	FFC1_00477	+	40S ribosomal protein S21	FFUJ_00435
XLOC_001436	FMJU01000001.1	1265210	1267085	-	FFC1_00478	-	probable deoxyribodipyrimidine photo-lyase PHR	FFUJ_00436
XLOC_000263	FMJU01000001.1	1268494	1270125	+	FFC1_00479	+	uncharacterized protein FFNC_00483	FFUJ_00437
XLOC_001437	FMJU01000001.1	1276686	1278717	-	FFC1_00480	-	Forkhead box protein O4	FFUJ_00438
XLOC_001438	FMJU01000001.1	1281084	1282837	-	FFC1_00481	-	related to cactin	FFUJ_00439
XLOC_000264	FMJU01000001.1	1284375	1285089	+	FFC1_00482	+	expression library immunization antigen 1	FFUJ_00440
XLOC_001439	FMJU01000001.1	1285337	1285513	-	null		#N/A	#N/A
XLOC_001440	FMJU01000001.1	1285600	1287634	-	FFC1_00483	-	STE protein kinase	FFUJ_00441
XLOC_000265	FMJU01000001.1	1289937	1291139	+	FFC1_00484	+	uncharacterized protein LW93_2500	FFUJ_00442
XLOC_000266	FMJU01000001.1	1292454	1294508	+	FFC1_00485	+	related to dipeptidyl aminopeptidases/acylaminoacyl-peptidases	FFUJ_00443
XLOC_001441	FMJU01000001.1	1294691	1295814	-	FFC1_00486	-	L-fuculose-phosphate aldolase	FFUJ_00444
XLOC_001442	FMJU01000001.1	1296269	1297364	-	FFC1_00487	-	uncharacterized protein Y057_1524	FFUJ_00445
XLOC_000267	FMJU01000001.1	1302240	1304369	+	FFC1_00488	+	related to MUC1 Extracellular alpha-1,4-glucan glucosidase	FFUJ_00446
XLOC_000268	FMJU01000001.1	1305154	1306029	+	FFC1_00489	+	related to DUF1275 domain protein	FFUJ_00447
XLOC_001443	FMJU01000001.1	1307315	1307479	-	null		#N/A	#N/A
XLOC_000269	FMJU01000001.1	1308204	1309905	+	FFC1_00490	+	related to allantoate permease	FFUJ_00448
XLOC_000270	FMJU01000001.1	1313249	1315512	+	FFC1_00491	+	CAMK/CAMK1/CAMK1-RCK protein kinase	FFUJ_00449
XLOC_001444	FMJU01000001.1	1316197	1316811	-	FFC1_00492	-	uncharacterized protein FFUJ_00450	FFUJ_00450
XLOC_001445	FMJU01000001.1	1317077	1317632	-	FFC1_00493	-	uncharacterized protein LW93_2509	FFUJ_00451
XLOC_000271	FMJU01000001.1	1318180	1319188	+	FFC1_00494	+	related to acetylxylan esterase precursor	FFUJ_00452
XLOC_000272	FMJU01000001.1	1319997	1321087	+	FFC1_00495	+	related to acetylxylan esterase precursor	FFUJ_00453
XLOC_001446	FMJU01000001.1	1321567	1322760	-	FFC1_00496	-	uncharacterized protein LW93_2512	FFUJ_00454
XLOC_001447	FMJU01000001.1	1323357	1324504	-	FFC1_00497	-	26S proteasome regulatory subunit rpn11	FFUJ_00455
XLOC_000273	FMJU01000001.1	1325093	1327213	+	FFC1_00498	+	probable histone deacetylase RpdA	FFUJ_00456
XLOC_001448	FMJU01000001.1	1327713	1328252	-	FFC1_00499	-	uncharacterized protein FFUJ_00457	FFUJ_00457
XLOC_000274	FMJU01000001.1	1329454	1330661	+	FFC1_00500	+	DNA-directed RNA polymerase III subunit RPC6	FFUJ_00458
XLOC_001449	FMJU01000001.1	1331090	1332154	-	FFC1_00501	-	Peptidyl-prolyl cis-trans isomerase, mitochondrial	FFUJ_00459
XLOC_000275	FMJU01000001.1	1333983	1335766	+	FFC1_00502	+	related to cytoskeletal adaptor	FFUJ_00460
XLOC_000276	FMJU01000001.1	1336978	1337600	+	FFC1_00503	+	membrane-associating domain-containing protein	FFUJ_00461
XLOC_000277	FMJU01000001.1	1337685	1337996	+	FFC1_00504	+	membrane-associating domain-containing	FFUJ_00462
XLOC_001450	FMJU01000001.1	1338465	1340300	-	FFC1_00505	-	related to C6 zink-finger protein PRO1A	FFUJ_00463
XLOC_001451	FMJU01000001.1	1341061	1341973	-	FFC1_00506	-	Copper transport protein ctr4	FFUJ_00464
XLOC_001452	FMJU01000001.1	1343590	1344053	-	FFC1_00507	-	related to mei2 protein	FFUJ_00465
XLOC_001453	FMJU01000001.1	1344860	1345760	-	FFC1_00508	-	uncharacterized protein Y057_14890	FFUJ_00466
XLOC_000278	FMJU01000001.1	1345839	1346383	+	FFC1_00509	+	uncharacterized protein FFC1_00509	#N/A
XLOC_001454	FMJU01000001.1	1347387	1348018	-	FFC1_00510	-	uncharacterized protein FFNC_00514	#N/A
XLOC_001455	FMJU01000001.1	1348576	1349583	-	FFC1_00511	-	hemerythrin hhe cation binding domain-containing protein	FFUJ_00467
XLOC_001456	FMJU01000001.1	1350167	1351841	-	FFC1_00512	-	related to low affininty zinc transporter	FFUJ_00468
XLOC_000279	FMJU01000001.1	1352873	1355504	+	FFC1_00513	+	related to beta-glucosidase	FFUJ_00469
XLOC_000280	FMJU01000001.1	1356199	1356728	+	FFC1_00514	+	related to arsenate reductase (Arc2)	FFUJ_00470
XLOC_001457	FMJU01000001.1	1356916	1357419	-	FFC1_00515	-	small nuclear ribonucleoprotein G	FFUJ_00471
XLOC_000281	FMJU01000001.1	1357572	1359025	+	FFC1_00516	+	uncharacterized protein FFUJ_00472	FFUJ_00472
XLOC_001458	FMJU01000001.1	1359106	1361122	-	FFC1_00517	-	related to pisatin demethylase (cytochrome P450)	FFUJ_00473
XLOC_001459	FMJU01000001.1	1361786	1363264	-	FFC1_00518	-	related to monooxygenase	FFUJ_00474
XLOC_001460	FMJU01000001.1	1364106	1364922	-	FFC1_00519	-	uncharacterized protein Y057_14900	FFUJ_00475
XLOC_000282	FMJU01000001.1	1366337	1367209	+	FFC1_00520	+	related to putative glutathione S-transferase	FFUJ_00476
XLOC_001461	FMJU01000001.1	1367317	1369027	-	FFC1_00521	-	uncharacterized protein LW93_2536	FFUJ_00477
XLOC_000283	FMJU01000001.1	1369753	1370565	+	FFC1_00522	+	uncharacterized protein FFUJ_00478	FFUJ_00478
XLOC_001462	FMJU01000001.1	1371166	1372533	-	FFC1_00523	-	nitric oxide dioxygenase	FFUJ_14429
XLOC_001463	FMJU01000001.1	1378473	1380372	-	FFC1_00524	-	stress-induced-phosphoprotein 1	FFUJ_00479
XLOC_001464	FMJU01000001.1	1381049	1383010	-	FFC1_00525	-	arginyl-tRNA synthetase	FFUJ_00480
XLOC_001465	FMJU01000001.1	1383700	1386021	-	FFC1_00526	-	Arginine--tRNA ligase, cytoplasmic	FFUJ_00481
XLOC_001466	FMJU01000001.1	1387561	1388217	-	null		#N/A	#N/A
XLOC_001467	FMJU01000001.1	1388628	1388914	-	null		#N/A	#N/A
XLOC_001468	FMJU01000001.1	1393678	1395594	-	FFC1_00527	-	uncharacterized protein FFNC_00531	#N/A
XLOC_001469	FMJU01000001.1	1396139	1396742	-	null		#N/A	#N/A
XLOC_001470	FMJU01000001.1	1398620	1401195	-	FFC1_00528	-	uncharacterized protein LW93_2543	FFUJ_00482
XLOC_001471	FMJU01000001.1	1402274	1403439	-	FFC1_00529	-	uncharacterized protein FFUJ_00483	FFUJ_00483
XLOC_000284	FMJU01000001.1	1403859	1405333	+	FFC1_00530	+	Uncharacterized protein Y057_14911	FFUJ_00484
XLOC_001472	FMJU01000001.1	1405784	1408100	-	FFC1_00531	-	Protein polybromo-1	FFUJ_00485
XLOC_000285	FMJU01000001.1	1409180	1410043	+	FFC1_00532	+	maf-like protein	FFUJ_00486
XLOC_000286	FMJU01000001.1	1410736	1411254	+	FFC1_00533	+	MLX-interacting protein	FFUJ_00487
XLOC_001473	FMJU01000001.1	1411498	1412997	-	FFC1_00534	-	related to threonine--tRNA ligase	FFUJ_00488
XLOC_000287	FMJU01000001.1	1413653	1416850	+	FFC1_00535	+	related to nuclear transport factor	FFUJ_00489
XLOC_001474	FMJU01000001.1	1417078	1418242	-	FFC1_00536	-	NADPH2:quinone reductase	FFUJ_00490
XLOC_001475	FMJU01000001.1	1418847	1420231	-	FFC1_00537	-	related to ubiquitin-like protein DSK2	FFUJ_00491
XLOC_000288	FMJU01000001.1	1421553	1422887	+	FFC1_00538	+	related to nitrogen permease regulator	FFUJ_00492
XLOC_001476	FMJU01000001.1	1423018	1424971	-	FFC1_00539	-	tyrosyl-tRNA synthetase	FFUJ_00493
XLOC_000289	FMJU01000001.1	1425424	1426102	+	FFC1_00540	+	succinate dehydrogenase (ubiquinone) membrane anchor subunit	FFUJ_00494
XLOC_001477	FMJU01000001.1	1426469	1429146	-	FFC1_00541	-	related to S-adenosylmethionine:diacylglycerol 3-amino-3-carboxypropyl transferase	FFUJ_00495
XLOC_000290	FMJU01000001.1	1431033	1433063	+	FFC1_00542	+	related to NGG1-general transcriptional adaptor or co-activator	FFUJ_00496
XLOC_000291	FMJU01000001.1	1433733	1436572	+	FFC1_00543	+	Urease	FFUJ_00497
XLOC_001478	FMJU01000001.1	1437019	1440700	-	FFC1_00544	-	NADPH oxidase	FFUJ_00498
XLOC_000292	FMJU01000001.1	1441003	1441223	+	null		#N/A	#N/A
XLOC_000293	FMJU01000001.1	1441761	1445622	+	FFC1_00545	+	Meiotically up-regulated gene 190 protein	FFUJ_00499
XLOC_001479	FMJU01000001.1	1446441	1450699	-	FFC1_00546	-	related to histidine kinase	FFUJ_00500
XLOC_001480	FMJU01000001.1	1451032	1451197	-	null		#N/A	#N/A
XLOC_000294	FMJU01000001.1	1452993	1453280	+	FFC1_00547	+	uncharacterized protein FFE2_00551	#N/A
XLOC_001481	FMJU01000001.1	1454103	1455447	-	FFC1_00548	-	related to WSS1 Protein involved in sister chromatid separation and segregation	FFUJ_00501
XLOC_001482	FMJU01000001.1	1455949	1456923	-	FFC1_00549	-	Putative methyltransferase C70.08c	FFUJ_00502
XLOC_000295	FMJU01000001.1	1458514	1458629	+	FFC1_16000	+	#N/A	#N/A
XLOC_000296	FMJU01000001.1	1459148	1459885	+	FFC1_00550	+	uncharacterized protein LW93_2564	FFUJ_00503
XLOC_001483	FMJU01000001.1	1460278	1463642	-	FFC1_00551	-	tRNA(Met) cytidine acetyltransferase	FFUJ_00504
XLOC_001484	FMJU01000001.1	1464379	1465440	-	FFC1_00552	-	duf1713 domain protein	FFUJ_00505
XLOC_001485	FMJU01000001.1	1466377	1467010	-	FFC1_00553	-	Protein SYM1	FFUJ_00506
XLOC_001486	FMJU01000001.1	1468047	1468878	-	FFC1_00554	-	related to nucleosomal binding protein	FFUJ_00507
XLOC_001487	FMJU01000001.1	1469649	1471193	-	FFC1_00555	-	related to nonhistone chromosomal protein	FFUJ_00508
XLOC_000297	FMJU01000001.1	1474863	1478189	+	FFC1_00556	+	related to Het-c protein	FFUJ_00509
XLOC_000298	FMJU01000001.1	1481786	1484237	+	FFC1_00557	+	Putative RING finger membrane protein C15C4.06c	FFUJ_00510
XLOC_001488	FMJU01000001.1	1484770	1486575	-	FFC1_00558	-	uncharacterized protein FFUJ_00511	FFUJ_00511
XLOC_001489	FMJU01000001.1	1487697	1489477	-	FFC1_00559	-	uncharacterized protein FFE2_00563	FFUJ_00512
XLOC_000299	FMJU01000001.1	1496082	1496786	+	FFC1_00560	+	#N/A	#N/A
XLOC_000300	FMJU01000001.1	1504513	1505829	+	FFC1_00561	+	probable peroxisome assembly protein	FFUJ_00513
XLOC_000301	FMJU01000001.1	1506534	1508446	+	FFC1_00562	+	uncharacterized protein Y057_11331	FFUJ_00514
XLOC_000302	FMJU01000001.1	1514491	1515227	+	FFC1_00563	+	adenine phosphoribosyltransferase	FFUJ_00515
XLOC_001490	FMJU01000001.1	1515894	1519112	-	FFC1_00564	-	probable glycosyl hydrolase	FFUJ_00516
XLOC_001491	FMJU01000001.1	1521829	1523550	-	FFC1_00565	-	uncharacterized protein LW93_2577	FFUJ_00517
XLOC_000303	FMJU01000001.1	1525459	1525700	+	FFC1_00566	+	uncharacterized protein FPRN_01565	#N/A
XLOC_001492	FMJU01000001.1	1532370	1532640	-	FFC1_00567	-	uncharacterized protein FFUJ_00518	FFUJ_00518
XLOC_001493	FMJU01000001.1	1533457	1535855	-	FFC1_00568	-	related to zinc finger transcription factor	FFUJ_00519
XLOC_000304	FMJU01000001.1	1537217	1537492	+	FFC1_00569	+	uncharacterized protein FFUJ_00520	FFUJ_00520
XLOC_000305	FMJU01000001.1	1538257	1539743	+	FFC1_00570	+	related to aldehyde dehydrogenase	FFUJ_00521
XLOC_000306	FMJU01000001.1	1540199	1540544	+	FFC1_00571	+	mitochondrial import inner membrane translocase subunit TIM10	FFUJ_00522
XLOC_001494	FMJU01000001.1	1540966	1543902	-	FFC1_00572	-	related to SIN3 protein-binding protein STB2	FFUJ_00523
XLOC_000307	FMJU01000001.1	1544521	1545919	+	FFC1_00573	+	related to RMD5 Cytosolic protein required for sporulation and for the ubiquitination of the gluconeogenetic enzyme fructose-1,6-bisphosphatase	FFUJ_00524
XLOC_001495	FMJU01000001.1	1546734	1548158	-	FFC1_00574	-	UPF0658 Golgi apparatus membrane protein C23H3.04	FFUJ_00525
XLOC_001496	FMJU01000001.1	1551042	1553282	-	FFC1_00575	-	related to STB5-SIN3 binding protein	FFUJ_00526
XLOC_000308	FMJU01000001.1	1554161	1555736	+	FFC1_00576	+	related to flavin-containing monooxygenase	FFUJ_00527
XLOC_001497	FMJU01000001.1	1556091	1557911	-	FFC1_00577	-	DNA repair protein RAD50	FFUJ_00528
XLOC_001498	FMJU01000001.1	1559099	1563084	-	FFC1_00578	-	DNA repair protein RAD50	FFUJ_00529
XLOC_000309	FMJU01000001.1	1565048	1565470	+	null		#N/A	#N/A
XLOC_000310	FMJU01000001.1	1565877	1567523	+	FFC1_00579	+	cutinase palindrome-binding protein	FFUJ_00530
XLOC_000311	FMJU01000001.1	1568487	1569564	+	FFC1_00580	+	beta-flanking protein	FFUJ_00531
XLOC_001499	FMJU01000001.1	1569723	1571695	-	FFC1_00581	-	related to amidase	FFUJ_00532
XLOC_000312	FMJU01000001.1	1572517	1574267	+	FFC1_00582	+	related to UPF0183 domain protein	FFUJ_00533
XLOC_000313	FMJU01000001.1	1574646	1575199	+	FFC1_00583	+	uncharacterized protein FFUJ_00534	FFUJ_00534
XLOC_001500	FMJU01000001.1	1576021	1577973	-	FFC1_00584	-	D-lactate dehydrogenase (cytochrome)	FFUJ_00535
XLOC_001501	FMJU01000001.1	1578947	1581042	-	FFC1_00585	-	uncharacterized protein FFUJ_00536	FFUJ_00536
XLOC_000314	FMJU01000001.1	1581795	1582876	+	FFC1_00586	+	enoyl-CoA hydratase	FFUJ_00537
XLOC_001502	FMJU01000001.1	1584094	1585506	-	FFC1_00587	-	uncharacterized protein FFUJ_00538	FFUJ_00538
XLOC_001503	FMJU01000001.1	1591265	1591845	-	FFC1_00588	+	uncharacterized protein FFE2_00591	#N/A
XLOC_000315	FMJU01000001.1	1591520	1591793	+	FFC1_00588	+	uncharacterized protein FFE2_00591	#N/A
XLOC_000316	FMJU01000001.1	1593401	1595148	+	FFC1_00589	+	uncharacterized protein FFE2_00592	#N/A
XLOC_000317	FMJU01000001.1	1597354	1599162	+	FFC1_00590	+	related to polysaccharide synthase Cps1	FFUJ_00539
XLOC_000318	FMJU01000001.1	1601226	1601430	+	FFC1_00591	+	uncharacterized protein FFE2_00594	#N/A
XLOC_001504	FMJU01000001.1	1604908	1606514	-	FFC1_00592	-	uncharacterized protein FFUJ_00540	FFUJ_00540
XLOC_000319	FMJU01000001.1	1607352	1608921	+	FFC1_00593	+	GPI-anchored wall transfer protein 1	FFUJ_00541
XLOC_000320	FMJU01000001.1	1614414	1617828	+	FFC1_00594	+	CAMK/CAMKL/KIN4 protein kinase	FFUJ_00542
XLOC_000321	FMJU01000001.1	1620496	1622985	+	FFC1_00595	+	related to manganese resistance protein	FFUJ_00543
XLOC_000322	FMJU01000001.1	1623559	1624746	+	FFC1_00596	+	uncharacterized protein Y057_11361	FFUJ_00544
XLOC_000323	FMJU01000001.1	1625251	1626736	+	FFC1_00597	+	uncharacterized protein Y057_11362	FFUJ_00545
XLOC_000324	FMJU01000001.1	1627422	1631012	+	FFC1_00598	+	probable kinesin-related protein bimC	FFUJ_00546
XLOC_000325	FMJU01000001.1	1631376	1631465	+	tRNA-Glu(CTC)	+	#N/A	#N/A
XLOC_001505	FMJU01000001.1	1631730	1633711	-	FFC1_00599	-	uncharacterized protein FFUJ_00547	FFUJ_00547
XLOC_001506	FMJU01000001.1	1634040	1636016	-	FFC1_00600	-	related to pescadillo development protein	FFUJ_00548
XLOC_000326	FMJU01000001.1	1636468	1637847	+	FFC1_00601	+	phosphatidylinositol glycan, class U	FFUJ_00549
XLOC_001507	FMJU01000001.1	1638050	1639393	-	FFC1_00602	-	tom37 protein	FFUJ_00550
XLOC_000327	FMJU01000001.1	1641077	1641505	+	FFC1_00603	+	zinc finger protein 76 (expressed in testis)	FFUJ_00551
XLOC_000328	FMJU01000001.1	1641956	1642203	+	FFC1_00604	+	uncharacterized protein FFE2_00607	#N/A
XLOC_000329	FMJU01000001.1	1643553	1646293	+	FFC1_00605	+	probable homocitrate synthase, mitochondrial precursor	FFUJ_00552
XLOC_001508	FMJU01000001.1	1649325	1649619	-	FFC1_00606	-	Uncharacterized protein LW93_2611	#N/A
XLOC_000330	FMJU01000001.1	1654313	1654474	+	FFC1_00607	+	uncharacterized protein FFM5_00570	#N/A
XLOC_000331	FMJU01000001.1	1656213	1656350	+	FFC1_00608	+	#N/A	#N/A
XLOC_001509	FMJU01000001.1	1663745	1664633	-	FFC1_00609	-	uncharacterized protein FFUJ_00553	FFUJ_00553
XLOC_000332	FMJU01000001.1	1664618	1667924	+	FFC1_00609	-	isoleucyl-tRNA synthetase	FFUJ_00554
XLOC_000333	FMJU01000001.1	1668967	1672617	+	FFC1_00611	+	uncharacterized protein FFUJ_00555	FFUJ_00555
XLOC_001510	FMJU01000001.1	1673416	1675672	-	FFC1_00612	-	related to SAC1 protein	FFUJ_00556
XLOC_000334	FMJU01000001.1	1676573	1677477	+	FFC1_00613	+	GTP-binding protein ypt5	FFUJ_00557
XLOC_000335	FMJU01000001.1	1678648	1680694	+	FFC1_00614	+	related to mysoin heavy chain proteins	FFUJ_00558
XLOC_000336	FMJU01000001.1	1681242	1682720	+	FFC1_00615	+	related to folylpolyglutamate synthetase	FFUJ_00559
XLOC_001511	FMJU01000001.1	1682773	1684410	-	FFC1_00616	-	folylpolyglutamate synthase	FFUJ_00560
XLOC_001512	FMJU01000001.1	1684996	1686069	-	FFC1_00617	-	related to DUF636 domain protein	FFUJ_00561
XLOC_000337	FMJU01000001.1	1686750	1688492	+	FFC1_00618	+	uncharacterized protein FFUJ_00562	FFUJ_00562
XLOC_001513	FMJU01000001.1	1688738	1688920	-	null		#N/A	#N/A
XLOC_000338	FMJU01000001.1	1689680	1689911	+	FFC1_00619	+	hypothetical protein FOXB_11117	FFUJ_00563
XLOC_001514	FMJU01000001.1	1690748	1694974	-	FFC1_00620	-	uncharacterized protein Y057_13325	FFUJ_00564
XLOC_001515	FMJU01000001.1	1695788	1700329	-	FFC1_00621	-	related to spindle pole body protein	FFUJ_00565
XLOC_000339	FMJU01000001.1	1700381	1701540	+	FFC1_00622	+	40S ribosomal protein S11	FFUJ_00566
XLOC_000340	FMJU01000001.1	1702209	1703182	+	FFC1_00623	+	predicted protein [	FFUJ_00567
XLOC_000341	FMJU01000001.1	1703631	1703704	+	tRNA-Val(AAC)	+	#N/A	#N/A
XLOC_001516	FMJU01000001.1	1703911	1705361	-	FFC1_00624	-	uncharacterized protein FFUJ_00568	FFUJ_00568
XLOC_000342	FMJU01000001.1	1705918	1706505	+	FFC1_00625	+	uncharacterized protein FFUJ_00569	FFUJ_00569
XLOC_000343	FMJU01000001.1	1706726	1707718	+	FFC1_00626	+	uncharacterized protein FFUJ_00570	FFUJ_00570
XLOC_000344	FMJU01000001.1	1712401	1713693	+	FFC1_00627	+	CMGC/CK2 protein kinase	FFUJ_00571
XLOC_001517	FMJU01000001.1	1714321	1717266	-	FFC1_00628	-	uncharacterized protein FFUJ_00572	FFUJ_00572
XLOC_000345	FMJU01000001.1	1717925	1719435	+	FFC1_00629	+	related to Beclin 1 (coiled-coil myosin-like BCL2-interacting protein)	FFUJ_00573
XLOC_000346	FMJU01000001.1	1720034	1721059	+	FFC1_00630	+	beclin 1	FFUJ_00574
XLOC_000347	FMJU01000001.1	1722021	1724543	+	FFC1_00631	+	related to TOB3 (member of AAA-ATPase family)	FFUJ_00575
XLOC_001518	FMJU01000001.1	1724939	1727151	-	FFC1_00632	-	uncharacterized protein LW93_2636	FFUJ_00576
XLOC_000348	FMJU01000001.1	1729739	1734597	+	FFC1_00633	+	related to multidrug transporter (yeast bile transporter)	FFUJ_02620
XLOC_001519	FMJU01000001.1	1734987	1736710	-	FFC1_00634	-	arylsulfatase	FFUJ_00578
XLOC_000349	FMJU01000001.1	1737542	1739321	+	FFC1_00635	+	related to RGT2-Sensor of high external glucose concentrations	FFUJ_00579
XLOC_000350	FMJU01000001.1	1741807	1744111	+	FFC1_00636	+	chromatin assembly factor 1 subunit B	FFUJ_00580
XLOC_001520	FMJU01000001.1	1744491	1745762	-	FFC1_00637	-	uncharacterized protein Y057_14854	FFUJ_00581
XLOC_000351	FMJU01000001.1	1747201	1748611	+	FFC1_00638	+	related to peroxisomal membrane protein pex13	FFUJ_00582
XLOC_001521	FMJU01000001.1	1749431	1752205	-	FFC1_00639	-	tRNA-dihydrouridine synthase 3	FFUJ_00583
XLOC_000352	FMJU01000001.1	1752538	1754235	+	FFC1_00640	+	related to KEL2-involved in cell fusion and morphogenesis	FFUJ_00584
XLOC_001522	FMJU01000001.1	1754819	1755569	-	FFC1_00641	-	related to mitochondrial hypoxia responsive domain protein	FFUJ_00585
XLOC_001523	FMJU01000001.1	1759132	1759312	-	null		#N/A	#N/A
XLOC_000353	FMJU01000001.1	1765261	1767897	+	FFC1_00642	+	related to zinc finger protein SFP1	FFUJ_00586
XLOC_001524	FMJU01000001.1	1769538	1771916	-	FFC1_00643	-	related to ral2 protein	FFUJ_00587
XLOC_000354	FMJU01000001.1	1772779	1774638	+	FFC1_00644	+	cell division cycle 20, cofactor-APC complex	FFUJ_00588
XLOC_000355	FMJU01000001.1	1777346	1779172	+	FFC1_00645	+	probable class I alpha-mannosidase	FFUJ_00589
XLOC_000356	FMJU01000001.1	1780263	1782296	+	FFC1_00646	+	related to transcription factor TFIIA-L	FFUJ_00590
XLOC_000357	FMJU01000001.1	1784059	1784274	+	FFC1_00647	+	uncharacterized protein FFUJ_00591	FFUJ_00591
XLOC_000358	FMJU01000001.1	1786292	1795738	+	FFC1_00648	+	#N/A	#N/A
XLOC_000359	FMJU01000001.1	1806178	1806785	+	null		#N/A	#N/A
XLOC_000360	FMJU01000001.1	1806862	1808185	+	FFC1_00649	+	related to methyltransferase	FFUJ_00592
XLOC_001525	FMJU01000001.1	1808664	1808924	-	FFC1_00650	-	uncharacterized protein FFB14_04146	FFUJ_00593
XLOC_001526	FMJU01000001.1	1810250	1810960	-	FFC1_00651	-	F-type H+-transporting ATPase subunit G	FFUJ_00594
XLOC_001527	FMJU01000001.1	1811565	1812929	-	FFC1_00652	-	L-iditol 2-dehydrogenase	FFUJ_00595
XLOC_001528	FMJU01000001.1	1814891	1815863	-	FFC1_00653	-	related to NFU-1 protein (iron homeostasis)	FFUJ_00596
XLOC_000361	FMJU01000001.1	1816237	1817174	+	FFC1_00654	+	Zinc finger HIT domain-containing protein 3	FFUJ_00597
XLOC_001529	FMJU01000001.1	1817294	1818655	-	FFC1_00655	-	uncharacterized protein FFUJ_00598	FFUJ_00598
XLOC_000362	FMJU01000001.1	1818825	1819487	+	FFC1_00656	+	uncharacterized protein FFUJ_00599	FFUJ_00599
XLOC_000363	FMJU01000001.1	1822703	1826188	+	FFC1_00657	+	related to aimless RasGEF (aleA)	FFUJ_00600
XLOC_000364	FMJU01000001.1	1826708	1828351	+	FFC1_00658	+	uncharacterized protein FFUJ_00601	FFUJ_00601
XLOC_001530	FMJU01000001.1	1828614	1828847	-	FFC1_00659	-	hypothetical protein FOXG_17986	FFUJ_00602
XLOC_000365	FMJU01000001.1	1829767	1831336	+	FFC1_00660	+	related to ribosomal protein S5 (mitochondrial)	FFUJ_00603
XLOC_001531	FMJU01000001.1	1831598	1831937	-	FFC1_00661	-	DASH complex subunit dad3	FFUJ_00604
XLOC_001532	FMJU01000001.1	1832470	1839632	-	FFC1_00662	-	related to transport protein USO1	FFUJ_00605
XLOC_001533	FMJU01000001.1	1840740	1842101	-	FFC1_00663	-	mitochondrial GTP/GDP carrier protein 1	FFUJ_00606
XLOC_001534	FMJU01000001.1	1843131	1845217	-	FFC1_00664	-	DNA-directed RNA polymerase III subunit RPC3	FFUJ_00607
XLOC_000366	FMJU01000001.1	1845796	1847344	+	FFC1_00665	+	ubiquinol-cytochrome c reductase core subunit 2	FFUJ_00608
XLOC_001535	FMJU01000001.1	1847647	1847897	-	FFC1_00666	-	uncharacterized protein FFUJ_00609	FFUJ_00609
XLOC_000367	FMJU01000001.1	1848833	1849564	+	null		#N/A	#N/A
XLOC_000368	FMJU01000001.1	1849662	1852572	+	FFC1_00667	+	related to PBP1-Pab1p interacting protein	FFUJ_00610
XLOC_000369	FMJU01000001.1	1857966	1859303	+	FFC1_00668	+	related to spore coat protein SP96 precursor	FFUJ_00611
XLOC_000370	FMJU01000001.1	1860723	1862386	+	FFC1_00669	+	related to RNQ1-prion, epigenetic modifier of protein function	FFUJ_00612
XLOC_001536	FMJU01000001.1	1862739	1863463	-	FFC1_00670	-	uncharacterized protein LW94_10452	FFUJ_00613
XLOC_000371	FMJU01000001.1	1865088	1866794	+	FFC1_00671	+	tubulin alpha chain	FFUJ_00614
XLOC_000372	FMJU01000001.1	1867322	1868473	+	FFC1_00672	+	hydroxymethylglutaryl-CoA lyase	FFUJ_00615
XLOC_000373	FMJU01000001.1	1869014	1870884	+	FFC1_00673	+	V-type proton ATPase subunit B	FFUJ_00616
XLOC_000374	FMJU01000001.1	1871403	1872850	+	FFC1_00674	+	diphthamide biosynthesis protein 1	FFUJ_00617
XLOC_001537	FMJU01000001.1	1873105	1873545	-	FFC1_00675	-	chromosome transmission fidelity protein 8	FFUJ_00618
XLOC_000375	FMJU01000001.1	1873757	1875176	+	FFC1_00676	+	40S ribosomal protein S6-B	FFUJ_00619
XLOC_001538	FMJU01000001.1	1875825	1887964	-	FFC1_00677	-	related to TOM1 protein	FFUJ_00620
XLOC_000376	FMJU01000001.1	1891665	1894833	+	FFC1_00678	+	related to GTPase-activating protein (GAP)	FFUJ_00621
XLOC_001539	FMJU01000001.1	1895410	1896356	-	FFC1_00679	-	40S ribosomal protein S8	FFUJ_00622
XLOC_001540	FMJU01000001.1	1896921	1899347	-	FFC1_00680	-	uncharacterized protein FFM5_00643	FFUJ_00623
XLOC_000377	FMJU01000001.1	1899987	1900188	+	FFC1_00681	+	uncharacterized protein FFE2_00685	#N/A
XLOC_000378	FMJU01000001.1	1900957	1901997	+	FFC1_00682	+	enoyl reductase	FFUJ_00624
XLOC_001541	FMJU01000001.1	1902270	1903091	-	FFC1_00683	-	uncharacterized protein FFUJ_00625	FFUJ_00625
XLOC_001542	FMJU01000001.1	1903963	1907037	-	FFC1_00684	-	related to adenylate cyclases	FFUJ_00626
XLOC_001543	FMJU01000001.1	1907448	1907680	-	null		#N/A	#N/A
XLOC_000379	FMJU01000001.1	1909856	1911449	+	FFC1_00685	+	related to recQ gene for DNA helicase	FFUJ_00627
XLOC_001544	FMJU01000001.1	1911524	1913897	-	FFC1_00686	-	related to C6 transcription factor	FFUJ_00628
XLOC_001545	FMJU01000001.1	1914827	1917277	-	FFC1_00687	-	c6 zinc finger domain containing	FFUJ_00629
XLOC_000380	FMJU01000001.1	1918974	1920659	+	FFC1_00688	+	uncharacterized protein LW93_2687	FFUJ_00630
XLOC_000381	FMJU01000001.1	1921100	1921762	+	FFC1_00689	+	integral membrane	FFUJ_00631
XLOC_001546	FMJU01000001.1	1926470	1926918	-	FFC1_00690	-	uncharacterized protein FFUJ_00632	FFUJ_00632
XLOC_001547	FMJU01000001.1	1927817	1928356	-	FFC1_00691	-	uncharacterized protein FFB14_04105	FFUJ_00633
XLOC_001548	FMJU01000001.1	1929173	1930762	-	FFC1_00692	-	aldehyde dehydrogenase	FFUJ_00634
XLOC_000382	FMJU01000001.1	1933028	1933297	+	FFC1_00693	+	uncharacterized protein FFE2_00697	#N/A
XLOC_000383	FMJU01000001.1	1935451	1936649	+	FFC1_00694	+	uncharacterized protein FFUJ_00635	FFUJ_00635
XLOC_000384	FMJU01000001.1	1937219	1939733	+	FFC1_00695	+	related to RGP1 Reduced growth phenotype protein	FFUJ_00636
XLOC_001549	FMJU01000001.1	1940102	1940426	-	null		#N/A	#N/A
XLOC_000385	FMJU01000001.1	1941103	1941309	+	null		#N/A	#N/A
XLOC_000386	FMJU01000001.1	1941570	1944629	+	FFC1_00696	+	related to transcriptional repressor rco-1	FFUJ_00637
XLOC_000387	FMJU01000001.1	1945245	1948553	+	FFC1_00697	+	related to tpa inducible protein	FFUJ_00638
XLOC_001550	FMJU01000001.1	1948856	1950415	-	FFC1_00698	-	Phosphatidylinositol N-acetylglucosaminyltransferase gpi3 subunit	FFUJ_00639
XLOC_000388	FMJU01000001.1	1951039	1953958	+	FFC1_00699	+	related to ATP dependent RNA helicase	FFUJ_00640
XLOC_001551	FMJU01000001.1	1954090	1955084	-	FFC1_00700	-	uncharacterized protein FFE2_00704	#N/A
XLOC_001552	FMJU01000001.1	1955745	1957694	-	FFC1_00701	-	uncharacterized protein FFM5_00664	FFUJ_00641
XLOC_001553	FMJU01000001.1	1959035	1959671	-	FFC1_00702	-	c2h2 and c2hc zinc finger	FFUJ_00642
XLOC_000389	FMJU01000001.1	1963391	1964647	+	FFC1_00703	+	uncharacterized protein FFUJ_00643	FFUJ_00643
XLOC_001554	FMJU01000001.1	1964825	1966641	-	FFC1_00704	-	related to amidase (acetamidase)	FFUJ_00644
XLOC_000390	FMJU01000001.1	1968137	1969724	+	FFC1_00705	+	duf1776 family	FFUJ_00645
XLOC_001555	FMJU01000001.1	1970010	1970768	-	FFC1_00706	-	probable protein of the 3` processing complex	FFUJ_00646
XLOC_001556	FMJU01000001.1	1971306	1972591	-	FFC1_00707	-	related to methyltransferase	FFUJ_00647
XLOC_000391	FMJU01000001.1	1973469	1975257	+	FFC1_00708	+	#N/A	#N/A
XLOC_000392	FMJU01000001.1	1975585	1976922	+	FFC1_00710	+	related to chitinase	FFUJ_00649
XLOC_000393	FMJU01000001.1	1978199	1979103	+	FFC1_00711	+	uncharacterized protein LW93_2706	FFUJ_00650
XLOC_001557	FMJU01000001.1	1979592	1981062	-	FFC1_00712	-	syntaxin 1B/2/3	FFUJ_00651
XLOC_001558	FMJU01000001.1	1983205	1984237	-	FFC1_00713	-	related to protein tag-253	FFUJ_00652
XLOC_001559	FMJU01000001.1	1984739	1986952	-	FFC1_00714	-	uncharacterized protein FFUJ_00653	FFUJ_00653
XLOC_000394	FMJU01000001.1	1989483	1991422	+	FFC1_00715	+	related to cobalt accumulation protein COT1	FFUJ_00654
XLOC_001560	FMJU01000001.1	1992009	1994447	-	FFC1_00716	-	Putative J domain-containing protein C63.03	FFUJ_00655
XLOC_000395	FMJU01000001.1	1998654	1999058	+	FFC1_00717	+	uncharacterized protein FFUJ_00656	FFUJ_00656
XLOC_000396	FMJU01000001.1	2003644	2004162	+	FFC1_00718	+	uncharacterized protein FFUJ_00657	FFUJ_00657
XLOC_000397	FMJU01000001.1	2011422	2011812	+	FFC1_00719	+	uncharacterized protein FFM5_00680	#N/A
XLOC_000398	FMJU01000001.1	2013451	2013634	+	null		#N/A	#N/A
XLOC_000399	FMJU01000001.1	2013687	2014000	+	null		#N/A	#N/A
XLOC_000400	FMJU01000001.1	2014259	2015503	+	FFC1_00720	+	related to G1/S-specific cyclin	FFUJ_00658
XLOC_001561	FMJU01000001.1	2018312	2018491	-	null		#N/A	#N/A
XLOC_001562	FMJU01000001.1	2018555	2020883	-	FFC1_00721	-	related to heat shock transcription factor	FFUJ_00659
XLOC_001563	FMJU01000001.1	2022239	2023891	-	FFC1_00722	-	peptidyl-prolyl isomerase CWC27	FFUJ_00660
XLOC_000401	FMJU01000001.1	2024468	2024567	+	tRNA-Leu(AAG)	+	#N/A	#N/A
XLOC_000402	FMJU01000001.1	2025169	2025990	+	FFC1_00723	+	uncharacterized protein FFUJ_00661	FFUJ_00661
XLOC_001564	FMJU01000001.1	2026383	2027031	-	FFC1_00724	-	peptidyl-prolyl cis-trans isomerase-like 3	FFUJ_00662
XLOC_000403	FMJU01000001.1	2027586	2028991	+	FFC1_00725	+	uncharacterized protein FFE2_00729	FFUJ_00663
XLOC_000404	FMJU01000001.1	2030451	2031634	+	FFC1_00726	+	uncharacterized protein Y057_9789	FFUJ_00664
XLOC_001565	FMJU01000001.1	2032068	2033429	-	FFC1_00727	-	related to transcription factor jumonji	FFUJ_00665
XLOC_001566	FMJU01000001.1	2036499	2041087	-	FFC1_00728	-	related to sensory transduction histidine kinase	FFUJ_00666
XLOC_000405	FMJU01000001.1	2045960	2046923	+	FFC1_00729	+	succinate-semialdehyde dehydrogenase	FFUJ_00667
XLOC_000406	FMJU01000001.1	2047509	2049235	+	FFC1_00730	+	succinate-semialdehyde dehydrogenase (NADP+)	FFUJ_00668
XLOC_001567	FMJU01000001.1	2050238	2050532	-	FFC1_00731	-	uncharacterized protein FFM5_00692	#N/A
XLOC_001568	FMJU01000001.1	2051731	2053659	-	FFC1_00732	-	uncharacterized protein FFUJ_00669	FFUJ_00669
XLOC_000407	FMJU01000001.1	2056067	2056513	+	FFC1_00733	+	uncharacterized protein FFUJ_00670	FFUJ_00670
XLOC_000408	FMJU01000001.1	2059736	2059913	+	null		#N/A	#N/A
XLOC_000409	FMJU01000001.1	2062952	2065465	+	FFC1_00734	+	uncharacterized protein Y057_9795	FFUJ_00671
XLOC_000410	FMJU01000001.1	2066007	2066376	+	FFC1_00735	+	related to ribosomal protein L36	FFUJ_00672
XLOC_001569	FMJU01000001.1	2066612	2067039	-	FFC1_00736	-	LYR motif-containing protein 2	FFUJ_00673
XLOC_000411	FMJU01000001.1	2067330	2068227	+	FFC1_00737	+	putative N-acetyltransferase	FFUJ_00674
XLOC_000412	FMJU01000001.1	2069404	2070120	+	FFC1_00738	+	Protein PLANT CADMIUM RESISTANCE 3	FFUJ_00675
XLOC_001570	FMJU01000001.1	2071117	2072961	-	FFC1_00739	-	Inosine-5'-monophosphate dehydrogenase	FFUJ_00676
XLOC_001571	FMJU01000001.1	2073481	2076514	-	FFC1_00740	-	related to seed imbibition protein Sip1	FFUJ_00677
XLOC_000413	FMJU01000001.1	2076884	2078533	+	FFC1_00741	+	mitochondrial-processing peptidase subunit beta	FFUJ_00678
XLOC_001572	FMJU01000001.1	2078803	2079564	-	FFC1_00742	-	transcription initiation factor TFIID subunit 9B	FFUJ_00679
XLOC_000414	FMJU01000001.1	2080319	2082936	+	FFC1_00743	+	histidine biosynthesis trifunctional protein	FFUJ_00680
XLOC_001573	FMJU01000001.1	2083303	2085804	-	FFC1_00744	-	related to SMP2 protein	FFUJ_00681
XLOC_000415	FMJU01000001.1	2087205	2087382	+	null		#N/A	#N/A
XLOC_000416	FMJU01000001.1	2089276	2092876	+	FFC1_00745	+	uncharacterized protein FFUJ_00682	FFUJ_00682
XLOC_000417	FMJU01000001.1	2093287	2095909	+	FFC1_00746	+	related to subunit of VP52-54 complex	FFUJ_00683
XLOC_000418	FMJU01000001.1	2096687	2097888	+	FFC1_00747	+	thioredoxin reductase	FFUJ_00684
XLOC_001574	FMJU01000001.1	2098184	2099744	-	FFC1_00748	-	UDP-N-acetylglucosamine pyrophosphorylase	FFUJ_00685
XLOC_000419	FMJU01000001.1	2101223	2102182	+	FFC1_00749	+	TDG/mug DNA glycosylase	FFUJ_00686
XLOC_001575	FMJU01000001.1	2102385	2103873	-	FFC1_00750	-	actin-like protein 4	FFUJ_00687
XLOC_000420	FMJU01000001.1	2104153	2106369	+	FFC1_00751	+	lysyl-tRNA synthetase, class II	FFUJ_00688
XLOC_001576	FMJU01000001.1	2106688	2108215	-	FFC1_00752	-	related to TOS1 Target of SBF	FFUJ_00689
XLOC_001577	FMJU01000001.1	2109976	2112057	-	FFC1_00753	-	ATP-dependent RNA helicase ROK1	FFUJ_00690
XLOC_000421	FMJU01000001.1	2112777	2113403	+	FFC1_00754	+	hypothetical protein FVEG_00634	FFUJ_00691
XLOC_001578	FMJU01000001.1	2114060	2114828	-	FFC1_00755	-	uncharacterized protein FPRN_01394	FFUJ_00692
XLOC_001579	FMJU01000001.1	2116105	2117984	-	FFC1_00756	-	uncharacterized protein Y057_9818	FFUJ_00693
XLOC_001580	FMJU01000001.1	2119188	2121236	-	FFC1_00757	-	uncharacterized protein FFE2_00761	FFUJ_00694
XLOC_000422	FMJU01000001.1	2123733	2125376	+	FFC1_00758	+	uncharacterized protein Y057_9820	FFUJ_00695
XLOC_001581	FMJU01000001.1	2125405	2126130	-	FFC1_00759	-	phosphatidylinositol glycan, class P	FFUJ_00696
XLOC_001582	FMJU01000001.1	2126581	2131468	-	FFC1_00760	-	related to VPS8-vacuolar sorting protein, 134 kD	FFUJ_00697
XLOC_000423	FMJU01000001.1	2132042	2132971	+	FFC1_00761	+	uncharacterized protein FFC1_00761	FFUJ_00698
XLOC_001583	FMJU01000001.1	2133757	2135200	-	FFC1_00762	-	related to ring finger protein 11	FFUJ_00699
XLOC_000424	FMJU01000001.1	2139899	2140863	+	FFC1_00763	+	peptidyl-prolyl cis-trans isomerase H	FFUJ_00700
XLOC_001584	FMJU01000001.1	2141791	2143350	-	FFC1_00764	-	uncharacterized protein FFUJ_00701	FFUJ_00701
XLOC_001585	FMJU01000001.1	2147274	2149954	-	FFC1_00765	-	Regulatory protein abaA	FFUJ_00702
XLOC_001586	FMJU01000001.1	2150995	2153829	-	FFC1_00766	-	related to MRD1	FFUJ_00703
XLOC_000425	FMJU01000001.1	2159349	2160263	+	FFC1_00767	+	dynein light chain LC8-type	FFUJ_00704
XLOC_000426	FMJU01000001.1	2169398	2171523	+	FFC1_00768	+	uncharacterized protein LW93_2760	FFUJ_00705
XLOC_000427	FMJU01000001.1	2172631	2173401	+	FFC1_00769	+	uncharacterized protein Y057_9830	FFUJ_00706
XLOC_000428	FMJU01000001.1	2174131	2175362	+	FFC1_00770	+	related to putative N2,N2-dimethylguanosine tRNA methyltransferase	FFUJ_00707
XLOC_000429	FMJU01000001.1	2175683	2175850	+	null		#N/A	#N/A
XLOC_000430	FMJU01000001.1	2176075	2177364	+	FFC1_00771	+	uncharacterized protein FFUJ_00708	FFUJ_00708
XLOC_001587	FMJU01000001.1	2178229	2180667	-	FFC1_00772	-	uncharacterized protein FFUJ_00709	FFUJ_00709
XLOC_000431	FMJU01000001.1	2182454	2183044	+	FFC1_00773	+	uncharacterized protein Y057_9834	FFUJ_00710
XLOC_001588	FMJU01000001.1	2186930	2187328	-	FFC1_00774	-	DNA-directed RNA polymerase I, II, and III subunit RPABC5	FFUJ_00711
XLOC_000432	FMJU01000001.1	2187660	2190648	+	FFC1_00775	+	related to small nucleolar ribonucleoprotein	FFUJ_00712
XLOC_000433	FMJU01000001.1	2191191	2192418	+	FFC1_00776	+	related to flavonol synthase-like protein	FFUJ_00713
XLOC_001589	FMJU01000001.1	2192665	2193082	-	FFC1_00777	-	zinc-binding domain-containing protein	FFUJ_00714
XLOC_000434	FMJU01000001.1	2194395	2195889	+	FFC1_00778	+	related to 6-hydroxy-D-nicotine oxidase	FFUJ_00715
XLOC_001590	FMJU01000001.1	2196069	2197505	-	FFC1_00779	-	related to DUF1479 domain protein	FFUJ_00716
XLOC_001591	FMJU01000001.1	2198338	2199094	-	FFC1_00780	-	uncharacterized protein Y057_9841	FFUJ_00717
XLOC_001592	FMJU01000001.1	2200018	2200843	-	FFC1_00781	-	related to endoplasmic reticulum 25 kDa transmembrane protein	FFUJ_00718
XLOC_001593	FMJU01000001.1	2201597	2205533	-	FFC1_00782	-	related to polycomb group protein MEDEA	FFUJ_00719
XLOC_000435	FMJU01000001.1	2205911	2206144	+	null		#N/A	#N/A
XLOC_000436	FMJU01000001.1	2207217	2208668	+	FFC1_00783	+	probable meiotic expression up-regulated protein 14	FFUJ_00720
XLOC_001594	FMJU01000001.1	2208924	2209316	-	FFC1_00784	-	LSM domain-containing protein 1	FFUJ_00721
XLOC_000437	FMJU01000001.1	2209699	2213397	+	FFC1_00785	+	related to RAD13	FFUJ_00722
XLOC_001595	FMJU01000001.1	2214037	2217459	-	FFC1_00786	-	related to morphogenesis-related protein MSB1	FFUJ_00723
XLOC_001596	FMJU01000001.1	2220997	2222159	-	FFC1_00787	-	uracil-DNA glycosylase	FFUJ_00724
XLOC_000438	FMJU01000001.1	2223370	2226018	+	FFC1_00788	+	related to HRD3-involved in degradation of Hmg2p	FFUJ_00725
XLOC_000439	FMJU01000001.1	2227245	2227861	+	FFC1_00789	+	chitin synthesis regulation, congo red resistance, rcr protein	FFUJ_00726
XLOC_001597	FMJU01000001.1	2228140	2228886	-	FFC1_00790	-	uncharacterized protein FFUJ_00727	FFUJ_00727
XLOC_000440	FMJU01000001.1	2229580	2232666	+	FFC1_00791	+	alanyl-tRNA synthetase	FFUJ_00728
XLOC_001598	FMJU01000001.1	2232945	2234564	-	FFC1_00792	-	protein mida like protein	FFUJ_00729
XLOC_000441	FMJU01000001.1	2235388	2236725	+	FFC1_00793	+	cysteine synthase A	FFUJ_00730
XLOC_001599	FMJU01000001.1	2237024	2239520	-	FFC1_00794	-	related to DUF726 domain protein	FFUJ_00731
XLOC_001600	FMJU01000001.1	2240805	2245294	-	FFC1_00795	-	transcription elongation factor S-II	FFUJ_00732
XLOC_000442	FMJU01000001.1	2242625	2243293	+	FFC1_00796	+	DNA-directed rna polymerase ii subunit rpb1	FFUJ_00733
XLOC_001601	FMJU01000001.1	2243409	2244620	-	FFC1_00797	-	tRNA(His) guanylyltransferase	FFUJ_00734
XLOC_000443	FMJU01000001.1	2245344	2246780	+	FFC1_00798	+	related to COMPASS component SWD1	FFUJ_00735
XLOC_000444	FMJU01000001.1	2248005	2253363	+	FFC1_00799	+	RNA polymerase II subunit I	FFUJ_00736
XLOC_000445	FMJU01000001.1	2255065	2255343	+	FFC1_00800	+	Uncharacterized protein LW93_2792	FFUJ_00737
XLOC_001602	FMJU01000001.1	2257827	2258594	-	FFC1_00801	-	uncharacterized protein FFUJ_00738	FFUJ_00738
XLOC_001603	FMJU01000001.1	2259509	2260757	-	FFC1_00802	-	Uncharacterized protein Y057_9862	FFUJ_00739
XLOC_001604	FMJU01000001.1	2263193	2263482	-	FFC1_00803	-	uncharacterized protein FFM5_00764	#N/A
XLOC_001605	FMJU01000001.1	2266958	2267265	-	FFC1_00804	-	uncharacterized protein FFUJ_00740	FFUJ_00740
XLOC_001606	FMJU01000001.1	2270038	2271262	-	FFC1_00805	-	uncharacterized protein FFUJ_00741	FFUJ_00741
XLOC_001607	FMJU01000001.1	2273261	2277481	-	FFC1_00806	-	Heat shock protein SSB1	FFUJ_00742
XLOC_001608	FMJU01000001.1	2279921	2281146	-	FFC1_00807	-	related to nucleoside-diphosphate-sugar epimerase	FFUJ_00743
XLOC_000446	FMJU01000001.1	2282109	2282444	+	FFC1_00808	+	uncharacterized protein FFUJ_00744	FFUJ_00744
XLOC_001609	FMJU01000001.1	2283173	2285754	-	FFC1_00809	-	uncharacterized protein FFE2_00813	FFUJ_00745
XLOC_000447	FMJU01000001.1	2290989	2293014	+	FFC1_00810	+	uncharacterized protein FFUJ_00746	FFUJ_00746
XLOC_000448	FMJU01000001.1	2305142	2306638	+	FFC1_00811	+	uncharacterized protein FFFS_00812	FFUJ_00747
XLOC_000449	FMJU01000001.1	2307642	2309195	+	FFC1_00812	+	uncharacterized protein FFUJ_00748	FFUJ_00748
XLOC_001610	FMJU01000001.1	2309669	2312340	-	FFC1_00813	-	glutamate carboxypeptidase II	FFUJ_00749
XLOC_000450	FMJU01000001.1	2313918	2316169	+	FFC1_00814	+	related to E.coli tetracycline resistance protein TCR1	FFUJ_00750
XLOC_001611	FMJU01000001.1	2317002	2318171	-	FFC1_00815	-	NADH-cytochrome b5 reductase 2	FFUJ_00751
XLOC_001612	FMJU01000001.1	2319057	2320568	-	FFC1_00816	-	related to Nap1p-binding protein	FFUJ_00752
XLOC_000451	FMJU01000001.1	2323732	2324882	+	FFC1_00817	+	related to suppressor of cs mutant of sua7	FFUJ_00753
XLOC_000452	FMJU01000001.1	2326364	2327930	+	FFC1_00818	+	uncharacterized protein FFUJ_00754	FFUJ_00754
XLOC_000453	FMJU01000001.1	2332775	2335643	+	FFC1_00819	+	related to GRIP1 associated protein 1	FFUJ_00755
XLOC_000454	FMJU01000001.1	2336435	2338143	+	FFC1_00820	+	related to UDP-glucuronosyltransferase 2C1 microsomal	FFUJ_00756
XLOC_001613	FMJU01000001.1	2338588	2338683	-	tRNA-Val(TAC)	-	#N/A	#N/A
XLOC_000455	FMJU01000001.1	2339220	2340086	+	FFC1_00821	+	Ribosome-recycling factor	FFUJ_00757
XLOC_001614	FMJU01000001.1	2340172	2341218	-	FFC1_00822	-	uncharacterized protein FFNC_00823	FFUJ_00758
XLOC_001615	FMJU01000001.1	2341879	2343577	-	FFC1_00823	-	protein phosphatase	FFUJ_00759
XLOC_001616	FMJU01000001.1	2343901	2344178	-	null		#N/A	#N/A
XLOC_001617	FMJU01000001.1	2346243	2347650	-	FFC1_00824	-	uncharacterized protein FFUJ_00760	FFUJ_00760
XLOC_000456	FMJU01000001.1	2348298	2349166	+	FFC1_00825	+	related to hsp70 protein	FFUJ_00761
XLOC_000457	FMJU01000001.1	2351829	2352848	+	FFC1_00826	+	integral membrane protein	FFUJ_00762
XLOC_000458	FMJU01000001.1	2353448	2356736	+	FFC1_00827	+	related to WD repeat protein WDR6	FFUJ_00763
XLOC_000459	FMJU01000001.1	2358813	2359062	+	FFC1_00828	+	uncharacterized protein FFUJ_00764	FFUJ_00764
XLOC_000460	FMJU01000001.1	2363077	2363384	+	null		#N/A	#N/A
XLOC_000461	FMJU01000001.1	2364682	2365011	+	null		#N/A	#N/A
XLOC_000462	FMJU01000001.1	2365177	2368016	+	FFC1_00829	+	related to suppressor protein PSP1	FFUJ_00765
XLOC_000463	FMJU01000001.1	2368979	2369829	+	FFC1_00830	+	uncharacterized protein FFUJ_00766	FFUJ_00766
XLOC_000464	FMJU01000001.1	2370244	2371389	+	FFC1_00831	+	60S ribosomal protein L15	FFUJ_00767
XLOC_000465	FMJU01000001.1	2372243	2373562	+	FFC1_00832	+	DNA repair protein RAD57	FFUJ_00768
XLOC_001618	FMJU01000001.1	2373794	2377430	-	FFC1_00833	-	DNA-directed RNA polymerase III subunit RPC2	FFUJ_00769
XLOC_001619	FMJU01000001.1	2378733	2379119	-	FFC1_00834	-	uncharacterized protein FFUJ_00770	FFUJ_00770
XLOC_000466	FMJU01000001.1	2383374	2383787	+	null		#N/A	#N/A
XLOC_000467	FMJU01000001.1	2384116	2387581	+	FFC1_00835	+	related to Drosophila pumilio protein and Mpt5p protein	FFUJ_00772
XLOC_001620	FMJU01000001.1	2388693	2391957	-	FFC1_00836	-	carnitine O-acetyltransferase	FFUJ_00773
XLOC_000468	FMJU01000001.1	2391798	2391995	+	FFC1_00837	+	uncharacterized protein FFM5_00799	#N/A
XLOC_000469	FMJU01000001.1	2398470	2400703	+	FFC1_00838	+	related to putative multidrug transporter	FFUJ_00774
XLOC_000470	FMJU01000001.1	2401440	2402255	+	FFC1_00839	+	Efflux pump FUS6	FFUJ_00775
XLOC_000471	FMJU01000001.1	2405098	2408724	+	FFC1_00840	+	hsp70-like protein	FFUJ_00776
XLOC_001621	FMJU01000001.1	2409325	2409981	-	FFC1_00841	-	Early meiotic induction protein 1	FFUJ_00777
XLOC_000472	FMJU01000001.1	2411057	2413783	+	FFC1_00842	+	related to mitochondrial rRNA processing protein PRP12	FFUJ_00778
XLOC_001622	FMJU01000001.1	2414262	2416423	-	FFC1_00843	-	related to centromere associated protein	FFUJ_00779
XLOC_000473	FMJU01000001.1	2417338	2418357	+	FFC1_00844	+	ribonuclease H2 subunit A	FFUJ_00780
XLOC_001623	FMJU01000001.1	2418536	2421316	-	FFC1_00845	-	Protein SEY1	FFUJ_00781
XLOC_000474	FMJU01000001.1	2422185	2423318	+	FFC1_00846	+	probable dienelactone hydrolase family protein	FFUJ_00782
XLOC_001624	FMJU01000001.1	2423657	2426318	-	FFC1_00847	-	related to mechanosensitive ion channel	FFUJ_00783
XLOC_000475	FMJU01000001.1	2428735	2429097	+	FFC1_00848	+	uncharacterized protein FFUJ_00784	FFUJ_00784
XLOC_001625	FMJU01000001.1	2430532	2432680	-	FFC1_00849	-	related to sorbitol transporter	FFUJ_00785
XLOC_001626	FMJU01000001.1	2435326	2437351	-	FFC1_00850	-	related to ars binding protein 2	FFUJ_00786
XLOC_000476	FMJU01000001.1	2438461	2439309	+	FFC1_00851	+	related to 7alpha-cephem-methoxylase P8 chain	FFUJ_00787
XLOC_001627	FMJU01000001.1	2439680	2441366	-	FFC1_00852	-	related to nif-specific regulatory protein	FFUJ_00788
XLOC_001628	FMJU01000001.1	2442035	2443159	-	FFC1_00853	-	uncharacterized protein Y057_3578	FFUJ_00789
XLOC_000477	FMJU01000001.1	2443414	2444331	+	FFC1_00854	+	YggS family pyridoxal phosphate enzyme	FFUJ_00790
XLOC_001629	FMJU01000001.1	2444713	2447828	-	FFC1_00855	-	related to alpha-adaptin C	FFUJ_00791
XLOC_000478	FMJU01000001.1	2448653	2449778	+	FFC1_00856	+	probable methyltransferase	FFUJ_00792
XLOC_001630	FMJU01000001.1	2449917	2450655	-	FFC1_00857	-	actin like protein 2/3 complex, subunit 5	FFUJ_00793
XLOC_000479	FMJU01000001.1	2455474	2455782	+	FFC1_00858	+	uncharacterized protein FFE2_00862	#N/A
XLOC_000480	FMJU01000001.1	2457707	2458030	+	null		#N/A	#N/A
XLOC_001631	FMJU01000001.1	2464233	2465818	-	FFC1_00859	-	probable nitrilase	FFUJ_00794
XLOC_001632	FMJU01000001.1	2466768	2468746	-	FFC1_00860	-	related to tpa inducible protein	FFUJ_00795
XLOC_000481	FMJU01000001.1	2469467	2472418	+	FFC1_00861	+	Endoribonuclease YSH1	FFUJ_00796
XLOC_001633	FMJU01000001.1	2472656	2475447	-	FFC1_00862	-	V-type proton ATPase subunit A	FFUJ_00797
XLOC_001634	FMJU01000001.1	2476151	2478021	-	FFC1_00863	-	related to Leucine Rich Repeat domain protein	FFUJ_00798
XLOC_001635	FMJU01000001.1	2482342	2484620	-	FFC1_00864	-	related to p33ING1b (ING1) protein	FFUJ_00799
XLOC_001636	FMJU01000001.1	2485698	2486890	-	FFC1_00865	-	undecaprenyl diphosphate synthase	FFUJ_00800
XLOC_001637	FMJU01000001.1	2486954	2487135	-	null		#N/A	#N/A
XLOC_000482	FMJU01000001.1	2489584	2493084	+	FFC1_00866	+	probable glucosidase I	FFUJ_00801
XLOC_001638	FMJU01000001.1	2493747	2494791	-	FFC1_00867	-	ATP synthase F1, delta subunit	FFUJ_00802
XLOC_001639	FMJU01000001.1	2495265	2496467	-	FFC1_00868	-	maintenance-ploidy protein mob1	FFUJ_00803
XLOC_001640	FMJU01000001.1	2496936	2498710	-	FFC1_00869	-	related to lariat-debranching enzyme	FFUJ_00804
XLOC_001641	FMJU01000001.1	2499681	2500299	-	FFC1_00870	-	transcription elongation factor B, polypeptide 1	FFUJ_00805
XLOC_000483	FMJU01000001.1	2501111	2502027	+	FFC1_00871	+	rho family, other	FFUJ_00806
XLOC_001642	FMJU01000001.1	2502488	2502682	-	null		#N/A	#N/A
XLOC_001643	FMJU01000001.1	2503242	2504029	-	FFC1_00872	-	molecular chaperone GrpE	FFUJ_00807
XLOC_000484	FMJU01000001.1	2504644	2506031	+	FFC1_00873	+	26S proteasome regulatory subunit N6	FFUJ_00808
XLOC_001644	FMJU01000001.1	2506408	2510997	-	FFC1_00874	-	uncharacterized protein FFC1_00874	FFUJ_00809
XLOC_000485	FMJU01000001.1	2512091	2513458	+	FFC1_00875	+	related to peroxisomal membrane protein PMP47B	FFUJ_00810
XLOC_001645	FMJU01000001.1	2513802	2516650	-	FFC1_00876	-	related to MAK10 Glucose-repressible protein	FFUJ_00811
XLOC_001646	FMJU01000001.1	2517047	2517438	-	FFC1_00877	-	F-type H+-transporting ATPase subunit epsilon	FFUJ_00812
XLOC_000486	FMJU01000001.1	2518081	2520180	+	FFC1_00878	+	uncharacterized protein FFUJ_00813	FFUJ_00813
XLOC_001647	FMJU01000001.1	2520352	2521302	-	FFC1_00879	-	uncharacterized protein FFUJ_00814	FFUJ_00814
XLOC_001648	FMJU01000001.1	2522241	2523803	-	FFC1_00880	-	related to UPC2-regulatory protein involved in control of sterol uptake	FFUJ_00815
XLOC_000487	FMJU01000001.1	2528381	2529553	+	FFC1_00881	+	Putative serine-rich protein C13G6.10c	FFUJ_00816
XLOC_001649	FMJU01000001.1	2530466	2532167	-	FFC1_00882	-	uncharacterized protein Y057_6446	FFUJ_00817
XLOC_000488	FMJU01000001.1	2532922	2533325	+	FFC1_00883	+	uncharacterized protein FFNC_00884	#N/A
XLOC_001650	FMJU01000001.1	2535728	2537356	-	FFC1_00884	-	E3 ubiquitin-protein ligase SDIR1	FFUJ_00818
XLOC_000489	FMJU01000001.1	2539505	2539691	+	FFC1_00885	+	#N/A	#N/A
XLOC_001651	FMJU01000001.1	2540658	2541727	-	FFC1_00886	-	probable Alp11 homologue of tubulin-folding cofactor B	FFUJ_00819
XLOC_001652	FMJU01000001.1	2543678	2544390	-	FFC1_00887	-	uncharacterized protein FFM5_00849	FFUJ_00820
XLOC_000490	FMJU01000001.1	2548300	2548758	+	FFC1_00888	+	uncharacterized protein FFM5_00850	#N/A
XLOC_000491	FMJU01000001.1	2552393	2553330	+	FFC1_00889	+	related to DRPLA protein	FFUJ_00821
XLOC_001653	FMJU01000001.1	2554211	2555053	-	FFC1_00890	-	related to TRM9 tRNA-methyltransferase modifies uridine residues at the wobble position	FFUJ_00822
XLOC_001654	FMJU01000001.1	2556586	2557906	-	FFC1_00891	-	oxidoreductase	FFUJ_00823
XLOC_000492	FMJU01000001.1	2558788	2559742	+	FFC1_00892	+	related to D-xylose reductase II,III protein	FFUJ_00824
XLOC_000493	FMJU01000001.1	2560136	2561033	+	FFC1_00893	+	uncharacterized protein FFUJ_00825	FFUJ_00825
XLOC_001655	FMJU01000001.1	2561305	2562501	-	FFC1_00894	-	deoxyhypusine synthase	FFUJ_00826
XLOC_000494	FMJU01000001.1	2563420	2570343	+	FFC1_00895	+	uncharacterized protein FFE2_00899	FFUJ_00827
XLOC_000495	FMJU01000001.1	2570803	2571200	+	FFC1_00896	+	DASH complex subunit DAD1	FFUJ_00828
XLOC_001656	FMJU01000001.1	2572244	2575906	-	FFC1_00897	-	uncharacterized protein FFUJ_00829	FFUJ_00829
XLOC_001657	FMJU01000001.1	2576698	2580044	-	FFC1_00898	-	replication factor C subunit 1	FFUJ_00830
XLOC_000496	FMJU01000001.1	2580390	2581250	+	FFC1_00899	+	related to ribosomal protein L16 precursor, mitochondrial	FFUJ_00831
XLOC_000497	FMJU01000001.1	2581648	2582824	+	FFC1_00900	+	replication factor C subunit 5	FFUJ_00832
XLOC_000498	FMJU01000001.1	2586464	2588991	+	FFC1_00901	+	acetyl-coenzyme A synthetase	FFUJ_00833
XLOC_000499	FMJU01000001.1	2592931	2595315	+	FFC1_00902	+	related to putative venom metalloproteinase jararhagin precursor	FFUJ_00834
XLOC_001658	FMJU01000001.1	2595897	2596375	-	FFC1_00903	-	uncharacterized protein FFUJ_00835	FFUJ_00835
XLOC_001659	FMJU01000001.1	2598604	2600994	-	FFC1_00904	-	related to nuclear receptor co-repressor/HDAC3 complex subunit TBLR1	FFUJ_00836
XLOC_000500	FMJU01000001.1	2606020	2607340	+	FFC1_00905	+	related to human PL6 protein	FFUJ_00837
XLOC_000501	FMJU01000001.1	2607893	2609655	+	FFC1_00906	+	related to ferric reductase	FFUJ_00838
XLOC_001660	FMJU01000001.1	2610472	2613201	-	FFC1_00907	-	related to RNA-binding protein	FFUJ_00839
XLOC_000502	FMJU01000001.1	2614064	2614959	+	FFC1_00908	+	uncharacterized protein FFUJ_00840	FFUJ_00840
XLOC_000503	FMJU01000001.1	2615785	2617090	+	FFC1_00909	+	probable calmodulin-dependent protein kinase	FFUJ_00841
XLOC_001661	FMJU01000001.1	2618879	2620293	-	FFC1_00910	-	probable aureobasidin-resistance protein	FFUJ_00842
XLOC_000504	FMJU01000001.1	2622220	2622577	+	null		#N/A	#N/A
XLOC_001662	FMJU01000001.1	2627772	2629807	-	FFC1_00911	-	related to SRP40-suppressor of mutant AC40 of RNA polymerase I and III	FFUJ_00843
XLOC_000505	FMJU01000001.1	2630346	2632755	+	FFC1_00912	+	polynucleotide 5'-hydroxyl-kinase GRC3	FFUJ_00844
XLOC_000506	FMJU01000001.1	2634864	2635037	+	null		#N/A	#N/A
XLOC_000507	FMJU01000001.1	2637167	2639499	+	FFC1_00913	+	uncharacterized protein FFUJ_00845	FFUJ_00845
XLOC_001663	FMJU01000001.1	2641448	2641958	-	FFC1_00914	-	uncharacterized protein FFUJ_00846	FFUJ_00846
XLOC_000508	FMJU01000001.1	2642723	2643818	+	FFC1_00915	+	uncharacterized protein FFB14_03881	#N/A
XLOC_001664	FMJU01000001.1	2648501	2648962	-	FFC1_00916	-	uncharacterized protein FFUJ_00847	FFUJ_00847
XLOC_001665	FMJU01000001.1	2653701	2654407	-	FFC1_00917	-	Zinc finger protein ZIC 4	FFUJ_00848
XLOC_000509	FMJU01000001.1	2656738	2659980	+	FFC1_00918	+	related to SRO77-polarized exocytosis by regulating SNARE function	FFUJ_00849
XLOC_001666	FMJU01000001.1	2660110	2660790	-	FFC1_00919	-	uncharacterized protein FFUJ_00850	FFUJ_00850
XLOC_000510	FMJU01000001.1	2660291	2660486	+	FFC1_00919	-	uncharacterized protein FFUJ_00850	FFUJ_00850
XLOC_001667	FMJU01000001.1	2661719	2663477	-	FFC1_00920	-	related to allantoate permease	FFUJ_00851
XLOC_001668	FMJU01000001.1	2664907	2665401	-	FFC1_00921	-	uncharacterized protein FFUJ_00852	FFUJ_00852
XLOC_000511	FMJU01000001.1	2668875	2671013	+	FFC1_00922	+	saccharopine dehydrogenase [NADP+, L-glutamate-forming]	FFUJ_00853
XLOC_001669	FMJU01000001.1	2670987	2672033	-	FFC1_00923	-	uncharacterized protein Y057_12591	FFUJ_00854
XLOC_001670	FMJU01000001.1	2673341	2676360	-	FFC1_00924	-	related to argonaute like post-transcriptional gene silencing protein QDE-2	FFUJ_00855
XLOC_001671	FMJU01000001.1	2677892	2681016	-	FFC1_00925	-	mRNA 3'-end-processing protein RNA14	FFUJ_00856
XLOC_000512	FMJU01000001.1	2682317	2683327	+	FFC1_00926	+	histone chaperone ASF1	FFUJ_00857
XLOC_000513	FMJU01000001.1	2684777	2687235	+	FFC1_00927	+	uncharacterized protein Y057_12587	FFUJ_00858
XLOC_001672	FMJU01000001.1	2688463	2689371	-	FFC1_00928	-	nuclear transcription factor Y, alpha	FFUJ_00859
XLOC_001673	FMJU01000001.1	2689797	2691222	-	null		#N/A	#N/A
XLOC_001674	FMJU01000001.1	2693436	2693606	-	null		#N/A	#N/A
XLOC_001675	FMJU01000001.1	2696102	2696645	-	FFC1_00929	-	uncharacterized protein FFUJ_00860	FFUJ_00860
XLOC_001676	FMJU01000001.1	2697414	2697650	-	null		#N/A	#N/A
XLOC_001677	FMJU01000001.1	2698023	2698771	-	FFC1_00930	-	peroxiredoxin (alkyl hydroperoxide reductase subunit C)	FFUJ_00861
XLOC_000514	FMJU01000001.1	2699821	2700369	+	FFC1_00931	+	uncharacterized protein FFUJ_00862	FFUJ_00862
XLOC_000515	FMJU01000001.1	2706506	2708961	+	FFC1_00932	+	probable RAS GTPase-activating protein sar1	FFUJ_00863
XLOC_000516	FMJU01000001.1	2709930	2711137	+	FFC1_00933	+	probable Phosphotransferase enzyme family domain protein	FFUJ_00864
XLOC_000517	FMJU01000001.1	2711807	2714231	+	FFC1_00934	+	related to YVC1 Vacuolar cation channel	FFUJ_00865
XLOC_000518	FMJU01000001.1	2715216	2715980	+	FFC1_00935	+	related to methyltransferase S. pombe	FFUJ_00866
XLOC_001678	FMJU01000001.1	2716232	2716763	-	FFC1_00936	-	Small nuclear ribonucleoprotein Sm D1	FFUJ_00867
XLOC_000519	FMJU01000001.1	2717440	2720070	+	FFC1_00937	+	Cullin 3	FFUJ_00868
XLOC_000520	FMJU01000001.1	2720710	2721282	+	FFC1_00938	+	U6 snRNA-associated Sm-like protein LSm2	FFUJ_00869
XLOC_001679	FMJU01000001.1	2721557	2724106	-	FFC1_00939	-	related to PSO2-DNA repair protein	FFUJ_00870
XLOC_001680	FMJU01000001.1	2725586	2726391	-	FFC1_00940	-	uncharacterized protein Y057_12574	FFUJ_00871
XLOC_000521	FMJU01000001.1	2726823	2729342	+	FFC1_00941	+	STE/STE20/YSK protein kinase	FFUJ_00872
XLOC_001681	FMJU01000001.1	2729528	2732599	-	FFC1_00942	-	related to TEL2 Protein involved in controlling telomere length and position effect	FFUJ_00873
XLOC_000522	FMJU01000001.1	2732932	2734470	+	FFC1_00943	+	ubiquitin-activating enzyme E1 C	FFUJ_00874
XLOC_001682	FMJU01000001.1	2734738	2735937	-	FFC1_00944	-	DNA-directed RNA polymerase I and III subunit RPAC1	FFUJ_00875
XLOC_000523	FMJU01000001.1	2736943	2737383	+	FFC1_00945	+	uncharacterized protein FFUJ_00876	FFUJ_00876
XLOC_001683	FMJU01000001.1	2737773	2742439	-	FFC1_00946	-	related to nucleoporin	FFUJ_00877
XLOC_000524	FMJU01000001.1	2743094	2744004	+	FFC1_00947	+	proteasome component PUP1	FFUJ_00878
XLOC_001684	FMJU01000001.1	2744597	2746919	-	FFC1_00948	-	related to DSF2 Deletion Suppressor of mptFive/pufFive mutation	FFUJ_00879
XLOC_000525	FMJU01000001.1	2750815	2751066	+	null		#N/A	#N/A
XLOC_001685	FMJU01000001.1	2751326	2752772	-	FFC1_00949	-	related to ERV46-component of copii vesicles	FFUJ_00880
XLOC_000526	FMJU01000001.1	2753490	2754488	+	FFC1_00950	+	related to cleavage stimulation factor 64K chain	FFUJ_00881
XLOC_001686	FMJU01000001.1	2755616	2758225	-	FFC1_00951	-	probable MNR2-Manganese resistance protein	FFUJ_00882
XLOC_000527	FMJU01000001.1	2759012	2759093	+	tRNA-Ser(AGA)	+	#N/A	#N/A
XLOC_001687	FMJU01000001.1	2759403	2761326	-	FFC1_00952	-	probable NOC4 nucleolar protein, forms a complex with Nop14p that mediates maturation and nuclear export of 40S ribosomal subunits	FFUJ_00883
XLOC_000528	FMJU01000001.1	2761521	2762504	+	FFC1_00953	+	F-type H+-transporting ATPase subunit B	FFUJ_00884
XLOC_001688	FMJU01000001.1	2763099	2765227	-	FFC1_00954	-	related to SRC1-regulation of cohesion (Splice variant I)	FFUJ_00885
XLOC_000529	FMJU01000001.1	2765883	2767394	+	FFC1_00955	+	ubiquinone biosynthesis monooxygenase Coq6	FFUJ_00886
XLOC_001689	FMJU01000001.1	2767552	2769148	-	FFC1_00956	-	NADH-ubiquinone oxidoreductase 49 kDa subunit, mitochondrial	FFUJ_00887
XLOC_001690	FMJU01000001.1	2769984	2770601	-	FFC1_00957	-	Putative N-acetyltransferase p20	FFUJ_00888
XLOC_001691	FMJU01000001.1	2772189	2775074	-	FFC1_00958	-	#N/A	#N/A
XLOC_001692	FMJU01000001.1	2779259	2780668	-	FFC1_00960	-	glycosyltransferase family 31	FFUJ_00891
XLOC_001693	FMJU01000001.1	2781672	2783537	-	FFC1_00961	-	related to Ubp11p	FFUJ_00892
XLOC_001694	FMJU01000001.1	2784512	2785507	-	FFC1_00962	-	uncharacterized protein FFUJ_00893	FFUJ_00893
XLOC_000530	FMJU01000001.1	2787012	2787410	+	FFC1_00963	+	uncharacterized protein FFUJ_00894	FFUJ_00894
XLOC_001695	FMJU01000001.1	2788192	2792591	-	FFC1_00964	-	related to myosin heavy chain	FFUJ_00895
XLOC_000531	FMJU01000001.1	2792968	2793765	+	FFC1_00965	+	uncharacterized protein FFUJ_00896	FFUJ_00896
XLOC_000532	FMJU01000001.1	2799155	2800271	+	FFC1_00966	+	structure-specific recognition protein 1	FFUJ_00897
XLOC_000533	FMJU01000001.1	2802608	2804516	+	FFC1_00967	+	uncharacterized protein FFUJ_00898	FFUJ_00898
XLOC_001696	FMJU01000001.1	2805011	2806970	-	FFC1_00968	-	phosphoglucomutase	FFUJ_00899
XLOC_001697	FMJU01000001.1	2807591	2808284	-	FFC1_00969	-	probable REX2-putative 3`-5` exonuclease	FFUJ_00900
XLOC_000534	FMJU01000001.1	2808785	2810493	+	FFC1_00970	+	related to dehydrogenases and related proteins	FFUJ_00901
XLOC_001698	FMJU01000001.1	2810814	2812235	-	FFC1_00971	-	uncharacterized protein FFE2_00976	FFUJ_00902
XLOC_001699	FMJU01000001.1	2813200	2813603	-	FFC1_00972	-	putative IDI-2 precursor	FFUJ_00903
XLOC_000535	FMJU01000001.1	2813484	2813661	+	FFC1_00972	-	putative IDI-2 precursor	FFUJ_00903
XLOC_000536	FMJU01000001.1	2817139	2817690	+	FFC1_00973	+	related to Cupin domain protein	FFUJ_00904
XLOC_001700	FMJU01000001.1	2817868	2819130	-	FFC1_00974	-	uncharacterized protein LW93_2341	FFUJ_00905
XLOC_001701	FMJU01000001.1	2819647	2820020	-	null		#N/A	#N/A
XLOC_001702	FMJU01000001.1	2820617	2820949	-	FFC1_00975	-	uncharacterized protein FFUJ_00906	FFUJ_00906
XLOC_000537	FMJU01000001.1	2823246	2823429	+	null		#N/A	#N/A
XLOC_000538	FMJU01000001.1	2824788	2825489	+	FFC1_00976	+	nadh-ubiquinone oxidoreductase 17.8 kda subunit	FFUJ_00907
XLOC_000539	FMJU01000001.1	2825902	2826596	+	FFC1_00977	+	uncharacterized protein FFUJ_00908	FFUJ_00908
XLOC_001703	FMJU01000001.1	2826862	2827661	-	FFC1_00978	-	40S ribosomal protein S15	FFUJ_00909
XLOC_000540	FMJU01000001.1	2828545	2828725	+	null		#N/A	#N/A
XLOC_001704	FMJU01000001.1	2829028	2829304	-	FFC1_00979	-	uncharacterized protein FFUJ_00910	FFUJ_00910
XLOC_000541	FMJU01000001.1	2829941	2831092	+	FFC1_00980	+	uncharacterized protein FFC1_00980	#N/A
XLOC_000542	FMJU01000001.1	2835132	2836301	+	FFC1_00981	+	uncharacterized protein FFUJ_00911	FFUJ_00911
XLOC_000543	FMJU01000001.1	2837402	2839062	+	FFC1_00982	+	related to glutamate-1-semialdehyde 2,1-aminomutase; glutamate-1-semialdehyde aminotransferase	FFUJ_00912
XLOC_001705	FMJU01000001.1	2839329	2841187	-	FFC1_00983	-	related to oxidoreductase	FFUJ_00913
XLOC_000544	FMJU01000001.1	2841548	2843578	+	FFC1_00984	+	related to UGA4-GABA permease-also involved in delta-aminolevulinate transport	FFUJ_00914
XLOC_000545	FMJU01000001.1	2844818	2846530	+	FFC1_00985	+	tubulin alpha chain	FFUJ_00915
XLOC_001706	FMJU01000001.1	2847316	2849162	-	FFC1_00986	-	Nucleolar protein 12	FFUJ_00916
XLOC_000546	FMJU01000001.1	2849834	2851890	+	FFC1_00987	+	related to DEP1 protein, regulator of phospholipid metabolism	FFUJ_00917
XLOC_001707	FMJU01000001.1	2852390	2852722	-	FFC1_00988	-	Cytochrome oxidase assembly protein 3, mitochondrial	FFUJ_00918
XLOC_000547	FMJU01000001.1	2853337	2855700	+	FFC1_00989	+	related to PTA1-pre-tRNA processing protein / PF I subunit	FFUJ_00919
XLOC_000548	FMJU01000001.1	2856689	2858765	+	FFC1_00990	+	uncharacterized protein FFUJ_00920	FFUJ_00920
XLOC_001708	FMJU01000001.1	2859487	2859919	-	FFC1_00991	-	uncharacterized protein FFC1_00991	#N/A
XLOC_000549	FMJU01000001.1	2860045	2863354	+	FFC1_00992	+	uncharacterized protein FFUJ_00921	FFUJ_00921
XLOC_001709	FMJU01000001.1	2865149	2867847	-	FFC1_00993	-	related to acetate regulatory DNA binding protein FacB	FFUJ_00922
XLOC_000550	FMJU01000001.1	2868379	2876059	+	FFC1_00994	+	uncharacterized protein FFC1_00994	#N/A
XLOC_001710	FMJU01000001.1	2882891	2883066	-	null		#N/A	#N/A
XLOC_000551	FMJU01000001.1	2884014	2886022	+	FFC1_00995	+	related to transporter protein HOL1	FFUJ_00923
XLOC_001711	FMJU01000001.1	2886352	2887814	-	FFC1_00996	-	acid phosphatase	FFUJ_00924
XLOC_001712	FMJU01000001.1	2889160	2890253	-	FFC1_00997	-	2,4-dienoyl-CoA reductase (NADPH2)	FFUJ_00925
XLOC_001713	FMJU01000001.1	2892836	2893021	-	null		#N/A	#N/A
XLOC_000552	FMJU01000001.1	2898655	2902729	+	FFC1_00998	+	STE/STE11/SSK protein kinase	FFUJ_00926
XLOC_000553	FMJU01000001.1	2903374	2904021	+	FFC1_00999	+	cytidine deaminase	FFUJ_00927
XLOC_000554	FMJU01000001.1	2907768	2908814	+	FFC1_01000	+	basic proline-rich	FFUJ_00928
XLOC_000555	FMJU01000001.1	2909929	2911354	+	FFC1_01001	+	uncharacterized protein FFUJ_00929	FFUJ_00929
XLOC_001714	FMJU01000001.1	2912199	2913603	-	FFC1_01002	-	uncharacterized protein FFUJ_00930	FFUJ_00930
XLOC_000556	FMJU01000001.1	2914371	2916581	+	FFC1_01003	+	related to hsp70 protein	FFUJ_00931
XLOC_001715	FMJU01000001.1	2916840	2918362	-	FFC1_01004	-	related to S.pombe beta-transducin	FFUJ_00932
XLOC_001716	FMJU01000001.1	2922363	2922579	-	FFC1_01005	-	#N/A	#N/A
XLOC_000557	FMJU01000001.1	2923593	2924439	+	FFC1_01006	+	ser-thr- gpi-anchored family protein	FFUJ_00933
XLOC_001717	FMJU01000001.1	2926224	2927900	-	FFC1_01007	-	MFS transporter, NNP family, nitrate/nitrite transporter	FFUJ_00934
XLOC_000558	FMJU01000001.1	2930338	2931827	+	FFC1_01008	+	methylenetetrahydrofolate dehydrogenase (NAD+)	FFUJ_00935
XLOC_000559	FMJU01000001.1	2933979	2937038	+	FFC1_01009	+	uncharacterized protein FFUJ_00936	FFUJ_00936
XLOC_000560	FMJU01000001.1	2937647	2938186	+	FFC1_01010	+	uncharacterized protein FFUJ_00937	FFUJ_00937
XLOC_001718	FMJU01000001.1	2938559	2939616	-	FFC1_01011	-	GPN-loop GTPase 3 like	FFUJ_00938
XLOC_000561	FMJU01000001.1	2941223	2942845	+	FFC1_01012	+	S-adenosylmethionine synthase	FFUJ_00939
XLOC_000562	FMJU01000001.1	2946841	2947461	+	FFC1_01013	+	uncharacterized protein FFUJ_00940	FFUJ_00940
XLOC_000563	FMJU01000001.1	2949329	2950744	+	FFC1_01014	+	1-phosphatidylinositol phosphodiesterase	FFUJ_00941
XLOC_001719	FMJU01000001.1	2950899	2952191	-	null		#N/A	#N/A
XLOC_000564	FMJU01000001.1	2952481	2953806	+	FFC1_01015	+	uncharacterized protein Y057_3869	FFUJ_00942
XLOC_001720	FMJU01000001.1	2953881	2954107	-	null		#N/A	#N/A
XLOC_000565	FMJU01000001.1	2954905	2956763	+	FFC1_01016	+	related to PAC2-involved in the stabilization of microtubles	FFUJ_00943
XLOC_000566	FMJU01000001.1	2957121	2958068	+	FFC1_01017	+	uncharacterized protein FFUJ_00944	FFUJ_00944
XLOC_000567	FMJU01000001.1	2958626	2959718	+	FFC1_01018	+	probable pyridoxine 4-dehydrogenase	FFUJ_00945
XLOC_001721	FMJU01000001.1	2959682	2959983	-	FFC1_01018	+	probable pyridoxine 4-dehydrogenase	FFUJ_00945
XLOC_001722	FMJU01000001.1	2960336	2962472	-	FFC1_01019	-	dynein intermediate chain, cytosolic	FFUJ_00946
XLOC_000568	FMJU01000001.1	2963155	2963673	+	FFC1_01020	+	related to F1F0-ATP synthase subunit E	FFUJ_00947
XLOC_000569	FMJU01000001.1	2964526	2967061	+	FFC1_01021	+	dolichyl-diphosphooligosaccharide-protein glycosyltransferase	FFUJ_00948
XLOC_000570	FMJU01000001.1	2968246	2971055	+	FFC1_01022	+	uncharacterized protein FFM5_00982	FFUJ_00949
XLOC_001723	FMJU01000001.1	2972407	2976139	-	FFC1_01023	-	serine/threonine protein kinase	FFUJ_00950
XLOC_001724	FMJU01000001.1	2977608	2981682	-	FFC1_01024	-	related to CAF120 CCR4 Associated Factor 120 kDa	FFUJ_00951
XLOC_001725	FMJU01000001.1	2981917	2982522	-	null		#N/A	#N/A
XLOC_001726	FMJU01000001.1	2982875	2983092	-	null		#N/A	#N/A
XLOC_000571	FMJU01000001.1	2987600	2988858	+	FFC1_01025	+	phosphatase 2C 80	FFUJ_00952
XLOC_000572	FMJU01000001.1	2989306	2990265	+	FFC1_01026	+	related to rRNA-processing protein UTP23	FFUJ_00953
XLOC_000573	FMJU01000001.1	2991264	2994819	+	FFC1_01027	+	related to DUF726 domain protein	FFUJ_00954
XLOC_000574	FMJU01000001.1	2997718	2998971	+	FFC1_01028	+	hypothetical protein FOC4_g10014892	FFUJ_00955
XLOC_001727	FMJU01000001.1	2999718	3000506	-	FFC1_01029	-	golgi apparatus membrane protein TVP23	FFUJ_00956
XLOC_000575	FMJU01000001.1	3000975	3001996	+	FFC1_01030	+	related to citrate lyase beta subunit	FFUJ_00957
XLOC_001728	FMJU01000001.1	3002056	3004426	-	FFC1_01031	-	uncharacterized protein FFUJ_00958	FFUJ_00958
XLOC_000576	FMJU01000001.1	3006753	3008116	+	FFC1_01032	+	related to glycine-rich RNA-binding protein	FFUJ_00959
XLOC_001729	FMJU01000001.1	3008564	3009903	-	FFC1_01033	-	cation transporter ChaC	FFUJ_00960
XLOC_000577	FMJU01000001.1	3011069	3012222	+	FFC1_01034	+	related to programmed cell death protein (calcium-binding protein)	FFUJ_00961
XLOC_001730	FMJU01000001.1	3014521	3015057	-	FFC1_01035	-	uncharacterized protein FFUJ_00962	FFUJ_00962
XLOC_000578	FMJU01000001.1	3017003	3018712	+	FFC1_01036	+	related to transcription factor RfeD	FFUJ_00963
XLOC_001731	FMJU01000001.1	3019245	3020521	-	FFC1_01037	-	uncharacterized protein FFE2_01039	FFUJ_00964
XLOC_000579	FMJU01000001.1	3020727	3021427	+	FFC1_01038	+	Acylphosphatase	FFUJ_00965
XLOC_000580	FMJU01000001.1	3021970	3024894	+	FFC1_01039	+	probable pre-mRNA splicing factor ATP-dependent RNA helicase PRP16	FFUJ_00966
XLOC_000581	FMJU01000001.1	3025279	3026957	+	FFC1_01040	+	related to WD repeat protein IEF SSP 9502	FFUJ_00967
XLOC_001732	FMJU01000001.1	3028267	3028449	-	null		#N/A	#N/A
XLOC_000582	FMJU01000001.1	3030420	3031322	+	FFC1_01041	+	uncharacterized protein FFUJ_00968	FFUJ_00968
XLOC_000583	FMJU01000001.1	3032598	3033725	+	FFC1_01042	+	related to terpene synthase	FFUJ_00969
XLOC_001733	FMJU01000001.1	3033827	3034645	-	FFC1_01043	-	related to nodulation protein nodB	FFUJ_00970
XLOC_000584	FMJU01000001.1	3036330	3037044	+	FFC1_01044	+	uncharacterized protein FFUJ_00971	FFUJ_00971
XLOC_001734	FMJU01000001.1	3037597	3039045	-	FFC1_01045	-	cystathionine beta-lyase	FFUJ_00972
XLOC_001735	FMJU01000001.1	3039931	3040941	-	FFC1_01046	-	predicted protein [	FFUJ_00973
XLOC_000585	FMJU01000001.1	3044125	3045110	+	FFC1_01047	+	uncharacterized protein FFUJ_00974	FFUJ_00974
XLOC_000586	FMJU01000001.1	3045430	3046446	+	FFC1_01048	+	2-heptaprenyl- -naphthoquinone	FFUJ_00975
XLOC_001736	FMJU01000001.1	3046520	3046915	-	FFC1_01049	-	U6 snRNA-associated Sm-like protein LSm6	FFUJ_00976
XLOC_000587	FMJU01000001.1	3047327	3048926	+	FFC1_01050	+	ubiquitin family protein	FFUJ_00977
XLOC_001737	FMJU01000001.1	3049443	3051320	-	FFC1_01051	-	NAD-dependent protein deacetylase hst4	FFUJ_00978
XLOC_001738	FMJU01000001.1	3053880	3055576	-	FFC1_01052	-	rhomboid-like protein	FFUJ_00979
XLOC_000588	FMJU01000001.1	3055894	3056499	+	FFC1_01053	+	uncharacterized protein FFC1_01053	FFUJ_00980
XLOC_001739	FMJU01000001.1	3057150	3058376	-	FFC1_01054	-	signal peptide-containing protein	FFUJ_00981
XLOC_001740	FMJU01000001.1	3062581	3063783	-	FFC1_01055	-	uncharacterized protein FFUJ_00982	FFUJ_00982
XLOC_000589	FMJU01000001.1	3065796	3067266	+	FFC1_01056	+	related to inosine-uridine preferring nucleoside hydrolase	FFUJ_00983
XLOC_001741	FMJU01000001.1	3067517	3067930	-	FFC1_01057	-	related to Sm-like protein LSm8	FFUJ_00984
XLOC_001742	FMJU01000001.1	3069968	3071411	-	FFC1_01058	-	related to C-type cyclin	FFUJ_00985
XLOC_001743	FMJU01000001.1	3071918	3073477	-	FFC1_01059	-	serine/threonine-protein kinase PRP4	FFUJ_00986
XLOC_000590	FMJU01000001.1	3079514	3081061	+	FFC1_01060	+	AGC/RSK/RSKP70 protein kinase	FFUJ_00987
XLOC_001744	FMJU01000001.1	3081234	3081390	-	null		#N/A	#N/A
XLOC_001745	FMJU01000001.1	3081470	3081644	-	null		#N/A	#N/A
XLOC_000591	FMJU01000001.1	3087729	3087833	+	FFC1_01061	+	#N/A	#N/A
XLOC_000592	FMJU01000001.1	3093860	3095170	+	FFC1_01062	+	related to cellobiose dehydrogenase	FFUJ_00988
XLOC_001746	FMJU01000001.1	3094722	3094899	-	FFC1_01062	+	related to cellobiose dehydrogenase	FFUJ_00988
XLOC_001747	FMJU01000001.1	3095185	3095476	-	null		#N/A	#N/A
XLOC_000593	FMJU01000001.1	3095879	3096823	+	FFC1_01063	+	F-type H+-transporting ATPase subunit H	FFUJ_00989
XLOC_001748	FMJU01000001.1	3097783	3102020	-	FFC1_01064	-	AGC/AKT protein kinase	FFUJ_00990
XLOC_001749	FMJU01000001.1	3102311	3102487	-	null		#N/A	#N/A
XLOC_001750	FMJU01000001.1	3105965	3106232	-	FFC1_01065	-	uncharacterized protein FPRN_01100	FFUJ_00991
XLOC_000594	FMJU01000001.1	3107049	3107962	+	FFC1_01066	+	#N/A	FFUJ_00992
XLOC_001751	FMJU01000001.1	3107988	3109712	-	FFC1_01067	-	Cytosolic Fe-S cluster assembly factor NAR1	FFUJ_00993
XLOC_000595	FMJU01000001.1	3110525	3111195	+	FFC1_01068	+	uncharacterized protein FFUJ_00994	FFUJ_00994
XLOC_001752	FMJU01000001.1	3111471	3112626	-	FFC1_01069	-	#N/A	FFUJ_00995
XLOC_001753	FMJU01000001.1	3113535	3114850	-	FFC1_01070	-	phospho-2-dehydro-3-deoxyheptonate aldolase, phenylalanine-inhibited	FFUJ_00996
XLOC_001754	FMJU01000001.1	3115569	3117587	-	FFC1_01071	-	peptidylprolyl isomerase	FFUJ_00997
XLOC_000596	FMJU01000001.1	3118071	3118835	+	FFC1_01072	+	uncharacterized protein FFUJ_00998	FFUJ_00998
XLOC_000597	FMJU01000001.1	3119326	3120094	+	FFC1_01073	+	DNA replication complex GINS protein SLD5	FFUJ_00999
XLOC_000598	FMJU01000001.1	3120647	3121399	+	FFC1_01074	+	related to dehydrogenases with different specificities (related to short-chain alcohol dehydrogenases)	FFUJ_01000
XLOC_001755	FMJU01000001.1	3121769	3125512	-	FFC1_01075	-	uncharacterized protein FFC1_01075	FFUJ_01001
XLOC_000599	FMJU01000001.1	3128742	3129652	+	FFC1_01076	+	ribulose-phosphate 3-epimerase	FFUJ_01002
XLOC_001756	FMJU01000001.1	3130511	3130605	-	tRNA-Ile(AAT)	-	#N/A	#N/A
XLOC_000600	FMJU01000001.1	3131406	3131865	+	FFC1_01077	+	uncharacterized protein FFUJ_01003	FFUJ_01003
XLOC_001757	FMJU01000001.1	3131993	3133738	-	FFC1_01078	-	related to UTP18 Possible U3 snoRNP protein involved in maturation of pre-18S rRNA	FFUJ_01004
XLOC_001758	FMJU01000001.1	3134204	3136764	-	FFC1_01079	-	related to carbohydrate kinase, contains PfkB domain	FFUJ_01005
XLOC_000601	FMJU01000001.1	3137570	3138725	+	FFC1_01080	+	uncharacterized protein FFUJ_01006	FFUJ_01006
XLOC_000602	FMJU01000001.1	3139360	3140669	+	FFC1_01081	+	related to a retinal short-chain dehydrogenase/reductase	FFUJ_01007
XLOC_000603	FMJU01000001.1	3143989	3146104	+	FFC1_01082	+	related to phenol 2-monooxygenase	FFUJ_01008
XLOC_001759	FMJU01000001.1	3147162	3148925	-	FFC1_01083	-	methylmalonate-semialdehyde dehydrogenase (acylating)	FFUJ_01009
XLOC_001760	FMJU01000001.1	3150031	3151897	-	FFC1_01084	-	probable calcium-binding protein precursor cnx1	FFUJ_01010
XLOC_001761	FMJU01000001.1	3153561	3154209	-	FFC1_01085	-	hypothetical protein BFJ72_g7601	FFUJ_01011
XLOC_000604	FMJU01000001.1	3157781	3158929	+	FFC1_01086	+	Methylthioribulose-1-phosphate dehydratase	FFUJ_01012
XLOC_001762	FMJU01000001.1	3159252	3160460	-	FFC1_01087	-	related to protein transport membrane glycoprotein Sec20	FFUJ_01013
XLOC_000605	FMJU01000001.1	3160752	3161106	+	FFC1_01088	+	ribosomal protein l44	FFUJ_01014
XLOC_001763	FMJU01000001.1	3161345	3162758	-	FFC1_01089	-	inorganic pyrophosphatase	FFUJ_01015
XLOC_001764	FMJU01000001.1	3163688	3165418	-	FFC1_01090	-	related to meiotic expression up-regulated protein 14	FFUJ_01016
XLOC_001765	FMJU01000001.1	3167110	3168716	-	FFC1_01091	-	probable oligosaccharyltransferase alpha subunit	FFUJ_01017
XLOC_000606	FMJU01000001.1	3170221	3172575	+	FFC1_01092	+	#N/A	#N/A
XLOC_001766	FMJU01000001.1	3172762	3174097	-	FFC1_01094	-	arginine N-methyltransferase 2	FFUJ_01020
XLOC_000607	FMJU01000001.1	3175789	3178543	+	FFC1_01095	+	related to polyphosphate synthetase	FFUJ_01021
XLOC_000608	FMJU01000001.1	3179378	3181187	+	FFC1_01096	+	related to O-succinylhomoserine (thiol)-lyase	FFUJ_01022
XLOC_001767	FMJU01000001.1	3181365	3184487	-	FFC1_01097	-	probable replication licensing factor MCM4	FFUJ_01023
XLOC_000609	FMJU01000001.1	3184833	3185574	+	FFC1_01098	+	related to coatomer protein zeta chain	FFUJ_01024
XLOC_001768	FMJU01000001.1	3185763	3187058	-	FFC1_01099	-	tRNA threonylcarbamoyladenosine biosynthesis protein	FFUJ_01025
XLOC_001769	FMJU01000001.1	3187870	3190329	-	FFC1_01100	-	related to conserved oligomeric golgi complex component 4	FFUJ_01026
XLOC_001770	FMJU01000001.1	3190775	3196284	-	FFC1_01101	-	Ca2+-transporting ATPase	FFUJ_01027
XLOC_000610	FMJU01000001.1	3195753	3197658	+	FFC1_01102	+	cohesin complex subunit SCC1	FFUJ_01028
XLOC_000611	FMJU01000001.1	3198277	3198693	+	FFC1_01103	+	tubulin binding cofactor A	FFUJ_01029
XLOC_001771	FMJU01000001.1	3198847	3199911	-	FFC1_01104	-	tho complex subunit 7 mft1p	FFUJ_01030
XLOC_000612	FMJU01000001.1	3200335	3201878	+	FFC1_01105	+	related to YTH1 Protein of the 3` processing complex	FFUJ_01031
XLOC_000613	FMJU01000001.1	3203216	3205064	+	FFC1_01106	+	Protein DSF2	FFUJ_01032
XLOC_001772	FMJU01000001.1	3207405	3210592	-	FFC1_01107	-	uncharacterized protein Y057_14710	FFUJ_01033
XLOC_000614	FMJU01000001.1	3217463	3218268	+	FFC1_01108	+	uncharacterized protein FFUJ_01034	FFUJ_01034
XLOC_001773	FMJU01000001.1	3218730	3220731	-	FFC1_01109	-	related to MOB2 protein, required for maintenance in ploidy	FFUJ_01035
XLOC_000615	FMJU01000001.1	3221231	3222790	+	FFC1_01110	+	related to LEO1 Extremely hydrophilic protein	FFUJ_01036
XLOC_000616	FMJU01000001.1	3223475	3225339	+	FFC1_01111	+	probable TGL5 Triacylglycerol lipase involved in TAG mobilization	FFUJ_01037
XLOC_000617	FMJU01000001.1	3226931	3227812	+	FFC1_01112	+	uncharacterized protein FFUJ_01038	FFUJ_01038
XLOC_001774	FMJU01000001.1	3229419	3230603	-	FFC1_01113	-	related to extracellular matrix protein precursor	FFUJ_01039
XLOC_000618	FMJU01000001.1	3232542	3232816	+	null		#N/A	#N/A
XLOC_001775	FMJU01000001.1	3234920	3236976	-	FFC1_01114	-	UTP-glucose-1-phosphate uridylyltransferase	FFUJ_01040
XLOC_000619	FMJU01000001.1	3239802	3240533	+	FFC1_01115	+	uncharacterized protein FFUJ_01041	FFUJ_01041
XLOC_001776	FMJU01000001.1	3240790	3241782	-	FFC1_01116	-	related to dihydroneopterin aldolase	FFUJ_01042
XLOC_000620	FMJU01000001.1	3249766	3251508	+	FFC1_01117	+	uncharacterized protein FFUJ_01043	FFUJ_01043
XLOC_000621	FMJU01000001.1	3252934	3254412	+	FFC1_01118	+	related to endo-beta-1,4-glucanase	FFUJ_01044
XLOC_000622	FMJU01000001.1	3255391	3257794	+	FFC1_01119	+	uncharacterized protein FFUJ_01045	FFUJ_01045
XLOC_000623	FMJU01000001.1	3262053	3263719	+	FFC1_01120	+	probable ammonium transporter MEAA	FFUJ_01046
XLOC_001777	FMJU01000001.1	3264263	3266298	-	FFC1_01121	-	related to phytase	FFUJ_01047
XLOC_001778	FMJU01000001.1	3268732	3270710	-	FFC1_01122	-	related to TfdA family oxidoreductase	FFUJ_01048
XLOC_001779	FMJU01000001.1	3273416	3276395	-	FFC1_01123	-	uncharacterized protein FFUJ_01049	FFUJ_01049
XLOC_000624	FMJU01000001.1	3281337	3283217	+	FFC1_01124	+	uncharacterized protein FFUJ_01050	FFUJ_01050
XLOC_001780	FMJU01000001.1	3283472	3284836	-	FFC1_01125	-	uncharacterized protein Y057_14727	FFUJ_01051
XLOC_001781	FMJU01000001.1	3286720	3287519	-	FFC1_01126	-	probable RNA-binding protein (RRM superfamily)	FFUJ_01052
XLOC_000625	FMJU01000001.1	3288957	3290543	+	FFC1_01127	+	related to 5-methylcytosine G/T mismatch-specific DNA glycosylase	FFUJ_01053
XLOC_000626	FMJU01000001.1	3291621	3292716	+	FFC1_01128	+	related to surfeit locus protein 4	FFUJ_01054
XLOC_001782	FMJU01000001.1	3293433	3293548	-	FFC1_16001	-	#N/A	#N/A
XLOC_001783	FMJU01000001.1	3294137	3296097	-	FFC1_01129	-	related to major facilitator MirA	FFUJ_01055
XLOC_001784	FMJU01000001.1	3297652	3298236	-	FFC1_01130	-	related to GNAT family acetyltransferase	FFUJ_01056
XLOC_000627	FMJU01000001.1	3300198	3304305	+	FFC1_01131	+	related to multidrug resistance protein	FFUJ_09800
XLOC_000628	FMJU01000001.1	3304710	3306512	+	FFC1_01132	+	related to small s protein	FFUJ_01058
XLOC_001785	FMJU01000001.1	3307201	3309327	-	FFC1_01133	-	cell division cycle 14	FFUJ_01059
XLOC_000629	FMJU01000001.1	3316750	3317216	+	FFC1_01134	+	transcription factor	FFUJ_01060
XLOC_001786	FMJU01000001.1	3317699	3319695	-	FFC1_01135	-	related to transcription factor NUC-1	FFUJ_01061
XLOC_001787	FMJU01000001.1	3324338	3326572	-	FFC1_01136	-	uncharacterized protein FFUJ_01062	FFUJ_01062
XLOC_001788	FMJU01000001.1	3330153	3332340	-	FFC1_01137	-	related to mRNA export factor MEX67	FFUJ_01063
XLOC_000630	FMJU01000001.1	3333609	3336887	+	FFC1_01138	+	related to RNA helicase MPH1	FFUJ_01064
XLOC_001789	FMJU01000001.1	3337040	3337479	-	null		#N/A	#N/A
XLOC_000631	FMJU01000001.1	3338025	3338814	+	FFC1_01139	+	Autophagy-related protein 33	FFUJ_01065
XLOC_001790	FMJU01000001.1	3339123	3345027	-	FFC1_01140	-	related to ankyrin repeat protein	FFUJ_01066
XLOC_000632	FMJU01000001.1	3346360	3351366	+	FFC1_01141	+	related to QDE3 protein (involved in gene silencing)	FFUJ_01067
XLOC_001791	FMJU01000001.1	3352370	3355624	-	FFC1_01142	-	related to MUC1 Extracellular alpha-1,4-glucan glucosidase	FFUJ_01068
XLOC_000633	FMJU01000001.1	3359389	3360993	+	FFC1_01143	+	uncharacterized protein FFUJ_01069	FFUJ_01069
XLOC_001792	FMJU01000001.1	3361780	3362841	-	FFC1_01144	-	uncharacterized protein LW94_12216	FFUJ_01070
XLOC_001793	FMJU01000001.1	3364059	3365214	-	FFC1_01145	-	related to putative sterigmatocystin biosynthesis lipase/esterase STCI	FFUJ_01071
XLOC_000634	FMJU01000001.1	3366005	3366352	+	FFC1_01146	+	cytochrome c oxidase assembly protein subunit 17	FFUJ_01072
XLOC_001794	FMJU01000001.1	3366715	3367201	-	FFC1_01147	-	uncharacterized protein FFE2_01151	FFUJ_01073
XLOC_001795	FMJU01000001.1	3367586	3369355	-	FFC1_01148	-	T-complex protein 1 subunit delta	FFUJ_01074
XLOC_000635	FMJU01000001.1	3369809	3371299	+	FFC1_01149	+	26S protease regulatory subunit 7	FFUJ_01075
XLOC_001796	FMJU01000001.1	3371756	3372442	-	FFC1_01150	-	uncharacterized protein LW93_2175	FFUJ_01076
XLOC_001797	FMJU01000001.1	3373516	3374820	-	FFC1_01151	-	cytochrome c1, heme protein, mitochondrial	FFUJ_01077
XLOC_000636	FMJU01000001.1	3375589	3376903	+	FFC1_01152	+	probable ran GTPase activating protein 1	FFUJ_01078
XLOC_001798	FMJU01000001.1	3377627	3378536	-	FFC1_01153	-	uncharacterized protein FFUJ_01079	FFUJ_01079
XLOC_000637	FMJU01000001.1	3380714	3381736	+	FFC1_01154	+	20S proteasome subunit alpha 7	FFUJ_01080
XLOC_001799	FMJU01000001.1	3381894	3386190	-	FFC1_01155	-	probable DNA polymerase V	FFUJ_01081
XLOC_000638	FMJU01000001.1	3387802	3391251	+	FFC1_01156	+	uncharacterized protein Y057_3095	FFUJ_01082
XLOC_000639	FMJU01000001.1	3394440	3396798	+	FFC1_01157	+	related to calcium-related spray protein	FFUJ_01083
XLOC_001800	FMJU01000001.1	3397152	3398264	-	FFC1_01158	-	DRB0094 family RNA ligase	FFUJ_01084
XLOC_001801	FMJU01000001.1	3398996	3401562	-	FFC1_01159	-	related to VPS9	FFUJ_01085
XLOC_001802	FMJU01000001.1	3402270	3402364	-	tRNA-Leu(TAA)	-	#N/A	#N/A
XLOC_000640	FMJU01000001.1	3402612	3403247	+	FFC1_01160	+	uncharacterized protein FFUJ_01086	FFUJ_01086
XLOC_001803	FMJU01000001.1	3403288	3405045	-	FFC1_01161	-	related to beta transducin-like protein	FFUJ_01087
XLOC_001804	FMJU01000001.1	3405442	3406505	-	FFC1_01162	-	related to short-chain alcohol dehydrogenase	FFUJ_01088
XLOC_000641	FMJU01000001.1	3406732	3407079	+	FFC1_01163	+	uncharacterized protein FFE2_01167	#N/A
XLOC_001805	FMJU01000001.1	3407563	3407952	-	FFC1_01164	-	klth0a01078p-like protein	FFUJ_01089
XLOC_001806	FMJU01000001.1	3418152	3418221	-	FFC1_01165	-	#N/A	#N/A
XLOC_000642	FMJU01000001.1	3426870	3427716	+	FFC1_01166	+	related to cytosolic Cu/Zn superoxide dismutase	FFUJ_01090
XLOC_000643	FMJU01000001.1	3428987	3431047	+	FFC1_01167	+	related to hxB protein	FFUJ_01091
XLOC_000644	FMJU01000001.1	3432126	3434346	+	FFC1_01168	+	uncharacterized protein FFUJ_01092	FFUJ_01092
XLOC_001807	FMJU01000001.1	3434714	3437684	-	FFC1_01169	-	related to purine utilization positive regulator	FFUJ_01093
XLOC_000645	FMJU01000001.1	3440820	3443012	+	FFC1_01170	+	related to GAL4-like transcriptional activator	FFUJ_01094
XLOC_000646	FMJU01000001.1	3445818	3447447	+	FFC1_01171	+	related to HXT3-Low-affinity hexose facilitator	FFUJ_01095
XLOC_001808	FMJU01000001.1	3448366	3450041	-	FFC1_01172	-	exoglucanase type C	FFUJ_01096
XLOC_001809	FMJU01000001.1	3453117	3454907	-	FFC1_01173	-	related to SFH1 subunit of the RSC complex	FFUJ_01097
XLOC_001810	FMJU01000001.1	3455431	3456005	-	FFC1_01174	-	uncharacterized protein FFE2_01178	#N/A
XLOC_000647	FMJU01000001.1	3457152	3457694	+	FFC1_01175	+	uncharacterized protein FFUJ_01098	FFUJ_01098
XLOC_001811	FMJU01000001.1	3458207	3459661	-	FFC1_01176	-	related to immune-responsive protein 1	FFUJ_01099
XLOC_000648	FMJU01000001.1	3460323	3461881	+	FFC1_01177	+	related to nicotinamide mononucleotide permease	FFUJ_01100
XLOC_000649	FMJU01000001.1	3462211	3464185	+	FFC1_01178	+	related to zinc finger transcription factor	FFUJ_01101
XLOC_001812	FMJU01000001.1	3464282	3465249	-	FFC1_01179	-	related to carboxyphosphonoenolpyruvate phosphonomutase	FFUJ_01102
XLOC_001813	FMJU01000001.1	3465877	3473855	-	FFC1_01180	-	related to papaya ringspot virus polyprotein	FFUJ_01103
XLOC_000650	FMJU01000001.1	3474166	3475883	+	FFC1_01181	+	related to meiotically up-regulated gene 161 protein	FFUJ_01104
XLOC_000651	FMJU01000001.1	3477964	3478133	+	null		#N/A	#N/A
XLOC_001814	FMJU01000001.1	3482373	3485497	-	FFC1_01182	-	uncharacterized protein FFE2_01186	#N/A
XLOC_001815	FMJU01000001.1	3486471	3486723	-	FFC1_01183	-	uncharacterized protein FFUJ_01106	FFUJ_01106
XLOC_000652	FMJU01000001.1	3488674	3490537	+	FFC1_01184	+	related to protein-tyrosine-phosphatase	FFUJ_01107
XLOC_000653	FMJU01000001.1	3492643	3493857	+	FFC1_01185	+	uncharacterized protein FFE2_01189	FFUJ_01108
XLOC_001816	FMJU01000001.1	3494335	3494546	-	FFC1_01186	-	#N/A	#N/A
XLOC_001817	FMJU01000001.1	3495038	3496531	-	FFC1_01187	-	uncharacterized protein FFUJ_01109	FFUJ_01109
XLOC_000654	FMJU01000001.1	3503825	3505143	+	FFC1_01188	+	Protein phosphatase methylesterase 1	FFUJ_01110
XLOC_000655	FMJU01000001.1	3508144	3508715	+	FFC1_01189	+	cell wall protein	FFUJ_01111
XLOC_000656	FMJU01000001.1	3510248	3512226	+	FFC1_01190	+	related to component of NuA3 histone acetyltransferase complex	FFUJ_01112
XLOC_001818	FMJU01000001.1	3512510	3513718	-	FFC1_01191	-	uncharacterized protein FFUJ_01113	FFUJ_01113
XLOC_000657	FMJU01000001.1	3515562	3518560	+	FFC1_01192	+	uncharacterized protein FFNC_01192	FFUJ_01114
XLOC_000658	FMJU01000001.1	3520309	3522351	+	FFC1_01193	+	related to aminotriazole resistance protein	FFUJ_01115
XLOC_000659	FMJU01000001.1	3522686	3524092	+	FFC1_01194	+	uncharacterized protein Y057_5655	FFUJ_01116
XLOC_001819	FMJU01000001.1	3524208	3528639	-	FFC1_01195	-	related to ATPases	FFUJ_08942
XLOC_001820	FMJU01000001.1	3530572	3531885	-	FFC1_01196	-	probable ASP3-1-L-asparaginase II	FFUJ_01118
XLOC_001821	FMJU01000001.1	3534569	3535606	-	FFC1_01197	-	transcription initiation factor TFIIB	FFUJ_01119
XLOC_000660	FMJU01000001.1	3536895	3538186	+	FFC1_01198	+	anthranilate phosphoribosyltransferase	FFUJ_01120
XLOC_001822	FMJU01000001.1	3538412	3538888	-	FFC1_01199	-	uncharacterized protein FFUJ_01121	FFUJ_01121
XLOC_000661	FMJU01000001.1	3540617	3542134	+	FFC1_01200	+	related to alpha-methylacyl-coa racemase	FFUJ_01122
XLOC_000662	FMJU01000001.1	3542584	3543871	+	FFC1_01201	+	uncharacterized protein FFUJ_01123	FFUJ_01123
XLOC_001823	FMJU01000001.1	3544254	3545165	-	FFC1_01202	-	uncharacterized protein FFUJ_01124	FFUJ_01124
XLOC_001824	FMJU01000001.1	3547834	3548770	-	FFC1_01203	-	uncharacterized protein FFUJ_01125	FFUJ_01125
XLOC_001825	FMJU01000001.1	3549774	3551713	-	FFC1_01204	-	related to asparagine synthases	FFUJ_01126
XLOC_001826	FMJU01000001.1	3552397	3555129	-	FFC1_01205	-	zinc finger transcription factor ace1	FFUJ_01127
XLOC_001827	FMJU01000001.1	3558926	3559741	-	FFC1_01206	-	uncharacterized protein FFUJ_01128	FFUJ_01128
XLOC_000663	FMJU01000001.1	3560263	3561318	+	FFC1_01207	+	uncharacterized protein FFUJ_01129	FFUJ_01129
XLOC_001828	FMJU01000001.1	3561217	3563019	-	FFC1_01207	+	probable polysaccharide export protein (CAP59)	FFUJ_01130
XLOC_001829	FMJU01000001.1	3563744	3566376	-	FFC1_01209	-	dolichyl-phosphate-mannose-protein mannosyltransferase	FFUJ_01131
XLOC_000664	FMJU01000001.1	3567597	3568353	+	FFC1_01210	+	TdcF protein	FFUJ_01132
XLOC_001830	FMJU01000001.1	3568925	3570125	-	FFC1_01211	-	actin like protein 2/3 complex, subunit 1A/1B	FFUJ_01133
XLOC_000665	FMJU01000001.1	3572405	3573115	+	FFC1_01212	+	U2 small nuclear ribonucleoprotein B''	FFUJ_01134
XLOC_001831	FMJU01000001.1	3573166	3574021	-	FFC1_01213	-	ATG10_GIBZERecName: Full=Ubiquitin-like-conjugating enzyme ATG10; AltName: Full=Autophagy-related protein 10	FFUJ_01135
XLOC_000666	FMJU01000001.1	3573280	3573457	+	FFC1_01213	-	ATG10_GIBZERecName: Full=Ubiquitin-like-conjugating enzyme ATG10; AltName: Full=Autophagy-related protein 10	FFUJ_01135
XLOC_000667	FMJU01000001.1	3574982	3577068	+	FFC1_01214	+	related to alpha-mannosidase MNS1	FFUJ_01136
XLOC_000668	FMJU01000001.1	3578854	3580833	+	FFC1_01215	+	general amino-acid permease GAP1	FFUJ_01137
XLOC_001832	FMJU01000001.1	3581537	3583706	-	FFC1_01216	-	uncharacterized protein Y057_5676	FFUJ_01138
XLOC_000669	FMJU01000001.1	3586257	3590855	+	FFC1_01217	+	related to carboxypeptidase Y-sorting protein PEP1 precursor	FFUJ_01139
XLOC_001833	FMJU01000001.1	3591980	3595261	-	FFC1_01218	-	uncharacterized protein Y057_5678	FFUJ_01140
XLOC_000670	FMJU01000001.1	3609123	3612315	+	FFC1_01219	+	Mediator of RNA polymerase II transcription subunit 16	FFUJ_01141
XLOC_000671	FMJU01000001.1	3615541	3619113	+	FFC1_01220	+	related to intracellular protein transport protein	FFUJ_01142
XLOC_000672	FMJU01000001.1	3620038	3621437	+	FFC1_01221	+	uncharacterized protein FFUJ_01143	FFUJ_01143
XLOC_001834	FMJU01000001.1	3622864	3623045	-	null		#N/A	#N/A
XLOC_000673	FMJU01000001.1	3623852	3625691	+	FFC1_01222	+	probable ammonium transporter MEPa	FFUJ_01144
XLOC_000674	FMJU01000001.1	3626320	3628746	+	FFC1_01223	+	related to DNA-directed DNA polymerase lambda	FFUJ_01145
XLOC_000675	FMJU01000001.1	3629530	3630437	+	FFC1_01224	+	related to peroxisomal membrane protein 4	FFUJ_01146
XLOC_000676	FMJU01000001.1	3631085	3632411	+	FFC1_01225	+	related to COP9 signalosome subunit 4	FFUJ_01147
XLOC_001835	FMJU01000001.1	3632546	3633503	-	FFC1_01226	-	related to esterase	FFUJ_01148
XLOC_000677	FMJU01000001.1	3633966	3634065	+	tRNA-Leu(AAG)	+	#N/A	#N/A
XLOC_000678	FMJU01000001.1	3634628	3636520	+	FFC1_01227	+	bifunctional purine biosynthesis protein ADE17	FFUJ_01149
XLOC_001836	FMJU01000001.1	3636918	3639488	-	FFC1_01228	-	related to cell cycle checkpoint protein RAD17	FFUJ_01150
XLOC_001837	FMJU01000001.1	3639960	3641286	-	FFC1_01229	-	uncharacterized protein FFUJ_01151	FFUJ_01151
XLOC_000679	FMJU01000001.1	3641585	3643130	+	FFC1_01230	+	uncharacterized protein LW93_10212	FFUJ_01152
XLOC_000680	FMJU01000001.1	3643578	3647080	+	FFC1_01231	+	related to DNA repair protein rad8	FFUJ_01153
XLOC_000681	FMJU01000001.1	3649303	3652565	+	FFC1_01232	+	uncharacterized protein FFUJ_01154	FFUJ_01154
XLOC_001838	FMJU01000001.1	3653573	3657059	-	FFC1_01233	-	uncharacterized protein FFC1_01233	FFUJ_01155
XLOC_000682	FMJU01000001.1	3661828	3663581	+	FFC1_01234	+	uncharacterized protein FFUJ_01156	FFUJ_01156
XLOC_001839	FMJU01000001.1	3665358	3665690	-	FFC1_01235	-	uncharacterized protein FFUJ_01158	FFUJ_01158
XLOC_000683	FMJU01000001.1	3668128	3670309	+	FFC1_01236	+	uncharacterized protein FFUJ_01159	FFUJ_01159
XLOC_001840	FMJU01000001.1	3670545	3672414	-	FFC1_01237	-	related to retrograde regulation protein RTG2	FFUJ_01160
XLOC_001841	FMJU01000001.1	3676861	3678080	-	FFC1_01238	-	uncharacterized protein FFE2_01243	#N/A
XLOC_000684	FMJU01000001.1	3678243	3680132	+	FFC1_01239	+	uncharacterized protein FFUJ_01161	FFUJ_01161
XLOC_001842	FMJU01000001.1	3681374	3682468	-	FFC1_01240	-	uncharacterized protein FFUJ_01162	FFUJ_01162
XLOC_001843	FMJU01000001.1	3684302	3686522	-	FFC1_01241	-	uncharacterized protein FFUJ_01163	FFUJ_01163
XLOC_001844	FMJU01000001.1	3687414	3688888	-	FFC1_01242	-	probable annexin XIV	FFUJ_01164
XLOC_000685	FMJU01000001.1	3690179	3691480	+	FFC1_01243	+	uncharacterized protein LW93_10225	FFUJ_01165
XLOC_000686	FMJU01000001.1	3692171	3693872	+	FFC1_01244	+	extracellular protein	FFUJ_01166
XLOC_000687	FMJU01000001.1	3694599	3696271	+	FFC1_01245	+	probable rhamnogalacturonase B precursor	FFUJ_01167
XLOC_000688	FMJU01000001.1	3696854	3698030	+	FFC1_01246	+	related to dehydrogenase/reductase	FFUJ_01168
XLOC_000689	FMJU01000001.1	3700051	3702828	+	FFC1_01247	+	uncharacterized protein FFB14_03553	FFUJ_01169
XLOC_001845	FMJU01000001.1	3703274	3704191	-	FFC1_01248	-	uncharacterized protein FFC1_01248	FFUJ_01170
XLOC_001846	FMJU01000001.1	3704850	3705835	-	FFC1_01249	-	uncharacterized protein LW94_2079	FFUJ_01171
XLOC_000690	FMJU01000001.1	3707529	3708848	+	FFC1_01250	+	related to integral membrane protein	FFUJ_01172
XLOC_001847	FMJU01000001.1	3709039	3710277	-	FFC1_01251	-	uncharacterized protein FFUJ_01173	FFUJ_01173
XLOC_000691	FMJU01000001.1	3711098	3712478	+	FFC1_01252	+	related to proline-rich protein verprolin	FFUJ_01174
XLOC_001848	FMJU01000001.1	3712770	3713411	-	FFC1_01253	-	related to mitochondrial ribosomal protein L37p	FFUJ_01175
XLOC_001849	FMJU01000001.1	3713800	3714262	-	FFC1_01254	-	NADH dehydrogenase	FFUJ_01176
XLOC_000692	FMJU01000001.1	3714692	3716321	+	FFC1_01255	+	nucleolin	FFUJ_01177
XLOC_000693	FMJU01000001.1	3718542	3719777	+	FFC1_01256	+	uncharacterized protein FFUJ_01178	FFUJ_01178
XLOC_000694	FMJU01000001.1	3722273	3724014	+	FFC1_01257	+	eburicol 14-alpha-demethylase	FFUJ_01179
XLOC_000695	FMJU01000001.1	3724576	3725517	+	FFC1_01258	+	uncharacterized protein FFUJ_01180	FFUJ_01180
XLOC_000696	FMJU01000001.1	3726272	3727310	+	FFC1_01259	+	uncharacterized protein FFUJ_01181	FFUJ_01181
XLOC_000697	FMJU01000001.1	3727693	3729174	+	FFC1_01260	+	transcription initiation factor TFIID subunit 7	FFUJ_01182
XLOC_001850	FMJU01000001.1	3729640	3731475	-	FFC1_01261	-	uncharacterized protein FFUJ_01183	FFUJ_01183
XLOC_001851	FMJU01000001.1	3734181	3737057	-	FFC1_01262	-	centromeric protein E	FFUJ_01184
XLOC_001852	FMJU01000001.1	3737389	3737778	-	null		#N/A	#N/A
XLOC_001853	FMJU01000001.1	3743087	3744181	-	FFC1_01263	-	uncharacterized protein FFUJ_01185	FFUJ_01185
XLOC_001854	FMJU01000001.1	3744583	3748048	-	FFC1_01264	-	related to sulfate transporter	FFUJ_01186
XLOC_001855	FMJU01000001.1	3749394	3750150	-	FFC1_01265	-	DNA replication complex GINS protein PSF1	FFUJ_01187
XLOC_001856	FMJU01000001.1	3750813	3751856	-	FFC1_01266	-	elongation factor 1-beta	FFUJ_01188
XLOC_000698	FMJU01000001.1	3752225	3753717	+	FFC1_01267	+	related to oocyte membrane protein	FFUJ_01189
XLOC_000699	FMJU01000001.1	3754283	3755725	+	FFC1_01268	+	related to cold sensitive U2 snRNA supressor	FFUJ_01190
XLOC_001857	FMJU01000001.1	3755650	3756624	-	FFC1_01269	-	uncharacterized protein LW93_10249	FFUJ_01191
XLOC_000700	FMJU01000001.1	3757878	3761004	+	FFC1_01270	+	major facilitator superfamily transporter	FFUJ_01192
XLOC_001858	FMJU01000001.1	3761563	3762282	-	FFC1_01271	-	probable EMP24, component of the COPII-coated vesicles	FFUJ_01193
XLOC_000701	FMJU01000001.1	3763249	3765106	+	FFC1_01272	+	ADP-ribosylation factor	FFUJ_01194
XLOC_001859	FMJU01000001.1	3765787	3768156	-	FFC1_01273	-	heat shock protein 78, mitochondrial	FFUJ_01195
XLOC_000702	FMJU01000001.1	3768859	3769839	+	FFC1_01274	+	50S ribosomal protein L6e	FFUJ_01196
XLOC_001860	FMJU01000001.1	3770341	3772902	-	FFC1_01275	-	dipeptidyl-peptidase III	FFUJ_01197
XLOC_001861	FMJU01000001.1	3780347	3786951	-	FFC1_01276	-	#N/A	#N/A
XLOC_000703	FMJU01000001.1	3788524	3788700	+	FFC1_01277	+	#N/A	#N/A
XLOC_000704	FMJU01000001.1	3792393	3793164	+	FFC1_01278	+	related to thermoresistant gluconokinase	FFUJ_01198
XLOC_001862	FMJU01000001.1	3794337	3795868	-	FFC1_01279	-	2-oxoisovalerate dehydrogenase E2 component (dihydrolipoyl transacylase)	FFUJ_01199
XLOC_000705	FMJU01000001.1	3796394	3797494	+	FFC1_01280	+	related to F1F0 ATPase complex assembly protein	FFUJ_01200
XLOC_001863	FMJU01000001.1	3797632	3798430	-	FFC1_01281	-	related to SNARE protein of Golgi compartment	FFUJ_01201
XLOC_000706	FMJU01000001.1	3798549	3799616	+	FFC1_01282	+	60S ribosomal protein L35	FFUJ_01202
XLOC_001864	FMJU01000001.1	3800961	3802974	-	FFC1_01283	-	related to metalloregulatory protein	FFUJ_01203
XLOC_000707	FMJU01000001.1	3805344	3805776	+	FFC1_01284	+	uncharacterized protein FFUJ_01204	FFUJ_01204
XLOC_001865	FMJU01000001.1	3806200	3810048	-	FFC1_01285	-	related to RNA helicase	FFUJ_01205
XLOC_000708	FMJU01000001.1	3810351	3811250	+	FFC1_01286	+	uncharacterized protein FFUJ_01206	FFUJ_01206
XLOC_001866	FMJU01000001.1	3811562	3812703	-	FFC1_01287	-	uncharacterized protein FFUJ_01207	FFUJ_01207
XLOC_001867	FMJU01000001.1	3815044	3816708	-	FFC1_01288	-	L-lactate dehydrogenase (cytochrome)	FFUJ_01208
XLOC_000709	FMJU01000001.1	3817435	3818217	+	FFC1_01289	+	molecular chaperone HscB	FFUJ_01209
XLOC_001868	FMJU01000001.1	3818565	3821187	-	FFC1_01290	-	related to environmental pH response protein palF	FFUJ_01210
XLOC_001869	FMJU01000001.1	3822953	3824823	-	FFC1_01291	-	cell division control protein 6	FFUJ_01211
XLOC_000710	FMJU01000001.1	3825624	3826294	+	FFC1_01292	+	benzodiazapine receptor	FFUJ_01212
XLOC_001870	FMJU01000001.1	3826637	3827680	-	FFC1_01293	-	amino-acid transporter Arg-13	FFUJ_01213
XLOC_000711	FMJU01000001.1	3829234	3830262	+	FFC1_01294	+	thymidylate synthase	FFUJ_01214
XLOC_001871	FMJU01000001.1	3830708	3831432	-	FFC1_01295	-	ER membrane protein SH3	FFUJ_01215
XLOC_001872	FMJU01000001.1	3832024	3834573	-	FFC1_01296	-	related to alpha-L-rhamnosidase A	FFUJ_01216
XLOC_000712	FMJU01000001.1	3835970	3836400	+	FFC1_01297	+	Carbohydrate-binding WSC	FFUJ_14887
XLOC_001873	FMJU01000001.1	3836518	3839994	-	FFC1_01298	-	probable DNA repair protein MUS-42	FFUJ_01217
XLOC_000713	FMJU01000001.1	3840417	3842104	+	FFC1_01299	+	uncharacterized protein FFE2_01303	FFUJ_01218
XLOC_000714	FMJU01000001.1	3842646	3844037	+	FFC1_01300	+	DNA glycosylase	FFUJ_01219
XLOC_001874	FMJU01000001.1	3844071	3845266	-	FFC1_01301	-	related to TPC1-mitochondrial transport protein	FFUJ_01220
XLOC_000715	FMJU01000001.1	3846965	3848179	+	FFC1_01302	+	uncharacterized protein FFUJ_01221	FFUJ_01221
XLOC_001875	FMJU01000001.1	3848827	3850298	-	FFC1_01303	-	uncharacterized protein Y057_7635	FFUJ_01222
XLOC_000716	FMJU01000001.1	3856621	3858301	+	FFC1_01304	+	uncharacterized protein FFUJ_01223	FFUJ_01223
XLOC_001876	FMJU01000001.1	3858473	3862334	-	FFC1_01305	-	related to telomerase reverse transcriptase	FFUJ_01224
XLOC_000717	FMJU01000001.1	3865874	3871966	+	FFC1_01306	+	Rho guanine nucleotide exchange factor gef1	FFUJ_01225
XLOC_000718	FMJU01000001.1	3873011	3875539	+	FFC1_01307	+	related to sucrose transporter SUT1D	FFUJ_01226
XLOC_001877	FMJU01000001.1	3875965	3876471	-	FFC1_01308	-	related to PKR1 protein	FFUJ_01227
XLOC_000719	FMJU01000001.1	3885139	3886776	+	FFC1_01309	+	uncharacterized protein Y057_14092	FFUJ_01228
XLOC_000720	FMJU01000001.1	3891211	3893817	+	FFC1_01310	+	anaphase-promoting complex subunit 2	FFUJ_01229
XLOC_000721	FMJU01000001.1	3896201	3896385	+	null		#N/A	#N/A
XLOC_000722	FMJU01000001.1	3897214	3897653	+	null		#N/A	#N/A
XLOC_000723	FMJU01000001.1	3897739	3900689	+	FFC1_01311	+	E3 ubiquitin-protein ligase hrd-1	FFUJ_01230
XLOC_000724	FMJU01000001.1	3901783	3903496	+	FFC1_01312	+	related to isotrichodermin C-15 hydroxylase (cytochrome P-450 monooxygenase CYP65A1)	FFUJ_01231
XLOC_000725	FMJU01000001.1	3904461	3925621	+	FFC1_01313	+	uncharacterized protein FFC1_01313	FFUJ_01232
XLOC_001878	FMJU01000001.1	3926305	3928863	-	FFC1_01314	-	uncharacterized protein FFUJ_01233	FFUJ_01233
XLOC_000726	FMJU01000001.1	3929864	3931942	+	FFC1_01315	+	proliferating cell nuclear antigen	FFUJ_01234
XLOC_000727	FMJU01000001.1	3933317	3934325	+	FFC1_01316	+	proliferating cell nuclear antigen	FFUJ_01235
XLOC_000728	FMJU01000001.1	3935681	3936956	+	FFC1_01317	+	pyridoxine kinase	FFUJ_01236
XLOC_001879	FMJU01000001.1	3937243	3937824	-	FFC1_01318	-	dUTP pyrophosphatase	FFUJ_01237
XLOC_001880	FMJU01000001.1	3938844	3940474	-	FFC1_01319	-	predicted protein [	FFUJ_01238
XLOC_001881	FMJU01000001.1	3941068	3941690	-	FFC1_01320	-	uncharacterized protein FFUJ_01239	FFUJ_01239
XLOC_000729	FMJU01000001.1	3942046	3943334	+	FFC1_01321	+	predicted protein [	FFUJ_01240
XLOC_001882	FMJU01000001.1	3943759	3945313	-	FFC1_01322	-	related to hnRNP protein E2	FFUJ_01241
XLOC_000730	FMJU01000001.1	3946627	3947648	+	FFC1_01323	+	chromosome segregation smc	FFUJ_01242
XLOC_001883	FMJU01000001.1	3948466	3948777	-	FFC1_01324	-	uncharacterized protein Y057_14077	FFUJ_01243
XLOC_000731	FMJU01000001.1	3949210	3949477	+	FFC1_01325	+	uncharacterized protein FFUJ_01244	FFUJ_01244
XLOC_001884	FMJU01000001.1	3950169	3952172	-	FFC1_01326	-	uncharacterized protein Y057_14075	FFUJ_01245
XLOC_000732	FMJU01000001.1	3952540	3952968	+	FFC1_01327	+	hypothetical protein FOIG_00804	FFUJ_01246
XLOC_000733	FMJU01000001.1	3953194	3954021	+	FFC1_01328	+	uncharacterized protein Y057_14073	FFUJ_01247
XLOC_000734	FMJU01000001.1	3954968	3956610	+	FFC1_01329	+	FK506-binding protein 4	FFUJ_01248
XLOC_000735	FMJU01000001.1	3957931	3960019	+	FFC1_01330	+	related to cell wall biosynthesis kinase	FFUJ_01249
XLOC_001885	FMJU01000001.1	3960225	3961905	-	FFC1_01331	-	related to human and mouse neutral sphingomyelinase	FFUJ_01250
XLOC_000736	FMJU01000001.1	3963625	3964390	+	FFC1_01332	+	uncharacterized protein Y057_14069	FFUJ_01251
XLOC_001886	FMJU01000001.1	3964784	3968155	-	FFC1_01333	-	Putative global transactivator	FFUJ_01252
XLOC_000737	FMJU01000001.1	3970058	3971532	+	FFC1_01334	+	DNA damage response protein wss1	FFUJ_01253
XLOC_001887	FMJU01000001.1	3972172	3972477	-	null		#N/A	#N/A
XLOC_000738	FMJU01000001.1	3977480	3978358	+	FFC1_01335	+	uncharacterized protein FFE2_01341	FFUJ_01254
XLOC_001888	FMJU01000001.1	3979760	3982541	-	FFC1_01336	-	related to cercosporin resistance protein	FFUJ_01255
XLOC_000739	FMJU01000001.1	3983135	3983656	+	FFC1_01337	+	uncharacterized protein FFUJ_01256	FFUJ_01256
XLOC_001889	FMJU01000001.1	3984700	3989625	-	FFC1_01338	-	related to BEM3 GTPase-activating protein for Cdc42p and Rho1p	FFUJ_01257
XLOC_000740	FMJU01000001.1	3996468	3997210	+	FFC1_01339	+	uncharacterized protein FPRN_00840	FFUJ_01258
XLOC_001890	FMJU01000001.1	3997344	3999770	-	FFC1_01340	-	uncharacterized protein FFC1_01340	FFUJ_01259
XLOC_001891	FMJU01000001.1	3999829	4001309	-	FFC1_01341	-	uncharacterized protein FFE2_01347	#N/A
XLOC_001892	FMJU01000001.1	4002368	4004882	-	FFC1_01342	-	SulP family sulfate permease	FFUJ_01260
XLOC_000741	FMJU01000001.1	4007044	4008598	+	FFC1_01343	+	related to cell cycle arrest protein BUB2	FFUJ_01261
XLOC_001893	FMJU01000001.1	4009931	4011063	-	FFC1_01344	-	uncharacterized protein FFUJ_01262	FFUJ_01262
XLOC_001894	FMJU01000001.1	4013296	4014538	-	FFC1_01345	-	uncharacterized protein Y057_14056	FFUJ_01263
XLOC_001895	FMJU01000001.1	4016475	4017859	-	FFC1_01346	-	uncharacterized protein Y057_14055	FFUJ_01264
XLOC_000742	FMJU01000001.1	4019082	4019869	+	FFC1_01347	+	uncharacterized protein FFB14_03472	FFUJ_01265
XLOC_000743	FMJU01000001.1	4020787	4022062	+	FFC1_01348	+	related to YjeF domain protein	FFUJ_01266
XLOC_001896	FMJU01000001.1	4023025	4024518	-	FFC1_01349	-	probable IZH3 Implicated in Zinc Homeostasis, membran protein	FFUJ_01267
XLOC_000744	FMJU01000001.1	4026584	4027350	+	FFC1_01350	+	related to conserved coiled/coiled coil protein	FFUJ_01268
XLOC_000745	FMJU01000001.1	4030129	4032286	+	FFC1_01351	+	uncharacterized protein FFUJ_01269	FFUJ_01269
XLOC_000746	FMJU01000001.1	4033650	4033787	+	FFC1_01352	+	#N/A	#N/A
XLOC_001897	FMJU01000001.1	4035525	4039838	-	FFC1_01353	-	#N/A	#N/A
XLOC_001898	FMJU01000001.1	4041800	4042437	-	FFC1_01355	-	60S ribosomal protein L11	FFUJ_01271
XLOC_000747	FMJU01000001.1	4042782	4043711	+	FFC1_01356	+	small nuclear ribonucleoprotein B and B'	FFUJ_01272
XLOC_000748	FMJU01000001.1	4043797	4043984	+	null		#N/A	#N/A
XLOC_001899	FMJU01000001.1	4045192	4046020	-	FFC1_01357	-	probable SIS1 Heat shock protein	FFUJ_01273
XLOC_001900	FMJU01000001.1	4046544	4048094	-	FFC1_01358	-	uncharacterized protein FFUJ_01274	FFUJ_01274
XLOC_001901	FMJU01000001.1	4050004	4050891	-	FFC1_01359	-	uncharacterized protein FFUJ_01275	FFUJ_01275
XLOC_001902	FMJU01000001.1	4051300	4051504	-	FFC1_01360	-	uncharacterized protein FFM5_01316	#N/A
XLOC_001903	FMJU01000001.1	4052130	4053311	-	FFC1_01361	-	related to thioredoxin-like protein	FFUJ_01276
XLOC_000749	FMJU01000001.1	4055875	4056384	+	FFC1_01362	+	uncharacterized protein FFE2_01368	#N/A
XLOC_000750	FMJU01000001.1	4060601	4061951	+	FFC1_01363	+	uncharacterized protein FFC1_01363	#N/A
XLOC_000751	FMJU01000001.1	4064382	4066171	+	FFC1_01364	+	uncharacterized protein FFUJ_01277	FFUJ_01277
XLOC_001904	FMJU01000001.1	4069006	4070289	-	FFC1_01365	-	serine/threonine-protein phosphatase 2A activator 2	FFUJ_01278
XLOC_000752	FMJU01000001.1	4070689	4071552	+	FFC1_01366	+	related to RRP46 protein, involved in rRNA processing	FFUJ_01279
XLOC_000753	FMJU01000001.1	4074935	4076992	+	FFC1_01367	+	NAD+ kinase	FFUJ_01280
XLOC_001905	FMJU01000001.1	4078034	4080030	-	FFC1_01368	-	related to LIM homeobox protein	FFUJ_01281
XLOC_001906	FMJU01000001.1	4083160	4084359	-	FFC1_01369	-	GTP-binding nuclear protein GSP1/Ran	FFUJ_01282
XLOC_001907	FMJU01000001.1	4085724	4086615	-	FFC1_01370	-	26S proteasome non-ATPase regulatory subunit 9	FFUJ_01283
XLOC_000754	FMJU01000001.1	4086997	4088567	+	FFC1_01371	+	Serine/arginine repetitive matrix protein 1	FFUJ_01284
XLOC_000755	FMJU01000001.1	4088911	4088982	+	tRNA-Asp(GTC)	+	#N/A	#N/A
XLOC_000756	FMJU01000001.1	4089253	4089910	+	FFC1_01372	+	chromatin modification-like protein EAF6	FFUJ_01285
XLOC_000757	FMJU01000001.1	4090842	4093215	+	FFC1_01373	+	related to secreted dipeptidyl-peptidase V precursor	FFUJ_01286
XLOC_000758	FMJU01000001.1	4094141	4094891	+	FFC1_01374	+	related to TAF(II) complex (TBP-associated protein complex) component	FFUJ_01287
XLOC_001908	FMJU01000001.1	4095398	4098012	-	FFC1_01375	-	uncharacterized protein Y057_14030	FFUJ_01288
XLOC_000759	FMJU01000001.1	4098108	4099322	+	FFC1_01376	+	18S rRNA biogenesis protein RCL1	FFUJ_01289
XLOC_001909	FMJU01000001.1	4099395	4100521	-	FFC1_01377	-	duf1746-domain-containing protein	FFUJ_01290
XLOC_000760	FMJU01000001.1	4101100	4102701	+	FFC1_01378	+	phenylalanyl-tRNA synthetase alpha chain	FFUJ_01291
XLOC_000761	FMJU01000001.1	4104413	4104775	+	FFC1_01379	+	conidiation-specific expression protein	FFUJ_01292
XLOC_001910	FMJU01000001.1	4105281	4106474	-	FFC1_01380	-	Pin2-interacting protein X1	FFUJ_01293
XLOC_001911	FMJU01000001.1	4107254	4109936	-	FFC1_01381	-	related to arsenite-resistance protein 2	FFUJ_01294
XLOC_001912	FMJU01000001.1	4110052	4110498	-	null		#N/A	#N/A
XLOC_000762	FMJU01000001.1	4111493	4114026	+	FFC1_01382	+	probable molybdenum cofactor sulfurase HxB protein	FFUJ_01295
XLOC_001913	FMJU01000001.1	4114190	4116581	-	FFC1_01383	-	related to glycosyl hydrolase, family 15	FFUJ_01296
XLOC_000763	FMJU01000001.1	4119690	4121669	+	FFC1_01384	+	related to vanadate resistance protein Gog5p	FFUJ_01297
XLOC_001914	FMJU01000001.1	4122210	4123382	-	FFC1_01385	-	related to RNA-binding protein	FFUJ_01298
XLOC_000764	FMJU01000001.1	4125986	4127912	+	FFC1_01386	+	6-phosphogluconate dehydrogenase, decarboxylating 1	FFUJ_01299
XLOC_000765	FMJU01000001.1	4128727	4130952	+	FFC1_01387	+	SWI/SNF and RSC complexes subunit ssr4	FFUJ_01300
XLOC_001915	FMJU01000001.1	4131834	4134119	-	FFC1_01388	-	probable endochitinase	FFUJ_01301
XLOC_001916	FMJU01000001.1	4136478	4138568	-	FFC1_01389	-	uncharacterized protein FFUJ_01302	FFUJ_01302
XLOC_001917	FMJU01000001.1	4139686	4140270	-	FFC1_01390	-	uncharacterized protein FFUJ_01303	FFUJ_01303
XLOC_001918	FMJU01000001.1	4140641	4141447	-	FFC1_01391	-	UPF0655 protein C17G9.12c	FFUJ_01304
XLOC_001919	FMJU01000001.1	4142001	4143266	-	FFC1_01392	-	transcription initiation factor TFIIF subunit beta	FFUJ_01305
XLOC_000766	FMJU01000001.1	4144156	4145304	+	FFC1_01393	+	rna polymerase ii transcription factor siii subunit	FFUJ_01306
XLOC_001920	FMJU01000001.1	4145879	4146320	-	FFC1_01394	-	probable ubiquitin-like protein ubl1	#N/A
XLOC_001921	FMJU01000001.1	4146959	4147991	-	FFC1_01395	-	probable prohibitin PHB2	FFUJ_01308
XLOC_001922	FMJU01000001.1	4149196	4152159	-	FFC1_01396	-	related to verprolin	FFUJ_01309
XLOC_000767	FMJU01000001.1	4153822	4154655	+	FFC1_01397	+	related to density-regulated protein, translation initiation factor	FFUJ_01310
XLOC_001923	FMJU01000001.1	4154902	4156080	-	FFC1_01398	-	nbl1 borealin protein	FFUJ_01311
XLOC_000768	FMJU01000001.1	4156523	4157446	+	FFC1_01399	+	26S proteasome regulatory subunit N10	FFUJ_01312
XLOC_001924	FMJU01000001.1	4157586	4158484	-	FFC1_01400	-	related to TRAPP subunit involved in targeting and fusion of ER to golgi transport vesicles	FFUJ_01313
XLOC_000769	FMJU01000001.1	4158771	4159368	+	FFC1_01401	+	DNA-directed RNA polymerase II subunit RPB4	FFUJ_01314
XLOC_001925	FMJU01000001.1	4159975	4161833	-	FFC1_01402	-	peptidoglycan-containing protein	FFUJ_01315
XLOC_001926	FMJU01000001.1	4162864	4164136	-	FFC1_01403	-	uncharacterized protein Y057_14003	FFUJ_01316
XLOC_001927	FMJU01000001.1	4165613	4167721	-	FFC1_01404	-	related to PUF6 Member of the PUF protein family	FFUJ_01317
XLOC_000770	FMJU01000001.1	4168532	4169218	+	FFC1_01405	+	related to dual specificity protein phosphatase	FFUJ_01318
XLOC_000771	FMJU01000001.1	4169730	4170469	+	FFC1_01406	+	related to GIR2 Highly acidic protein with anomalous electrophoretic behavior	FFUJ_01319
XLOC_001928	FMJU01000001.1	4170769	4171890	-	FFC1_01407	-	related to TPR domain protein	FFUJ_01320
XLOC_000772	FMJU01000001.1	4172751	4173507	+	FFC1_01408	+	riboflavin synthase, alpha subunit	FFUJ_01321
XLOC_001929	FMJU01000001.1	4173730	4175478	-	FFC1_01409	-	crossover junction endonuclease MUS81	FFUJ_01322
XLOC_000773	FMJU01000001.1	4176423	4178094	+	FFC1_01410	+	phosphoacetylglucosamine mutase	FFUJ_01323
XLOC_001930	FMJU01000001.1	4178713	4180155	-	FFC1_01411	-	protein arginine N-methyltransferase 1	FFUJ_01324
XLOC_001931	FMJU01000001.1	4181084	4181980	-	FFC1_01412	-	Ribosome biogenesis protein nsa2	FFUJ_01325
XLOC_000774	FMJU01000001.1	4182195	4182815	+	FFC1_01413	+	related to ribosomal protein YmL49	FFUJ_01326
XLOC_001932	FMJU01000001.1	4183282	4185988	-	FFC1_01414	-	related to protein kinase RPK1	FFUJ_01327
XLOC_000775	FMJU01000001.1	4186946	4188099	+	FFC1_01415	+	related to PER1 protein, involved in manganese homeostasis	FFUJ_01328
XLOC_001933	FMJU01000001.1	4188610	4189896	-	FFC1_01416	-	Sterol regulatory element-binding protein 2	FFUJ_01329
XLOC_001934	FMJU01000001.1	4191667	4193455	-	FFC1_01417	-	delta-1-pyrroline-5-carboxylate dehydrogenase, mitochondrial	FFUJ_01330
XLOC_001935	FMJU01000001.1	4194965	4197585	-	FFC1_01418	-	uncharacterized protein FFM5_01373	FFUJ_01331
XLOC_000776	FMJU01000001.1	4203660	4207337	+	FFC1_01419	+	UPF0592 membrane protein C7D4.03c	FFUJ_01332
XLOC_001936	FMJU01000001.1	4208031	4208690	-	FFC1_01420	-	uncharacterized protein Y057_13986	FFUJ_01333
XLOC_001937	FMJU01000001.1	4209355	4210534	-	FFC1_01421	-	uncharacterized protein Y057_13985	FFUJ_01334
XLOC_001938	FMJU01000001.1	4211168	4212948	-	FFC1_01422	-	uncharacterized protein Y057_13984	FFUJ_01335
XLOC_000777	FMJU01000001.1	4214922	4216747	+	FFC1_01423	+	related to negative acting factor	FFUJ_01336
XLOC_000778	FMJU01000001.1	4219278	4221844	+	FFC1_01424	+	Kelch repeat-containing protein	FFUJ_01337
XLOC_001939	FMJU01000001.1	4222248	4224506	-	FFC1_01425	-	related to PPN1-vacuolar endopolyphosphatase	FFUJ_01338
XLOC_001940	FMJU01000001.1	4227010	4228335	-	FFC1_01426	-	related to aminomethyltransferase precursor (glycine cleavage system protein T)	FFUJ_01339
XLOC_001941	FMJU01000001.1	4229041	4230683	-	FFC1_01427	-	V-type H+-transporting ATPase 54 kDa subunit	FFUJ_01340
XLOC_000779	FMJU01000001.1	4231275	4231940	+	null		#N/A	#N/A
XLOC_000780	FMJU01000001.1	4232267	4233517	+	FFC1_01428	+	hypothetical protein FPRO05_12666	FFUJ_01341
XLOC_001942	FMJU01000001.1	4233736	4233929	-	null		#N/A	#N/A
XLOC_001943	FMJU01000001.1	4234416	4235302	-	FFC1_01429	-	60S ribosomal protein L9-B	FFUJ_01342
XLOC_000781	FMJU01000001.1	4235867	4236979	+	FFC1_01430	+	probable PEP8-vacuolar protein sorting/targeting protein	FFUJ_01343
XLOC_001944	FMJU01000001.1	4237248	4240834	-	FFC1_01431	-	Nucleoporin NUP120	FFUJ_01344
XLOC_001945	FMJU01000001.1	4241316	4242623	-	FFC1_01432	-	DNA repair protein rhp51	FFUJ_01345
XLOC_001946	FMJU01000001.1	4243415	4244059	-	FFC1_01433	-	probable heat shock protein 30	FFUJ_01346
XLOC_001947	FMJU01000001.1	4247849	4250068	-	FFC1_01434	-	uncharacterized protein FFUJ_01347	FFUJ_01347
XLOC_001948	FMJU01000001.1	4258269	4259114	-	FFC1_01435	-	20S proteasome subunit beta 6	FFUJ_01348
XLOC_000782	FMJU01000001.1	4259495	4265450	+	FFC1_01436	+	phosphatidylinositol 4-kinase	FFUJ_01349
XLOC_001949	FMJU01000001.1	4265810	4267815	-	FFC1_01437	-	related to cation diffusion facilitator 10	FFUJ_01350
XLOC_000783	FMJU01000001.1	4274156	4274577	+	null		#N/A	#N/A
XLOC_000784	FMJU01000001.1	4274778	4277648	+	FFC1_01438	+	uncharacterized protein FFC1_01438	FFUJ_01351
XLOC_001950	FMJU01000001.1	4278030	4278682	-	FFC1_01439	-	6,7-dimethyl-8-ribityllumazine synthase	FFUJ_01352
XLOC_000785	FMJU01000001.1	4279398	4282403	+	FFC1_01440	+	related to DNA mismatch repair protein PMS2	FFUJ_01353
XLOC_000786	FMJU01000001.1	4285972	4289680	+	FFC1_01441	+	related to integral membrane protein	FFUJ_01354
XLOC_001951	FMJU01000001.1	4290523	4292738	-	FFC1_01442	-	related to ribonuclease H	FFUJ_01355
XLOC_001952	FMJU01000001.1	4293163	4294855	-	FFC1_01443	-	SET and MYND protein	FFUJ_01357
XLOC_001953	FMJU01000001.1	4295259	4296515	-	FFC1_01444	-	related to SLS1 protein precursor	FFUJ_01358
XLOC_000787	FMJU01000001.1	4297637	4298034	+	FFC1_01445	+	uncharacterized protein FFUJ_01359	FFUJ_01359
XLOC_000788	FMJU01000001.1	4298652	4299554	+	FFC1_01446	+	related to glutaredoxin	FFUJ_01360
XLOC_000789	FMJU01000001.1	4300370	4301287	+	FFC1_01447	+	uncharacterized protein FFUJ_01361	FFUJ_01361
XLOC_000790	FMJU01000001.1	4301875	4302159	+	FFC1_01448	+	predicted protein [	FFUJ_01362
XLOC_001954	FMJU01000001.1	4302233	4302529	-	null		#N/A	#N/A
XLOC_000791	FMJU01000001.1	4302976	4304157	+	FFC1_01449	+	related to Zn-dependent oxidoreductases	FFUJ_01363
XLOC_001955	FMJU01000001.1	4304365	4306059	-	FFC1_01450	-	uncharacterized protein FFUJ_01364	FFUJ_01364
XLOC_001956	FMJU01000001.1	4307440	4309032	-	FFC1_01451	-	related to Protein esc1	FFUJ_01365
XLOC_001957	FMJU01000001.1	4317342	4319317	-	FFC1_01452	-	related to peroxisomal targeting signal receptor	FFUJ_01366
XLOC_000792	FMJU01000001.1	4319824	4320834	+	FFC1_01453	+	valyl-tRNA synthetase	FFUJ_01367
XLOC_001958	FMJU01000001.1	4321757	4323389	-	FFC1_01454	-	related to UPC2-regulatory protein involved in control of sterol uptake	FFUJ_01368
XLOC_000793	FMJU01000001.1	4324406	4324519	+	FFC1_01455	+	#N/A	#N/A
XLOC_000794	FMJU01000001.1	4327680	4328954	+	FFC1_01456	+	cystathionine gamma-lyase	FFUJ_01369
XLOC_001959	FMJU01000001.1	4329273	4330952	-	FFC1_01457	-	uncharacterized protein Y057_13378	FFUJ_01370
XLOC_000795	FMJU01000001.1	4335283	4336024	+	FFC1_01458	+	pci domain-containing	FFUJ_01371
XLOC_000796	FMJU01000001.1	4337382	4338685	+	FFC1_01459	+	uncharacterized protein FFE2_01464	FFUJ_01372
XLOC_001960	FMJU01000001.1	4344110	4344785	-	FFC1_01460	-	uncharacterized protein FFC1_01460	#N/A
XLOC_000797	FMJU01000001.1	4349460	4349753	+	null		#N/A	#N/A
XLOC_000798	FMJU01000001.1	4349861	4350601	+	FFC1_01461	+	uncharacterized protein Y057_13381	FFUJ_01373
XLOC_000799	FMJU01000001.1	4350936	4352406	+	FFC1_01462	+	Glutathione synthetase ATP-binding protein	#N/A
XLOC_000800	FMJU01000001.1	4353156	4354437	+	FFC1_01463	+	DNA polymerase epsilon subunit D	FFUJ_01374
XLOC_001961	FMJU01000001.1	4353859	4354025	-	FFC1_01463	+	DNA polymerase epsilon subunit D	FFUJ_01374
XLOC_001962	FMJU01000001.1	4355728	4358626	-	FFC1_01464	-	related to nuclear localization protein NPL6	FFUJ_01375
XLOC_000801	FMJU01000001.1	4367292	4370295	+	FFC1_01465	+	probable mitotic control protein dis3+	FFUJ_01376
XLOC_001963	FMJU01000001.1	4370532	4372234	-	FFC1_01466	-	Nuclear GTP-binding protein NUG1	FFUJ_01377
XLOC_000802	FMJU01000001.1	4372976	4374386	+	FFC1_01467	+	glutamate-1-semialdehyde 2,1-aminomutase	FFUJ_01378
XLOC_000803	FMJU01000001.1	4374717	4375439	+	FFC1_01468	+	related to splicing factor 3A subunit 2	FFUJ_01379
XLOC_001964	FMJU01000001.1	4376133	4378241	-	FFC1_01469	-	AGC/NDR/NDR protein kinase	FFUJ_01380
XLOC_000804	FMJU01000001.1	4380575	4381939	+	FFC1_01470	+	probable TIM54 (component of the mitochondrial TIM22 translocase)	FFUJ_01381
XLOC_001965	FMJU01000001.1	4382222	4382975	-	FFC1_01471	-	nefa-interacting nuclear protein nip30	FFUJ_01382
XLOC_001966	FMJU01000001.1	4384855	4385856	-	FFC1_01472	-	related to cyclin-like protein CLG1	FFUJ_01383
XLOC_001967	FMJU01000001.1	4386172	4386599	-	null		#N/A	#N/A
XLOC_000805	FMJU01000001.1	4387502	4388160	+	FFC1_01473	+	uncharacterized protein FFNC_01470	FFUJ_01384
XLOC_001968	FMJU01000001.1	4404229	4406138	-	FFC1_01474	-	related to nuclear localization protein NPL6	FFUJ_01385
XLOC_001969	FMJU01000001.1	4406862	4413464	-	FFC1_01475	-	related to ubiquitin--protein ligase	FFUJ_01386
XLOC_001970	FMJU01000001.1	4414333	4414848	-	FFC1_01476	-	ubiquinol-cytochrome c reductase subunit 9	FFUJ_01387
XLOC_001971	FMJU01000001.1	4415236	4418956	-	FFC1_01477	-	probable calcium P-type ATPase NCA-3 (Ca2+-transporting ATPase)	FFUJ_04381
XLOC_000806	FMJU01000001.1	4420976	4421554	+	FFC1_01478	+	related to RNA binding protein Pym	FFUJ_01389
XLOC_000807	FMJU01000001.1	4422921	4424279	+	FFC1_01479	+	26S protease subunit rpt4	FFUJ_01390
XLOC_000808	FMJU01000001.1	4428021	4430721	+	FFC1_01480	+	glucosamine-fructose-6-phosphate aminotransferase	FFUJ_01391
XLOC_001972	FMJU01000001.1	4431500	4432396	-	FFC1_01481	-	20S proteasome subunit beta 7	FFUJ_01392
XLOC_000809	FMJU01000001.1	4433036	4434022	+	FFC1_01482	+	Transcription factor A, mitochondrial	FFUJ_14410
XLOC_001973	FMJU01000001.1	4434573	4435928	-	FFC1_01483	-	uncharacterized protein Y057_7686	FFUJ_01393
XLOC_000810	FMJU01000001.1	4436607	4437807	+	FFC1_01484	+	sterol-4alpha-carboxylate 3-dehydrogenase (decarboxylating)	FFUJ_01394
XLOC_001974	FMJU01000001.1	4439015	4442651	-	FFC1_01485	-	related to GTPase-activating protein of the rho/rac family (LRG1 protein)	FFUJ_01395
XLOC_001975	FMJU01000001.1	4463050	4464703	-	FFC1_01486	-	related to mitochondrial integral membrane protein	FFUJ_01396
XLOC_000811	FMJU01000001.1	4465564	4465849	+	null		#N/A	#N/A
XLOC_001976	FMJU01000001.1	4465997	4466503	-	FFC1_01487	-	uncharacterized protein FFUJ_01397	FFUJ_01397
XLOC_000812	FMJU01000001.1	4469890	4470672	+	FFC1_01488	+	uncharacterized protein FFUJ_01398	FFUJ_01398
XLOC_001977	FMJU01000001.1	4471197	4473094	-	FFC1_01489	-	related to ubiquitin-conjugating enzyme	FFUJ_01399
XLOC_000813	FMJU01000001.1	4474482	4475788	+	FFC1_01490	+	replication factor C subunit 2	FFUJ_01400
XLOC_001978	FMJU01000001.1	4475914	4477464	-	FFC1_01491	-	uncharacterized protein FFUJ_01401	FFUJ_01401
XLOC_000814	FMJU01000001.1	4478056	4484736	+	FFC1_01492	+	related to ATP dependent RNA helicase	FFUJ_04655
XLOC_000815	FMJU01000001.1	4485527	4487630	+	FFC1_01493	+	PWWP domain-containing protein 3	FFUJ_01403
XLOC_000816	FMJU01000001.1	4488417	4490834	+	FFC1_01494	+	origin recognition complex subunit 3	FFUJ_01404
XLOC_000817	FMJU01000001.1	4492627	4493070	+	FFC1_01495	+	predicted protein [	FFUJ_01405
XLOC_001979	FMJU01000001.1	4493572	4494352	-	FFC1_01496	-	related to endoplasmic reticulum translocation complex chain SEC66	FFUJ_01406
XLOC_000818	FMJU01000001.1	4495078	4497190	+	FFC1_01497	+	nuclear protein localization protein 4	FFUJ_01407
XLOC_001980	FMJU01000001.1	4497925	4501740	-	FFC1_01498	-	carbamoyl-phosphate synthase arginine-specific large chain	FFUJ_04517
XLOC_000819	FMJU01000001.1	4504154	4505225	+	FFC1_01499	+	uncharacterized protein LW94_14873	FFUJ_01409
XLOC_000820	FMJU01000001.1	4505870	4506277	+	FFC1_01500	+	uncharacterized protein FFUJ_01410	FFUJ_01410
XLOC_001981	FMJU01000001.1	4506923	4507638	-	FFC1_01501	-	related to DUF962 domain protein	FFUJ_01411
XLOC_001982	FMJU01000001.1	4507842	4508020	-	null		#N/A	#N/A
XLOC_000821	FMJU01000001.1	4508443	4508938	+	FFC1_01502	+	uncharacterized protein FFUJ_01412	FFUJ_01412
XLOC_000822	FMJU01000001.1	4509656	4510328	+	FFC1_01503	+	DNA-directed RNA polymerase II subunit RPB7	FFUJ_01413
XLOC_000823	FMJU01000001.1	4511132	4512167	+	FFC1_01504	+	related to 2,4-dihydroxyhept-2-ene-1,7-dioic acid aldolase	FFUJ_01414
XLOC_001983	FMJU01000001.1	4512187	4512572	-	FFC1_01505	-	glutaredoxin protein	FFUJ_14886
XLOC_000824	FMJU01000001.1	4512905	4513998	+	FFC1_01506	+	related to zinc-binding protein	FFUJ_01415
XLOC_000825	FMJU01000001.1	4514650	4515682	+	FFC1_01507	+	related to acetylxylan esterase	FFUJ_01416
XLOC_000826	FMJU01000001.1	4516695	4517189	+	FFC1_01508	+	duf3602 domain protein	FFUJ_01417
XLOC_000827	FMJU01000001.1	4518556	4520599	+	FFC1_01509	+	autophagy-like protein 22	FFUJ_01418
XLOC_000828	FMJU01000001.1	4521664	4523113	+	FFC1_01510	+	uncharacterized protein FFUJ_01419	FFUJ_01419
XLOC_000829	FMJU01000001.1	4524172	4525188	+	FFC1_01511	+	F-actin-capping protein subunit beta	FFUJ_01420
XLOC_000830	FMJU01000001.1	4529012	4529207	+	null		#N/A	#N/A
XLOC_000831	FMJU01000001.1	4529599	4530886	+	FFC1_01512	+	probable C-3 sterol dehydrogenase/3-beta-hydroxysteroid dehydrogenase and related dehydrogenases	FFUJ_01421
XLOC_000832	FMJU01000001.1	4532723	4533352	+	FFC1_01513	+	predicted protein [	FFUJ_01422
XLOC_001984	FMJU01000001.1	4533772	4534370	-	FFC1_01514	-	related to cystathionine beta-synthase	FFUJ_01423
XLOC_000833	FMJU01000001.1	4535289	4536896	+	FFC1_01515	+	probable phosphate transport protein, mitochondrial	FFUJ_01424
XLOC_000834	FMJU01000001.1	4541610	4544088	+	FFC1_01516	+	ubiquitin thiolesterase	FFUJ_01425
XLOC_001985	FMJU01000001.1	4544890	4545529	-	FFC1_01517	-	related to YOS1, subunit of the Yip1p-Yif1p Complex, required for Transport between the ER and th	FFUJ_01426
XLOC_000835	FMJU01000001.1	4545861	4547645	+	FFC1_01518	+	related to ECM39 protein, involved in cell wall biogenesis and architecture	FFUJ_01427
XLOC_001986	FMJU01000001.1	4548249	4555401	-	FFC1_01519	-	adenylate cyclase	FFUJ_01428
XLOC_000836	FMJU01000001.1	4555804	4561087	+	FFC1_01520	+	trehalose-6-phosphate hydrolase	FFUJ_01429
XLOC_001987	FMJU01000001.1	4561359	4562253	-	FFC1_01521	-	proteasome component PUP3	FFUJ_01430
XLOC_000837	FMJU01000001.1	4563270	4564858	+	FFC1_01522	+	related to UBX domain protein	FFUJ_01431
XLOC_001988	FMJU01000001.1	4565228	4565918	-	FFC1_01523	-	60S ribosomal protein L36	FFUJ_01432
XLOC_000838	FMJU01000001.1	4567222	4567794	+	FFC1_01524	+	uncharacterized protein FFUJ_01433	FFUJ_01433
XLOC_000839	FMJU01000001.1	4568565	4569782	+	FFC1_01525	+	triacylglycerol lipase	FFUJ_01434
XLOC_001989	FMJU01000001.1	4571463	4571640	-	null		#N/A	#N/A
XLOC_000840	FMJU01000001.1	4572595	4574235	+	FFC1_01526	+	probable 14-3-3-like protein	FFUJ_01435
XLOC_001990	FMJU01000001.1	4575424	4575912	-	FFC1_01527	-	uncharacterized protein FMAN_00680	FFUJ_01436
XLOC_001991	FMJU01000001.1	4577732	4581853	-	FFC1_01528	-	related to phosphatidylinositol phosphate phosphatase	FFUJ_01437
XLOC_000841	FMJU01000001.1	4583393	4585755	+	FFC1_01529	+	related to PRP39-pre-mRNA splicing factor	FFUJ_01438
XLOC_000842	FMJU01000001.1	4587637	4588896	+	FFC1_01530	+	cytochrome c peroxidase, mitochondrial	FFUJ_01439
XLOC_000843	FMJU01000001.1	4590361	4591696	+	FFC1_01531	+	related to flavin oxidoreductase	FFUJ_01440
XLOC_000844	FMJU01000001.1	4593652	4595273	+	FFC1_01532	+	protein disulfide-isomerase	FFUJ_01441
XLOC_001992	FMJU01000001.1	4595702	4596170	-	FFC1_01533	-	lipoprotein leucine-zipper domain-containing protein	FFUJ_01442
XLOC_000845	FMJU01000001.1	4596477	4597327	+	FFC1_01534	+	uncharacterized protein FFUJ_01443	FFUJ_01443
XLOC_000846	FMJU01000001.1	4597977	4600596	+	FFC1_01535	+	probable THS1-threonyl tRNA synthetase, cytosolic	FFUJ_01444
XLOC_000847	FMJU01000001.1	4603456	4604027	+	FFC1_01536	+	uncharacterized protein FFUJ_01445	FFUJ_01445
XLOC_000848	FMJU01000001.1	4605981	4608448	+	FFC1_01537	+	related to vegetatible incompatibility protein het-e-1	FFUJ_01446
XLOC_001993	FMJU01000001.1	4610396	4612279	-	FFC1_01538	-	related to beta-glucosidase	FFUJ_01447
XLOC_000849	FMJU01000001.1	4614639	4617780	+	FFC1_01539	+	related to RNA-splicing regulatory protein phosphatase CYT-4, mitochondrial	FFUJ_01448
XLOC_001994	FMJU01000001.1	4619933	4621743	-	FFC1_01540	-	related to negative regulator of glucose-repressible genes	FFUJ_01449
XLOC_000850	FMJU01000001.1	4624591	4625025	+	FFC1_01541	+	uncharacterized protein FFM5_01494	#N/A
XLOC_000851	FMJU01000001.1	4629539	4629712	+	FFC1_01542	-	uncharacterized protein FFE2_01548	#N/A
XLOC_001995	FMJU01000001.1	4629700	4629885	-	FFC1_01542	-	uncharacterized protein FFE2_01548	#N/A
XLOC_001996	FMJU01000001.1	4634800	4636546	-	FFC1_01543	-	tRNA wybutosine-synthesizing protein 2	FFUJ_01450
XLOC_000852	FMJU01000001.1	4636868	4637955	+	FFC1_01544	+	related to DNA repair family protein	FFUJ_01451
XLOC_001997	FMJU01000001.1	4638025	4639110	-	FFC1_01545	-	related to NUS1 Putative nuclear undecaprenyl pyrophosphate synthase	FFUJ_01452
XLOC_000853	FMJU01000001.1	4639753	4642360	+	FFC1_01546	+	related to exocyst complex 100 kDa component	FFUJ_01453
XLOC_001998	FMJU01000001.1	4642507	4643879	-	FFC1_01547	-	tRNA-dihydrouridine synthase 4	FFUJ_01454
XLOC_001999	FMJU01000001.1	4644122	4646305	-	FFC1_01548	-	Putative E3 ubiquitin-protein ligase ARI9	FFUJ_01455
XLOC_000854	FMJU01000001.1	4647519	4647870	+	FFC1_01549	+	probable Found in Mitochondrial Proteome	FFUJ_01456
XLOC_000855	FMJU01000001.1	4648162	4650519	+	FFC1_01550	+	uncharacterized protein FFUJ_01457	FFUJ_01457
XLOC_000856	FMJU01000001.1	4650986	4651170	+	null		#N/A	#N/A
XLOC_002000	FMJU01000001.1	4651546	4652094	-	FFC1_01551	-	molybdopterin synthase sulfur carrier subunit	FFUJ_01458
XLOC_002001	FMJU01000001.1	4652637	4653165	-	FFC1_01552	-	40S ribosomal protein S28	#N/A
XLOC_002002	FMJU01000001.1	4653454	4654840	-	FFC1_01553	-	Dynactin subunit 2	FFUJ_01459
XLOC_000857	FMJU01000001.1	4655508	4657220	+	FFC1_01554	+	uncharacterized protein FFUJ_01460	FFUJ_01460
XLOC_002003	FMJU01000001.1	4657516	4660687	-	FFC1_01555	-	Ca2+ transporting ATPase, sarcoplasmic/endoplasmic reticulum	FFUJ_01461
XLOC_000858	FMJU01000001.1	4663376	4666521	+	FFC1_01556	+	uncharacterized protein FFUJ_01462	FFUJ_01462
XLOC_000859	FMJU01000001.1	4667681	4668291	+	FFC1_01557	+	related to RNA binding protein	FFUJ_01463
XLOC_002004	FMJU01000001.1	4669873	4670426	-	FFC1_01558	-	pro41 protein	FFUJ_01464
XLOC_002005	FMJU01000001.1	4673153	4673920	-	FFC1_01559	-	uncharacterized protein FFUJ_01465	FFUJ_01465
XLOC_000860	FMJU01000001.1	4674934	4675622	+	FFC1_01560	+	OPA3-like protein	FFUJ_01466
XLOC_000861	FMJU01000001.1	4676221	4676470	+	null		#N/A	#N/A
XLOC_000862	FMJU01000001.1	4676526	4679639	+	FFC1_01561	+	related to protein kinase CDC5	FFUJ_01467
XLOC_002006	FMJU01000001.1	4680509	4684570	-	FFC1_01562	-	chitin synthase 4	FFUJ_01468
XLOC_000863	FMJU01000001.1	4690469	4692723	+	FFC1_01563	+	related to protoplast regeneration and killer toxin resistance protein	FFUJ_01469
XLOC_000864	FMJU01000001.1	4698633	4699385	+	FFC1_01564	+	myb-like protein	FFUJ_01470
XLOC_002007	FMJU01000001.1	4701310	4704428	-	FFC1_01565	-	related to helicases of the Snf2/Rad54 family	FFUJ_01471
XLOC_000865	FMJU01000001.1	4705224	4705696	+	FFC1_01566	+	probable Vacuolar ATPase assembly integral membrane protein VMA21	FFUJ_01472
XLOC_002008	FMJU01000001.1	4706344	4707689	-	FFC1_01567	-	uncharacterized protein FFUJ_01473	FFUJ_01473
XLOC_002009	FMJU01000001.1	4713317	4714072	-	FFC1_01568	-	60S ribosomal protein L33-A	FFUJ_01474
XLOC_000866	FMJU01000001.1	4716730	4718835	+	FFC1_01569	+	glucose-6-phosphate 1-dehydrogenase	FFUJ_01475
XLOC_000867	FMJU01000001.1	4719719	4722887	+	FFC1_01570	+	related to RNA polymerase II mediator complex protein pmc1	FFUJ_01476
XLOC_002010	FMJU01000001.1	4723275	4725171	-	FFC1_01571	-	protoporphyrinogen oxidase	FFUJ_01477
XLOC_002011	FMJU01000001.1	4725845	4727359	-	FFC1_01572	-	related to nuclear poly(A)-binding protein	FFUJ_01478
XLOC_000868	FMJU01000001.1	4729974	4731865	+	FFC1_01573	+	beta-N-acetylhexosaminidase	FFUJ_01479
XLOC_000869	FMJU01000001.1	4733259	4734978	+	FFC1_01574	+	related to n-alkane-inducible cytochrome P450	FFUJ_01480
XLOC_002012	FMJU01000001.1	4735159	4736996	-	FFC1_01575	-	aromatic amino acid aminotransferase I	FFUJ_01481
XLOC_002013	FMJU01000001.1	4737944	4738519	-	FFC1_01576	-	predicted protein	#N/A
XLOC_000870	FMJU01000001.1	4739424	4740268	+	FFC1_01577	+	uncharacterized protein FFUJ_01482	FFUJ_01482
XLOC_000871	FMJU01000001.1	4741257	4744622	+	FFC1_01578	+	related to DUF1339 domain protein	FFUJ_01483
XLOC_000872	FMJU01000001.1	4745315	4746305	+	FFC1_01579	+	casein kinase II subunit beta-2	FFUJ_01484
XLOC_002014	FMJU01000001.1	4747043	4748494	-	FFC1_01580	-	related to diacylglycerol pyrophosphate phosphatase	FFUJ_01485
XLOC_002015	FMJU01000001.1	4752393	4753619	-	FFC1_01581	-	50S ribosomal protein L2	FFUJ_01486
XLOC_000873	FMJU01000001.1	4754609	4756748	+	FFC1_01582	+	cyclin B	FFUJ_01487
XLOC_000874	FMJU01000001.1	4757881	4759130	+	FFC1_01583	+	related to AAC-rich mRNA clone AAC3 protein	FFUJ_01488
XLOC_000875	FMJU01000001.1	4762224	4765059	+	FFC1_01584	+	related to Zn(II)2Cys6 transcriptional activator	FFUJ_01489
XLOC_000876	FMJU01000001.1	4765448	4765530	+	tRNA-Lys(CTT)	+	#N/A	#N/A
XLOC_000877	FMJU01000001.1	4765872	4767824	+	FFC1_01585	+	related to glutathione transferase omega 1	FFUJ_01490
XLOC_002016	FMJU01000001.1	4768020	4770391	-	FFC1_01586	-	related to high-affinity phosphate permease, phosphate-repressible	FFUJ_01491
XLOC_000878	FMJU01000001.1	4773513	4774928	+	FFC1_01587	+	acetate kinase	FFUJ_01492
XLOC_000879	FMJU01000001.1	4775455	4776895	+	FFC1_01588	+	acetate kinase	FFUJ_01493
XLOC_002017	FMJU01000001.1	4778175	4779074	-	FFC1_01589	-	related to transcriptional repressor	FFUJ_01494
XLOC_002018	FMJU01000001.1	4787462	4789354	-	FFC1_01590	-	related to U4/U6 snRNP-associated 61 kDa protein	FFUJ_01495
XLOC_000880	FMJU01000001.1	4789695	4791719	+	FFC1_01591	+	pre-mRNA-splicing factor clf-1	FFUJ_01496
XLOC_002019	FMJU01000001.1	4792925	4795963	-	FFC1_01592	-	uncharacterized protein FFNC_01589	FFUJ_01497
XLOC_002020	FMJU01000001.1	4797667	4799327	-	FFC1_01593	-	related to mfs-multidrug-resistance transporter	FFUJ_01498
XLOC_002021	FMJU01000001.1	4803086	4805504	-	FFC1_01594	-	uncharacterized protein Y057_9046	FFUJ_01499
XLOC_002022	FMJU01000001.1	4808994	4810025	-	FFC1_01595	-	related to SFT2-suppressor of sed5 ts mutants	FFUJ_01500
XLOC_002023	FMJU01000001.1	4810089	4810428	-	null		#N/A	#N/A
XLOC_000881	FMJU01000001.1	4814172	4814761	+	null		#N/A	#N/A
XLOC_000882	FMJU01000001.1	4814860	4816425	+	FFC1_01596	+	related to GATA transcription factor	FFUJ_01501
XLOC_002024	FMJU01000001.1	4817230	4819464	-	FFC1_01597	-	related to RMD11 protein required for sporulation and meiotic nuclear division	FFUJ_01502
XLOC_000883	FMJU01000001.1	4821492	4822856	+	FFC1_01598	+	related to ethanolamine kinase	FFUJ_01503
XLOC_002025	FMJU01000001.1	4823213	4823359	-	FFC1_01599	-	uncharacterized protein FFM5_01552	#N/A
XLOC_000884	FMJU01000001.1	4827757	4831392	+	FFC1_01600	+	uncharacterized protein FFE2_01606	FFUJ_01504
XLOC_002026	FMJU01000001.1	4832076	4834159	-	FFC1_01601	-	related to inorganic phosphate permease	FFUJ_01505
XLOC_000885	FMJU01000001.1	4836725	4836926	+	null		#N/A	#N/A
XLOC_002027	FMJU01000001.1	4837723	4843521	-	FFC1_01602	-	related to RIM15-protein kinase involved in expression of meiotic genes	FFUJ_01506
XLOC_002028	FMJU01000001.1	4844402	4844641	-	FFC1_01603	-	#N/A	#N/A
XLOC_000886	FMJU01000001.1	4847988	4849373	+	FFC1_01604	+	related to AP-1-like transcription factor	FFUJ_01507
XLOC_000887	FMJU01000001.1	4849935	4851809	+	FFC1_01605	+	eukaryotic translation initiation factor 3 subunit D	FFUJ_01508
XLOC_000888	FMJU01000001.1	4853196	4853750	+	FFC1_01606	+	#N/A	FFUJ_01509
XLOC_002029	FMJU01000001.1	4854198	4856754	-	FFC1_01607	-	related to ABP1-actin-binding protein	FFUJ_01510
XLOC_000889	FMJU01000001.1	4857884	4858691	+	FFC1_01608	+	probable glutaredoxin	FFUJ_01511
XLOC_000890	FMJU01000001.1	4860922	4863659	+	FFC1_01609	+	related to transcription activator protein acu-15	FFUJ_01512
XLOC_000891	FMJU01000001.1	4864214	4868492	+	FFC1_01610	+	uncharacterized protein FFUJ_01513	FFUJ_01513
XLOC_002030	FMJU01000001.1	4869186	4871840	-	FFC1_01611	-	dynamin GTPase	FFUJ_01514
XLOC_000892	FMJU01000001.1	4872522	4873245	+	FFC1_01612	+	related to COX19-required for expression of mitochondrial cytochrome oxidase	FFUJ_01515
XLOC_000893	FMJU01000001.1	4873728	4876168	+	FFC1_01613	+	related to hydrogen peroxide-inducible protein hic-5	FFUJ_01516
XLOC_002031	FMJU01000001.1	4876852	4877443	-	FFC1_01614	-	related to ubiquitin-like protein modifier	FFUJ_01517
XLOC_000894	FMJU01000001.1	4878164	4878631	+	FFC1_01615	+	related to Cx9C motif-containing protein 4, mitochondrial	FFUJ_01518
XLOC_000895	FMJU01000001.1	4879328	4882201	+	FFC1_01616	+	related to nuclear pore protein	FFUJ_01519
XLOC_000896	FMJU01000001.1	4882650	4883553	+	FFC1_01617	+	uncharacterized protein FFUJ_01520	FFUJ_01520
XLOC_002032	FMJU01000001.1	4883779	4884918	-	FFC1_01618	-	uncharacterized protein LW93_3818	FFUJ_01521
XLOC_002033	FMJU01000001.1	4886417	4886676	-	null		#N/A	#N/A
XLOC_002034	FMJU01000001.1	4888219	4888475	-	null		#N/A	#N/A
XLOC_000897	FMJU01000001.1	4890456	4892089	+	FFC1_01619	+	probable F-box protein involved in pathogenicity	FFUJ_01522
XLOC_002035	FMJU01000001.1	4893114	4896046	-	FFC1_01620	-	uncharacterized protein FFM5_01573	FFUJ_01523
XLOC_000898	FMJU01000001.1	4896986	4898378	+	FFC1_01621	+	V-type H+-transporting ATPase subunit C	FFUJ_01524
XLOC_002036	FMJU01000001.1	4898574	4899582	-	FFC1_01622	-	adenylyl-sulfate kinase	FFUJ_01525
XLOC_002037	FMJU01000001.1	4899950	4901092	-	FFC1_01623	-	related to thioesterase family protein	FFUJ_01526
XLOC_000899	FMJU01000001.1	4909895	4910554	+	FFC1_01624	+	uncharacterized protein Y057_14315	FFUJ_01527
XLOC_002038	FMJU01000001.1	4910727	4913840	-	FFC1_01625	-	related to MAK21-protein required for 60S ribosomal subunit biogenesis	FFUJ_01528
XLOC_000900	FMJU01000001.1	4914128	4916202	+	FFC1_01626	+	prolyl-tRNA synthetase	FFUJ_01529
XLOC_000901	FMJU01000001.1	4916624	4917338	+	FFC1_01627	+	prefoldin, alpha subunit	FFUJ_01530
XLOC_002039	FMJU01000001.1	4917456	4919057	-	FFC1_01628	-	uncharacterized protein FFUJ_01531	FFUJ_01531
XLOC_000902	FMJU01000001.1	4920097	4922417	+	FFC1_01629	+	Origin recognition complex subunit 1	FFUJ_01532
XLOC_002040	FMJU01000001.1	4922503	4923995	-	FFC1_01630	-	pre-mRNA-splicing factor prp46	FFUJ_01533
XLOC_000903	FMJU01000001.1	4924357	4925502	+	FFC1_01631	+	26S proteasome non-ATPase regulatory subunit 10	FFUJ_01534
XLOC_002041	FMJU01000001.1	4925643	4928379	-	FFC1_01632	-	related to transcription factor TMF	FFUJ_01535
XLOC_002042	FMJU01000001.1	4929435	4939312	-	FFC1_01633	-	uncharacterized protein LW93_3802	FFUJ_01536
XLOC_002043	FMJU01000001.1	4939374	4939756	-	null		#N/A	#N/A
XLOC_002044	FMJU01000001.1	4942572	4943627	-	FFC1_01634	-	uncharacterized protein FPRN_00570	#N/A
XLOC_000904	FMJU01000001.1	4945697	4946290	+	FFC1_01635	+	uncharacterized protein FFUJ_01537	FFUJ_01537
XLOC_002045	FMJU01000001.1	4947048	4949270	-	FFC1_01636	-	related to calcineurin responsive zinc-finger protein	FFUJ_01538
XLOC_002046	FMJU01000001.1	4952501	4956300	-	FFC1_01637	-	alternative oxidase, mitochondrial	FFUJ_01539
XLOC_000905	FMJU01000001.1	4955239	4955371	+	FFC1_01638	+	#N/A	#N/A
XLOC_000906	FMJU01000001.1	4955935	4957137	+	FFC1_01639	+	translation initiation factor 3 subunit J	FFUJ_01540
XLOC_002047	FMJU01000001.1	4957959	4960248	-	FFC1_01640	-	related to MDM31-Mitochondrial Distribution and Morphology	FFUJ_01541
XLOC_000907	FMJU01000001.1	4960726	4961625	+	FFC1_01641	+	Pre-rRNA-processing protein PNO1	FFUJ_01542
XLOC_000908	FMJU01000001.1	4963353	4965506	+	FFC1_01642	+	enolase	FFUJ_01543
XLOC_000909	FMJU01000001.1	4966074	4969865	+	FFC1_01643	+	BUB protein kinase	FFUJ_01544
XLOC_002048	FMJU01000001.1	4970314	4971789	-	FFC1_01644	-	AP endonuclease 1	FFUJ_01545
XLOC_002049	FMJU01000001.1	4972264	4974040	-	FFC1_01645	-	related to diacylglycerol acyltransferase type 2a	FFUJ_01546
XLOC_002050	FMJU01000001.1	4975263	4977101	-	FFC1_01646	-	related to zinc finger protein crol gamma	FFUJ_01547
XLOC_000910	FMJU01000001.1	4979690	4979860	+	null		#N/A	#N/A
XLOC_000911	FMJU01000001.1	4981366	4981950	+	FFC1_01647	+	uncharacterized protein FFC1_01647	#N/A
XLOC_000912	FMJU01000001.1	4990199	4992202	+	FFC1_01648	+	murein transglycosylase	FFUJ_01548
XLOC_000913	FMJU01000001.1	4993532	4995478	+	FFC1_01649	+	related to MFS amino acid transporter	FFUJ_01549
XLOC_002051	FMJU01000001.1	4996404	4997470	-	FFC1_01650	-	related to endo alpha-1,4 polygalactosaminidase precusor	FFUJ_01550
XLOC_002052	FMJU01000001.1	4998227	4999726	-	FFC1_01651	-	histone deacetylase HOS2	FFUJ_01551
XLOC_000914	FMJU01000001.1	5000514	5002435	+	FFC1_01652	-	related to component of histone acetyltransferase complex	FFUJ_01552
XLOC_002053	FMJU01000001.1	5000884	5001073	-	FFC1_01652	-	#N/A	#N/A
XLOC_002054	FMJU01000001.1	5002660	5003790	-	FFC1_01654	-	related to MNI1 Putative S-adenosylmethionine-dependent methyltransferase of the seven beta-strand family	FFUJ_01553
XLOC_000915	FMJU01000001.1	5003810	5004586	+	FFC1_01655	+	Acetate non-utilizing protein 9, mitochondrial	FFUJ_01554
XLOC_002055	FMJU01000001.1	5004794	5007127	-	FFC1_01656	-	related to ATP-dependent RNA helicase	FFUJ_01555
XLOC_002056	FMJU01000001.1	5008128	5009840	-	FFC1_01657	-	synaptosomal-associated protein, 23kDa	FFUJ_01556
XLOC_000916	FMJU01000001.1	5011864	5014497	+	FFC1_01658	+	related to GTP-binding protein	FFUJ_01557
XLOC_002057	FMJU01000001.1	5014660	5015103	-	FFC1_01659	-	related to ER membrane protein complex subunit 6	FFUJ_01558
XLOC_000917	FMJU01000001.1	5015555	5016896	+	FFC1_01660	+	Uroporphyrinogen decarboxylase	FFUJ_01559
XLOC_002058	FMJU01000001.1	5017346	5017826	-	FFC1_01661	-	uncharacterized protein FFUJ_01560	FFUJ_01560
XLOC_002059	FMJU01000001.1	5019943	5021667	-	FFC1_01662	-	related to VeA protein	FFUJ_01561
XLOC_002060	FMJU01000001.1	5022336	5022502	-	null		#N/A	#N/A
XLOC_000918	FMJU01000001.1	5024983	5026215	+	FFC1_01663	+	ATP phosphoribosyltransferase	FFUJ_01562
XLOC_000919	FMJU01000001.1	5027060	5027675	+	FFC1_01664	+	uncharacterized protein FFUJ_01563	FFUJ_01563
XLOC_002061	FMJU01000001.1	5028441	5028725	-	FFC1_01665	-	calcium channel subunit cch1	#N/A
XLOC_002062	FMJU01000001.1	5029688	5036259	-	FFC1_01666	-	related to voltage gated Ca2+ channel	FFUJ_01564
XLOC_000920	FMJU01000001.1	5036846	5039230	+	FFC1_01667	+	related to nasopharyngeal carcinoma susceptibility protein LZ16	FFUJ_01565
XLOC_000921	FMJU01000001.1	5040866	5042456	+	FFC1_01668	+	related to mating type 1-2 protein	FFUJ_01566
XLOC_000922	FMJU01000001.1	5042858	5043322	+	FFC1_01669	+	DNA mismatch repair protein MSH5	FFUJ_01567
XLOC_000923	FMJU01000001.1	5043936	5047029	+	FFC1_01670	+	related to MSH5-meiosis-specific protein	FFUJ_01568
XLOC_002063	FMJU01000001.1	5047854	5048619	-	FFC1_01671	-	gpi-anchored protein	FFUJ_01569
XLOC_002064	FMJU01000001.1	5049219	5050148	-	FFC1_01672	-	uncharacterized protein FFUJ_01570	FFUJ_01570
XLOC_000924	FMJU01000001.1	5052179	5053954	+	FFC1_01673	+	protein phosphatase PP2A regulatory subunit B	FFUJ_01571
XLOC_000925	FMJU01000001.1	5055069	5056520	+	FFC1_01674	+	related to UDP N-acetylglucosamine transporter (MNN2)	FFUJ_01572
XLOC_000926	FMJU01000001.1	5056877	5057350	+	FFC1_01675	+	related to DUF1680 domain protein	#N/A
XLOC_000927	FMJU01000001.1	5058095	5058617	+	FFC1_01676	+	related to DUF1680 domain protein	FFUJ_01573
XLOC_000928	FMJU01000001.1	5060595	5063871	+	FFC1_01677	+	AMP deaminase	FFUJ_01574
XLOC_000929	FMJU01000001.1	5064799	5068371	+	FFC1_01678	+	related to cytoskeleton assembly control protein SLA1	FFUJ_01575
XLOC_002065	FMJU01000001.1	5068930	5069977	-	FFC1_01679	-	related to DUF887 domain protein	FFUJ_01576
XLOC_000930	FMJU01000001.1	5070684	5071937	+	FFC1_01680	+	related to Dor1-like family protein	FFUJ_01577
XLOC_000931	FMJU01000001.1	5072104	5073190	+	FFC1_01681	+	related to mitochondrial substrate carrier	FFUJ_01578
XLOC_002066	FMJU01000001.1	5073318	5074998	-	FFC1_01682	-	Reticulocyte-binding protein 2 like protein a	FFUJ_01579
XLOC_002067	FMJU01000001.1	5075934	5076502	-	FFC1_01683	-	prefoldin subunit 1	FFUJ_01580
XLOC_000932	FMJU01000001.1	5086490	5090704	+	FFC1_01684	+	uncharacterized protein FFC1_01684	#N/A
XLOC_000933	FMJU01000001.1	5100463	5119943	+	FFC1_01685	+	#N/A	#N/A
XLOC_000934	FMJU01000001.1	5153726	5155586	+	FFC1_01686	+	#N/A	#N/A
XLOC_000935	FMJU01000001.1	5165319	5168391	+	FFC1_01687	+	related to transcription factor nirA	FFUJ_01581
XLOC_002068	FMJU01000001.1	5168934	5170005	-	FFC1_01688	-	related to dehydrogenase	FFUJ_01582
XLOC_002069	FMJU01000001.1	5171012	5171497	-	FFC1_01689	-	4-coumarate:coenzyme a ligase	FFUJ_01583
XLOC_002070	FMJU01000001.1	5173291	5173402	-	tRNA-Leu(CAA)	-	#N/A	#N/A
XLOC_002071	FMJU01000001.1	5173485	5173596	-	tRNA-Leu(CAA)	-	#N/A	#N/A
XLOC_002072	FMJU01000001.1	5173678	5173789	-	tRNA-Leu(CAA)	-	#N/A	#N/A
XLOC_002073	FMJU01000001.1	5176253	5176582	-	FFC1_01690	-	small nuclear ribonucleoprotein F	FFUJ_01584
XLOC_000936	FMJU01000001.1	5177657	5179450	+	FFC1_01691	+	probable AVT3-involved in amino acid efflux from the vacuole	FFUJ_01585
XLOC_000937	FMJU01000001.1	5181569	5182615	+	FFC1_01692	+	related to D-arabinitol 2-dehydrogenase	FFUJ_01586
XLOC_002074	FMJU01000001.1	5182814	5183437	-	FFC1_01693	-	uncharacterized protein FFUJ_01587	FFUJ_01587
XLOC_002075	FMJU01000001.1	5184034	5185429	-	FFC1_01694	-	#N/A	#N/A
XLOC_000938	FMJU01000001.1	5186885	5187919	+	FFC1_01696	+	related to DUF218 domain protein	FFUJ_01590
XLOC_000939	FMJU01000001.1	5188552	5188623	+	tRNA-Thr(TGT)	+	#N/A	#N/A
XLOC_000940	FMJU01000001.1	5188710	5188781	+	tRNA-Thr(TGT)	+	#N/A	#N/A
XLOC_002076	FMJU01000001.1	5189117	5191318	-	FFC1_01697	-	related to GTP-binding protein	FFUJ_01591
XLOC_000941	FMJU01000001.1	5191655	5192563	+	FFC1_01698	+	uncharacterized protein FFUJ_01592	FFUJ_01592
XLOC_002077	FMJU01000001.1	5192865	5196263	-	FFC1_01699	-	ATP-binding cassette, subfamily G (WHITE), member 2	FFUJ_01593
XLOC_000942	FMJU01000001.1	5198398	5199111	+	FFC1_01700	+	related to transaminase type I	#N/A
XLOC_000943	FMJU01000001.1	5200642	5202178	+	FFC1_01701	+	related to acid proteinase PEPI precursor	FFUJ_01594
XLOC_000944	FMJU01000001.1	5202745	5205387	+	FFC1_01702	+	elongation factor G, mitochondrial	FFUJ_01595
XLOC_002078	FMJU01000001.1	5205786	5206912	-	FFC1_01703	-	homoisocitrate dehydrogenase	FFUJ_01596
XLOC_000945	FMJU01000001.1	5208885	5211294	+	FFC1_01704	+	uncharacterized protein FFB20_13715	FFUJ_01597
XLOC_002079	FMJU01000001.1	5211638	5212357	-	FFC1_01705	-	30S ribosomal protein S8	FFUJ_01598
XLOC_002080	FMJU01000001.1	5212847	5214774	-	FFC1_01706	-	Kynurenine 3-monooxygenase	FFUJ_01599
XLOC_000946	FMJU01000001.1	5215923	5217300	+	FFC1_01707	+	methionyl aminopeptidase	FFUJ_01600
XLOC_000947	FMJU01000001.1	5218282	5218913	+	FFC1_01708	+	ER-derived vesicles protein ERV14	FFUJ_01601
XLOC_000948	FMJU01000001.1	5220056	5221645	+	FFC1_01709	+	probable CDC40-cell division control protein	FFUJ_01602
XLOC_002081	FMJU01000001.1	5221882	5223393	-	FFC1_01710	-	uncharacterized protein FFUJ_01603	FFUJ_01603
XLOC_002082	FMJU01000001.1	5224122	5225332	-	FFC1_01711	-	uncharacterized protein Y057_5944	FFUJ_01604
XLOC_002083	FMJU01000001.1	5226416	5227169	-	FFC1_01712	-	F-box domain, Skp2-like protein	FFUJ_01605
XLOC_000949	FMJU01000001.1	5229828	5230821	+	FFC1_01713	+	uncharacterized protein Y057_5942	FFUJ_01606
XLOC_002084	FMJU01000001.1	5231685	5232523	-	FFC1_01714	-	minor allergen Alt a 7	FFUJ_01607
XLOC_002085	FMJU01000001.1	5234118	5235555	-	FFC1_01715	-	uncharacterized protein FFMR_00514	FFUJ_01608
XLOC_000950	FMJU01000001.1	5236433	5236607	+	null		#N/A	#N/A
XLOC_002086	FMJU01000001.1	5237664	5239062	-	FFC1_01716	-	related to hydroxyproline-rich glycoprotein precursor	FFUJ_01609
XLOC_000951	FMJU01000001.1	5239618	5241593	+	FFC1_01717	+	related to DNA repair protein MUS-42	FFUJ_01610
XLOC_002087	FMJU01000001.1	5241754	5244095	-	FFC1_01718	-	related to TRK1-Potassium transporter I	FFUJ_01611
XLOC_002088	FMJU01000001.1	5246663	5247484	-	FFC1_01719	-	FK506-binding protein 2	FFUJ_01612
XLOC_000952	FMJU01000001.1	5250073	5250411	+	FFC1_01720	+	hypothetical protein FOXG_20504	FFUJ_01613
XLOC_002089	FMJU01000001.1	5251483	5251948	-	FFC1_01721	-	MKL/myocardin-like protein 2	FFUJ_01614
XLOC_000953	FMJU01000001.1	5253575	5257373	+	FFC1_01722	+	myosin-1	FFUJ_01615
XLOC_002090	FMJU01000001.1	5257787	5259076	-	FFC1_01723	-	Palmitoyltransferase PFA4	FFUJ_01616
XLOC_000954	FMJU01000001.1	5259472	5262619	+	FFC1_01724	+	related to capsular associated protein	FFUJ_01617
XLOC_000955	FMJU01000001.1	5268218	5270358	+	FFC1_01725	+	uncharacterized protein LW94_6306	FFUJ_01618
XLOC_000956	FMJU01000001.1	5272119	5274488	+	FFC1_01726	+	related to USO1-intracellular protein transport protein	FFUJ_01619
XLOC_000957	FMJU01000001.1	5275083	5275916	+	FFC1_01727	+	er membrane complex subunit	FFUJ_01620
XLOC_002091	FMJU01000001.1	5276268	5277352	-	FFC1_01728	-	related to rna-binding protein fus/tls	FFUJ_01621
XLOC_002092	FMJU01000001.1	5278384	5279768	-	FFC1_01729	-	uncharacterized protein FFUJ_01622	FFUJ_01622
XLOC_000958	FMJU01000001.1	5282142	5282987	+	FFC1_01730	+	uncharacterized protein Y057_5925	FFUJ_01623
XLOC_002093	FMJU01000001.1	5283135	5284940	-	FFC1_01731	-	O-acetylhomoserine (thiol)-lyase	FFUJ_01624
XLOC_002094	FMJU01000001.1	5286223	5286752	-	FFC1_01732	-	marvel-like domain protein	FFUJ_01625
XLOC_000959	FMJU01000001.1	5289475	5291741	+	FFC1_01733	+	long-chain acyl-CoA synthetase	FFUJ_01626
XLOC_000960	FMJU01000001.1	5292300	5295589	+	FFC1_01734	+	uncharacterized protein FFB20_03670	FFUJ_01627
XLOC_002095	FMJU01000001.1	5296138	5297765	-	FFC1_01735	-	mitochondrial DNA replication protein YHM2	FFUJ_01628
XLOC_002096	FMJU01000001.1	5299281	5301018	-	FFC1_01736	-	citrate synthase, mitochondrial	FFUJ_01629
XLOC_002097	FMJU01000001.1	5303538	5304080	-	FFC1_01737	-	uncharacterized protein FFM5_10040	#N/A
XLOC_000961	FMJU01000001.1	5304698	5307205	+	FFC1_01738	+	related to RNA binding protein NRD1 protein	FFUJ_01630
XLOC_000962	FMJU01000001.1	5313094	5313307	+	FFC1_01739	+	uncharacterized protein FPRN_00471	#N/A
XLOC_002098	FMJU01000001.1	5315870	5316055	-	null		#N/A	#N/A
XLOC_000963	FMJU01000001.1	5316863	5317098	+	FFC1_01740	+	uncharacterized protein FFC1_01740	#N/A
XLOC_000964	FMJU01000001.1	5321050	5324913	+	FFC1_01741	+	plasma membrane ATPase	FFUJ_01631
XLOC_000965	FMJU01000001.1	5325456	5327130	+	FFC1_01742	+	related to myocyte-specific enhancer factor 2d	FFUJ_01632
XLOC_002099	FMJU01000001.1	5327796	5329889	-	FFC1_01743	-	uncharacterized protein LW94_15161	FFUJ_01633
XLOC_000966	FMJU01000001.1	5331682	5333939	+	FFC1_01744	+	uncharacterized protein LW94_15162	FFUJ_01634
XLOC_002100	FMJU01000001.1	5334448	5336489	-	FFC1_01745	-	related to bZIP transcription factor	FFUJ_01635
XLOC_002101	FMJU01000001.1	5337831	5341367	-	FFC1_01746	-	related to nucleoporin-interacting protein NIC96	FFUJ_01636
XLOC_002102	FMJU01000001.1	5341893	5344047	-	FFC1_01747	-	related to D-ribulokinase	FFUJ_01637
XLOC_002103	FMJU01000001.1	5346302	5349126	-	FFC1_01748	-	uncharacterized protein FFUJ_01638	FFUJ_01638
XLOC_002104	FMJU01000001.1	5350248	5352664	-	FFC1_01749	-	related to VTC2-putative polyphosphate synthetase	FFUJ_01639
XLOC_002105	FMJU01000001.1	5354318	5363799	-	FFC1_01750	-	glutamate synthase [NADPH]	FFUJ_01640
XLOC_000967	FMJU01000001.1	5368960	5370077	+	FFC1_01751	+	Replicase polyprotein 1a	FFUJ_01641
XLOC_002106	FMJU01000001.1	5370468	5371140	-	FFC1_01752	-	blocked early in transport 1	FFUJ_01642
XLOC_002107	FMJU01000001.1	5371866	5372334	-	FFC1_01753	-	Histone H2A.Z-specific chaperone chz1	FFUJ_01643
XLOC_002108	FMJU01000001.1	5374521	5375144	-	FFC1_01754	-	uncharacterized protein FFUJ_01644	FFUJ_01644
XLOC_002109	FMJU01000001.1	5375567	5376797	-	FFC1_01755	-	phosphate system cyclin PHO80	FFUJ_01645
XLOC_000968	FMJU01000001.1	5379693	5382832	+	FFC1_01756	+	related to armadillo repeat protein	FFUJ_01646
XLOC_000969	FMJU01000001.1	5384219	5385202	+	FFC1_01757	+	related to putative plasma membrane protein YRO2	FFUJ_01647
XLOC_000970	FMJU01000001.1	5386100	5386417	+	FFC1_01758	+	uncharacterized protein FFUJ_01648	FFUJ_01648
XLOC_000971	FMJU01000001.1	5391677	5393697	+	FFC1_01759	+	probable sexual development activator VeA protein	FFUJ_01649
XLOC_000972	FMJU01000001.1	5395085	5396518	+	FFC1_01760	+	uncharacterized protein FFUJ_01650	FFUJ_01650
XLOC_002110	FMJU01000001.1	5397422	5401932	-	FFC1_01761	-	related to SPT23-suppressor of TY retrotransposon	FFUJ_01651
XLOC_002111	FMJU01000001.1	5407037	5408699	-	FFC1_01762	-	related to serine protease	FFUJ_01652
XLOC_002112	FMJU01000001.1	5409998	5411098	-	FFC1_01763	-	related to ribonuclease H1	FFUJ_01653
XLOC_002113	FMJU01000001.1	5412132	5413648	-	FFC1_01764	-	related to TAD3 Subunit of tRNA-specific adenosine-34 deaminase	FFUJ_01654
XLOC_000973	FMJU01000001.1	5415285	5415842	+	FFC1_01765	+	uncharacterized protein FFM5_10067	#N/A
XLOC_000974	FMJU01000001.1	5419691	5422350	+	FFC1_01766	+	6-phosphofructo-2-kinase	FFUJ_01655
XLOC_002114	FMJU01000001.1	5423204	5424541	-	FFC1_01767	-	probable SOF1 protein	FFUJ_01656
XLOC_000975	FMJU01000001.1	5424926	5426066	+	FFC1_01768	+	DNA-directed RNA polymerase II subunit RPB3	FFUJ_01657
XLOC_002115	FMJU01000001.1	5426455	5427562	-	FFC1_01769	-	probable dicarboxylate carrier protein	FFUJ_01658
XLOC_000976	FMJU01000001.1	5428214	5429732	+	FFC1_01770	+	phenylalanyl-tRNA synthetase	FFUJ_01659
XLOC_000977	FMJU01000001.1	5432855	5433616	+	FFC1_01771	+	related to inhibitor of calcineurin	FFUJ_01660
XLOC_002116	FMJU01000001.1	5433988	5435571	-	FFC1_01772	-	Latex clearing protein	FFUJ_01661
XLOC_002117	FMJU01000001.1	5436249	5436445	-	null		#N/A	#N/A
XLOC_000978	FMJU01000001.1	5437360	5438478	+	FFC1_01773	+	Required for respiratory growth protein 9, mitochondrial	FFUJ_01662
XLOC_000979	FMJU01000001.1	5439022	5440134	+	FFC1_01774	+	related to short-chain dehydrogenase/reductase	FFUJ_01663
XLOC_000980	FMJU01000001.1	5442598	5444507	+	FFC1_01775	+	serine/threonine protein kinase	FFUJ_01664
XLOC_000981	FMJU01000001.1	5447112	5447620	+	FFC1_01776	+	uncharacterized protein FFUJ_01665	FFUJ_01665
XLOC_002118	FMJU01000001.1	5448340	5448525	-	null		#N/A	#N/A
XLOC_000982	FMJU01000001.1	5450871	5453866	+	FFC1_01777	+	Telomeric DNA-binding factor trf1	FFUJ_01666
XLOC_000983	FMJU01000001.1	5455137	5455478	+	FFC1_01778	+	uncharacterized protein FFUJ_01667	FFUJ_01667
XLOC_000984	FMJU01000001.1	5457718	5458383	+	FFC1_01779	+	zn2cys6 transcription regulator	FFUJ_01668
XLOC_000985	FMJU01000001.1	5463660	5464991	+	FFC1_01780	+	uncharacterized protein FFUJ_01669	FFUJ_01669
XLOC_000986	FMJU01000001.1	5465490	5466320	+	FFC1_01781	+	related to pyridoxamine phosphate oxidase family protein	FFUJ_01670
XLOC_002119	FMJU01000001.1	5467378	5469527	-	FFC1_01782	-	related to nucleolar phosphoprotein	FFUJ_01671
XLOC_000987	FMJU01000001.1	5470068	5471426	+	FFC1_01783	+	protein phosphatase	FFUJ_01672
XLOC_000988	FMJU01000001.1	5471759	5472895	+	FFC1_01784	+	tRNA wybutosine-synthesizing protein 2	FFUJ_01673
XLOC_002120	FMJU01000001.1	5473060	5473723	-	FFC1_01785	-	related to secretory protein SSP120	FFUJ_01674
XLOC_000989	FMJU01000001.1	5474370	5475564	+	FFC1_01786	+	Origin recognition complex subunit 6	FFUJ_01675
XLOC_002121	FMJU01000001.1	5475678	5477075	-	FFC1_01787	-	Uncharacterized protein LW94_3937	FFUJ_01676
XLOC_002122	FMJU01000001.1	5478748	5479763	-	FFC1_01788	-	3-oxoacyl-[acyl-carrier protein] reductase	FFUJ_01677
XLOC_002123	FMJU01000001.1	5480115	5481265	-	FFC1_01789	-	uncharacterized protein FFUJ_01678	FFUJ_01678
XLOC_002124	FMJU01000001.1	5484285	5485776	-	FFC1_01790	-	zinc finger protein	FFUJ_01679
XLOC_002125	FMJU01000001.1	5486043	5486636	-	FFC1_01791	-	uncharacterized protein FFC1_01791	FFUJ_01680
XLOC_002126	FMJU01000001.1	5487033	5487759	-	FFC1_01792	-	probable DUF866 domain protein	FFUJ_01681
XLOC_000990	FMJU01000001.1	5488062	5490254	+	FFC1_01793	+	uncharacterized protein FFUJ_01682	FFUJ_01682
XLOC_000991	FMJU01000001.1	5491594	5495345	+	FFC1_01794	+	related to glycerophosphocholine (GroPCho) phosphodiesterase	FFUJ_01683
XLOC_000992	FMJU01000001.1	5500427	5500656	+	FFC1_01795	+	uncharacterized protein FFB20_03610	#N/A
XLOC_000993	FMJU01000001.1	5500900	5501115	+	FFC1_01796	+	uncharacterized protein FFUJ_01684	FFUJ_01684
XLOC_000994	FMJU01000001.1	5504819	5505145	+	FFC1_01797	+	uncharacterized protein FFM5_10099	#N/A
XLOC_000995	FMJU01000001.1	5507639	5509051	+	FFC1_01798	+	related to zinc finger protein	FFUJ_01685
XLOC_000996	FMJU01000001.1	5510533	5513167	+	FFC1_01799	+	probable AAA protease IAP-1 (mitochondrial intermembrane space)	FFUJ_01686
XLOC_000997	FMJU01000001.1	5514048	5515249	+	FFC1_01800	+	related to aldehyde reductase II	FFUJ_01687
XLOC_002127	FMJU01000001.1	5515518	5516870	-	FFC1_01801	-	uncharacterized protein Y057_5861	FFUJ_01688
XLOC_002128	FMJU01000001.1	5519571	5519652	-	tRNA-His(GTG)	-	#N/A	#N/A
XLOC_002129	FMJU01000001.1	5520594	5524035	-	FFC1_01802	-	uncharacterized protein FFB20_03602	FFUJ_01689
XLOC_002130	FMJU01000001.1	5528468	5529823	-	FFC1_01803	-	related to tRNA-splicing endonuclease	FFUJ_01690
XLOC_000998	FMJU01000001.1	5530067	5530164	+	tRNA-Leu(TAG)	+	#N/A	#N/A
XLOC_002131	FMJU01000001.1	5530912	5532276	-	FFC1_01804	-	probable arrestin domain protein	FFUJ_01691
XLOC_002132	FMJU01000001.1	5534233	5536194	-	FFC1_01805	-	uncharacterized protein LW93_11533	FFUJ_01692
XLOC_000999	FMJU01000001.1	5536227	5541299	+	FFC1_01806	+	uncharacterized protein FFNC_11854	FFUJ_01693
XLOC_002133	FMJU01000001.1	5541683	5542661	-	FFC1_01807	-	40S ribosomal protein S2	FFUJ_01694
XLOC_002134	FMJU01000001.1	5543317	5544386	-	FFC1_01808	-	related to thiosulfate sulfurtransferases	FFUJ_01695
XLOC_001000	FMJU01000001.1	5545074	5545566	+	FFC1_01809	+	anaphase-promoting complex subunit 11	FFUJ_01696
XLOC_001001	FMJU01000001.1	5546478	5548214	+	FFC1_01810	+	uncharacterized protein Y057_5850	FFUJ_01697
XLOC_001002	FMJU01000001.1	5548979	5550982	+	FFC1_01811	+	uncharacterized protein FFUJ_01698	FFUJ_01698
XLOC_002135	FMJU01000001.1	5551284	5552947	-	FFC1_01812	-	CAMK/CAMKL/CHK1 protein kinase	FFUJ_01699
XLOC_001003	FMJU01000001.1	5553644	5555361	+	FFC1_01813	+	argininosuccinate lyase	FFUJ_01700
XLOC_001004	FMJU01000001.1	5556745	5557393	+	FFC1_01814	+	ubiquitin-conjugating enzyme E2 C	FFUJ_01701
XLOC_002136	FMJU01000001.1	5557827	5558553	-	FFC1_01815	-	50S ribosomal protein L31e	FFUJ_01702
XLOC_001005	FMJU01000001.1	5559074	5560265	+	FFC1_01816	+	probable RAX1 Protein involved in determination of budding patterns	FFUJ_01703
XLOC_002137	FMJU01000001.1	5560749	5561629	-	FFC1_01817	-	related to ACOB protein	FFUJ_01704
XLOC_001006	FMJU01000001.1	5564049	5567697	+	FFC1_01818	+	Cu2+-exporting ATPase	FFUJ_11738
XLOC_001007	FMJU01000001.1	5569399	5569581	+	FFC1_01819	+	uncharacterized protein FPRO_00418	#N/A
XLOC_001008	FMJU01000001.1	5571125	5572350	+	FFC1_01820	+	related to glucose-6-phosphate/phosphate translocator	FFUJ_01706
XLOC_002138	FMJU01000001.1	5573002	5575005	-	FFC1_01821	-	related to RMD1-protein required for meiotic division	FFUJ_01707
XLOC_001009	FMJU01000001.1	5576805	5582156	+	FFC1_01822	+	related to Ras GTPase-activating-like protein IQGAP1	FFUJ_01708
XLOC_001010	FMJU01000001.1	5586482	5588908	+	FFC1_01823	+	Choline-sulfatase	FFUJ_01709
XLOC_001011	FMJU01000001.1	5589786	5590940	+	FFC1_01824	+	Mediator of RNA polymerase II transcription subunit 8	FFUJ_01710
XLOC_001012	FMJU01000001.1	5591588	5592595	+	FFC1_01825	+	uncharacterized protein FFUJ_01711	FFUJ_01711
XLOC_001013	FMJU01000001.1	5593551	5594239	+	FFC1_01826	+	glutathione-dependent formaldehyde-activating	FFUJ_01712
XLOC_001014	FMJU01000001.1	5596251	5597651	+	FFC1_01827	+	uncharacterized protein FFUJ_01713	FFUJ_01713
XLOC_002139	FMJU01000001.1	5597880	5598773	-	FFC1_01828	-	related to ribonuclease P protein subunit p30	FFUJ_01714
XLOC_001015	FMJU01000001.1	5599589	5599974	+	FFC1_01829	+	rhodopsin family protein	FFUJ_01715
XLOC_001016	FMJU01000001.1	5600490	5600605	+	FFC1_16002	+	#N/A	#N/A
XLOC_001017	FMJU01000001.1	5601124	5604601	+	FFC1_01830	+	uncharacterized protein Y057_5830	FFUJ_01716
XLOC_002140	FMJU01000001.1	5604814	5605321	-	FFC1_01831	-	predicted protein [	FFUJ_01717
XLOC_002141	FMJU01000001.1	5606029	5608933	-	FFC1_01832	+	related to P.ciliare possible apospory-associated protein	FFUJ_01719
XLOC_001018	FMJU01000001.1	5606144	5607559	+	FFC1_01832	+	phospho-2-dehydro-3-deoxyheptonate aldolase	FFUJ_01718
XLOC_002142	FMJU01000001.1	5609855	5611629	-	FFC1_01834	-	probable sugar transporter	FFUJ_01720
XLOC_002143	FMJU01000001.1	5613333	5613638	-	FFC1_01835	-	uncharacterized protein FFM5_10137	#N/A
XLOC_002144	FMJU01000001.1	5614908	5620285	-	FFC1_01836	-	related to telomere length regulator protein rif1	FFUJ_01721
XLOC_001019	FMJU01000001.1	5621056	5622648	+	FFC1_01837	+	uncharacterized protein FFUJ_01722	FFUJ_01722
XLOC_001020	FMJU01000001.1	5623394	5624144	+	FFC1_01838	+	Testis-specific chromodomain protein Y 1	FFUJ_01723
XLOC_002145	FMJU01000001.1	5624571	5625104	-	FFC1_01839	-	uncharacterized protein FFUJ_01724	FFUJ_01724
XLOC_002146	FMJU01000001.1	5625380	5626063	-	FFC1_01840	-	gnat n-acetyltransferase	FFUJ_01725
XLOC_001021	FMJU01000001.1	5626831	5628951	+	FFC1_01841	+	transcription factor	FFUJ_01726
XLOC_002147	FMJU01000001.1	5629139	5630213	-	FFC1_01842	-	60S ribosomal protein L20	FFUJ_01727
XLOC_001022	FMJU01000001.1	5630659	5632463	+	FFC1_01843	+	protein CSN12	FFUJ_01728
XLOC_002148	FMJU01000001.1	5633552	5634595	-	FFC1_01844	-	predicted protein [	FFUJ_01729
XLOC_002149	FMJU01000001.1	5636024	5637111	-	FFC1_01845	-	related to alpha/beta superfamily hydrolase	FFUJ_01730
XLOC_001023	FMJU01000001.1	5638010	5639256	+	FFC1_01846	+	adenylate cyclase	FFUJ_01731
XLOC_002150	FMJU01000001.1	5639692	5641012	-	FFC1_01847	-	NAD(P)H-dependent D-xylose reductase xyl1	FFUJ_01732
XLOC_001024	FMJU01000001.1	5643428	5645891	+	FFC1_01848	+	uncharacterized protein FFNC_11812	FFUJ_01733
XLOC_002151	FMJU01000001.1	5646525	5647621	-	FFC1_01849	-	uncharacterized protein FFUJ_01734	FFUJ_01734
XLOC_002152	FMJU01000001.1	5648630	5651212	-	FFC1_01850	-	related to peroxisomal ABC transporter 1	FFUJ_01735
XLOC_001025	FMJU01000001.1	5654809	5656735	+	FFC1_01851	+	related to plasma membrane phosphatase required for sodium stress response	FFUJ_01736
XLOC_001026	FMJU01000001.1	5658167	5658805	+	FFC1_01852	+	protein transporter SEC61 subunit beta	FFUJ_01737
XLOC_002153	FMJU01000001.1	5660410	5661305	-	FFC1_01853	-	uncharacterized protein FFUJ_01738	FFUJ_01738
XLOC_002154	FMJU01000001.1	5661887	5662358	-	FFC1_01854	-	uncharacterized protein FFUJ_01739	FFUJ_01739
XLOC_002155	FMJU01000001.1	5662764	5666828	-	FFC1_01855	-	related to sterol glucosyltransferase	FFUJ_01740
XLOC_001027	FMJU01000001.1	5668058	5668156	+	tRNA-Ser(GCT)	+	#N/A	#N/A
XLOC_001028	FMJU01000001.1	5670920	5672124	+	FFC1_01856	+	probable CYB2-lactate dehydrogenase cytochrome b2	FFUJ_01741
XLOC_001029	FMJU01000001.1	5673417	5674730	+	FFC1_01857	+	uncharacterized protein FFUJ_01742	FFUJ_01742
XLOC_002156	FMJU01000001.1	5674962	5675867	-	FFC1_01858	-	related to arginase	FFUJ_01743
XLOC_002157	FMJU01000001.1	5676567	5678922	-	FFC1_01859	-	related to choline transporter-like protein	FFUJ_01744
XLOC_001030	FMJU01000001.1	5680688	5681452	+	FFC1_01860	+	related to GTP-binding protein rab2	FFUJ_01745
XLOC_002158	FMJU01000001.1	5681921	5684348	-	FFC1_01861	-	dolichyl-phosphate-mannose-protein mannosyltransferase	FFUJ_01746
XLOC_001031	FMJU01000001.1	5685032	5685103	+	tRNA-Arg(ACG)	+	#N/A	#N/A
XLOC_001032	FMJU01000001.1	5686673	5688591	+	FFC1_01862	+	related to Zn-finger protein	FFUJ_01747
XLOC_002159	FMJU01000001.1	5688998	5689334	-	FFC1_01863	-	mitotic-spindle organizing protein 1	FFUJ_14884
XLOC_002160	FMJU01000001.1	5689741	5690564	-	FFC1_01864	-	kinetochore protein SPC25	FFUJ_01748
XLOC_001033	FMJU01000001.1	5691041	5694166	+	FFC1_01865	+	uncharacterized protein Y057_5795	FFUJ_01749
XLOC_001034	FMJU01000001.1	5694518	5695259	+	FFC1_01866	+	related to thioredoxin-like protein	FFUJ_01750
XLOC_002161	FMJU01000001.1	5695407	5695794	-	null		#N/A	#N/A
XLOC_001035	FMJU01000001.1	5696265	5697263	+	FFC1_01867	+	related to ribosomal protein L3 precursor, mitochondrial	FFUJ_01751
XLOC_002162	FMJU01000001.1	5697461	5698167	-	FFC1_01868	-	related to FMP35 Found in Mitochondrial Proteome	FFUJ_01752
XLOC_001036	FMJU01000001.1	5698476	5699255	+	FFC1_01869	+	uncharacterized protein FFUJ_01753	FFUJ_01753
XLOC_002163	FMJU01000001.1	5699410	5704240	-	FFC1_01870	-	ankyrin repeat protein nuc-2	FFUJ_01754
XLOC_002164	FMJU01000001.1	5705831	5707258	-	FFC1_01871	-	related to CUE domain protein	FFUJ_01755
XLOC_001037	FMJU01000001.1	5707728	5709799	+	FFC1_01872	+	related to ATP-dependent RNA helicase	FFUJ_01756
XLOC_002165	FMJU01000001.1	5711102	5711338	-	FFC1_01873	-	uncharacterized protein FFNC_11787	#N/A
XLOC_001038	FMJU01000001.1	5712748	5715051	+	FFC1_01874	+	uncharacterized protein FFUJ_01757	FFUJ_01757
XLOC_001039	FMJU01000001.1	5717606	5719881	+	FFC1_01875	+	Putative serine-rich protein C11G7.01	FFUJ_01758
XLOC_002166	FMJU01000001.1	5721187	5723321	-	FFC1_01876	-	uncharacterized protein FFB20_03528	FFUJ_01760
XLOC_002167	FMJU01000001.1	5725256	5725786	-	FFC1_01877	-	DASH complex subunit DAD2	FFUJ_01761
[truncated: 14,891 more rows]
