# Supplementary material for: Impact of the White Collar Photoreceptor WcoA on the Fusarium fujikuroi Transcriptome
Source: Front Microbiol. 2021 Jan 18;11:619474. doi: 10.3389/fmicb.2020.619474 (PMC7871910; doi:10.3389/fmicb.2020.619474)
Supplement: Supplementary file 5 [file Table_5.XLSX]

## Sheet: Legend
Supplementary Table S5
Funcat GO categories
'Categories'
Funcat GO categories found with a significant p value in the sets of genes upregulated or downregulated by light in the wild strain or in the wcoA mutant
'Genes''
Lists of genes found in the different Funcat GO categories described above

## Sheet: Categories
	Photoinduction at 15 min in wild strain
FunCat ID	FunCat description	FunCat main category	Exact p-value	Adjusted p-value	# genes / category	# genes / input
32.05.01.07	electromagnetic waves resistance (e.g. UV)	Cell rescue, defense and virulence	9.62546e-05	0.0171665	2 / 3	2 / 88
02.07.01	pentose-phosphate pathway oxidative branch	Energy	0.000191805	0.0171665	2 / 4	2 / 88
	Photoinduction at 60 min in wild strain
FunCat ID	FunCat description	FunCat main category	Exact p-value	Adjusted p-value	# genes / category	# genes / input
32.07.07	oxygen and radical detoxification	Cell rescue, defense and virulence	8.30525e-07	0.000191851	8 / 77	8 / 154
32.07	detoxification	Cell rescue, defense and virulence	1.88343e-06	0.000217536	20 / 621	20 / 154
1.06	lipid, fatty acid and isoprenoid metabolism	Metabolism	7.63121e-05	0.00587603	23 / 1001	23 / 154
32.07.07.05	peroxidase reaction	Cell rescue, defense and virulence	0.000197232	0.00752148	3 / 12	3 / 154
34.11.13.07	circulation (e.g. blood pressure)	Interaction with the environment	0.000197232	0.00752148	3 / 12	3 / 154
32	CELL RESCUE, DEFENSE AND VIRULENCE	Cell rescue, defense and virulence	0.000205494	0.00752148	30 / 1603	30 / 154
34.11.13	gas and metabolite distribution	Interaction with the environment	0.000254561	0.00752148	3 / 13	3 / 154
34.11.01	photoperception and response	Interaction with the environment	0.000264087	0.00752148	5 / 58	5 / 154
01.06.06.13	tetraterpenes (carotinoids) metabolism	Metabolism	0.000293045	0.00752148	2 / 3	2 / 154
34	INTERACTION WITH THE ENVIRONMENT	Interaction with the environment	0.00152986	0.0353398	18 / 853	18 / 154
1.05	C-compound and carbohydrate metabolism	Metabolism	0.0020567	0.0431906	31 / 1914	31 / 154
2.16	fermentation	Energy	0.00255827	0.0435638	6 / 139	6 / 154
32.07.07.01	catalase reaction	Cell rescue, defense and virulence	0.0026477	0.0435638	2 / 8	2 / 154
34.11	cellular sensing and response to external stimulus	Interaction with the environment	0.00275516	0.0435638	10 / 357	10 / 154
40.10.02.01	anti-apoptosis	Cell fate	0.0028993	0.0435638	3 / 29	3 / 154
01.20.17.09	metabolism of alkaloids	Metabolism	0.00319847	0.0435638	3 / 30	3 / 154
01.06.06	isoprenoid metabolism	Metabolism	0.003206	0.0435638	7 / 195	7 / 154
	Photoinduction at 240 min in wild strain
	None
	Photorepression at 15 min in wild strain
	None
	Photorepression at 60 min in wild strain
	None
	Photorepression at 240 min in wild strain
FunCat ID	FunCat description	FunCat main category	Exact p-value	Adjusted p-value	# genes / category	# genes / input
20.01.01.01	cation transport (H+, Na+, K+, Ca2+ , NH4+, etc.)	Cellular transport, transport facilitation and transport routes	0.000109049	0.00806962	5 / 278	5 / 26
20.01.01	ion transport	Cellular transport, transport facilitation and transport routes	0.000277348	0.0101467	5 / 339	5 / 26
34.01.01.01	homeostasis of metal ions (Na, K, Ca etc.)	Interaction with the environment	0.000506468	0.0101467	4 / 211	4 / 26
01.01.06.04	metabolism of threonine	Metabolism	0.000548471	0.0101467	2 / 19	2 / 26
20.01.01.01.01	heavy metal ion transport (Cu+, Fe3+, etc.)	Cellular transport, transport facilitation and transport routes	0.000813833	0.0120447	3 / 102	3 / 26
01.20.36	non-ribosomal peptide synthesis	Metabolism	0.00147224	0.0181576	2 / 31	2 / 26
34.01.01	homeostasis of cations	Interaction with the environment	0.00193718	0.0204787	4 / 302	4 / 26
01.01.09	metabolism of the cysteine - aromatic group	Metabolism	0.00253587	0.0204833	4 / 325	4 / 26
20.01.01.01.01.01	siderophore-iron transport	Cellular transport, transport facilitation and transport routes	0.00269382	0.0204833	2 / 42	2 / 26
01.01.06	metabolism of the aspartate family	Metabolism	0.00276801	0.0204833	3 / 156	3 / 26
34.01	homeostasis	Interaction with the environment	0.00325287	0.0218829	4 / 348	4 / 26
01.01.06.05	metabolism of methionine	Metabolism	0.00365166	0.0225185	2 / 49	2 / 26
01.01.09.02	metabolism of serine	Metabolism	0.00597342	0.0340025	2 / 63	2 / 26
16.21.17	pyridoxal phosphate binding	Protein with binding function or cofactor requirement (structural or analytic)	0.0081638	0.0431515	2 / 74	2 / 26
	Photoinduction at 15 min in wcoA mutant
	None
	Photoinduction at 60 min in wcoA mutant
	None
	Photoinduction at 240 min in wcoA mutant
FunCat ID	FunCat description	FunCat main category	Exact p-value	Adjusted p-value	# genes / category	# genes / input
01.06.06.13	tetraterpenes (carotinoids) metabolism	Metabolism	1.11879e-05	0.00108523	2 / 3	2 / 22
	Photoinduction at 15 min in wcoA mutant
	None
	Photoinduction at 60 min in wcoA mutant
	None
	Photoinduction at 240 min in wcoA mutant
FunCat ID	FunCat description	FunCat main category	Exact p-value	Adjusted p-value	# genes / category	# genes / input
20.03	transport facilities	Cellular transport, transport facilitation and transport routes	2.4166e-05	0.00207828	9 / 954	9 / 23
20.09.18.07	non-vesicular cellular import	Cellular transport, transport facilitation and transport routes	0.00046968	0.0142247	5 / 353	5 / 23
34.01.01.01	homeostasis of metal ions (Na, K, Ca etc.)	Interaction with the environment	0.000661459	0.0142247	4 / 211	4 / 23
20.01	transported compounds (substrates)	Cellular transport, transport facilitation and transport routes	0.00077937	0.0142247	10 / 1836	10 / 23
20.09.18	cellular import	Cellular transport, transport facilitation and transport routes	0.000920247	0.0142247	6 / 629	6 / 23
20.01.01.01.01	heavy metal ion transport (Cu+, Fe3+, etc.)	Cellular transport, transport facilitation and transport routes	0.00099242	0.0142247	3 / 102	3 / 23
20.01.09	peptide transport	Cellular transport, transport facilitation and transport routes	0.00127291	0.0156387	2 / 27	2 / 23
20.01.01.01	cation transport (H+, Na+, K+, Ca2+ , NH4+, etc.)	Cellular transport, transport facilitation and transport routes	0.00185033	0.019891	4 / 278	4 / 23
20.01.07	amino acid/amino acid derivatives transport	Cellular transport, transport facilitation and transport routes	0.00213331	0.0203849	3 / 133	3 / 23
34.01.01	homeostasis of cations	Interaction with the environment	0.0025071	0.021561	4 / 302	4 / 23
20.09	transport routes	Cellular transport, transport facilitation and transport routes	0.00282363	0.0220756	8 / 1395	8 / 23
20.01.01	ion transport	Cellular transport, transport facilitation and transport routes	0.00381347	0.0255805	4 / 339	4 / 23
34.01	homeostasis	Interaction with the environment	0.00419057	0.0255805	4 / 348	4 / 23
20	CELLULAR TRANSPORT, TRANSPORT FACILITATION AND TRANSPORT ROUTES	Cellular transport, transport facilitation and transport routes	0.00438379	0.0255805	10 / 2264	10 / 23
34	INTERACTION WITH THE ENVIRONMENT	Interaction with the environment	0.00446171	0.0255805	6 / 853	6 / 23
32	CELL RESCUE, DEFENSE AND VIRULENCE	Cell rescue, defense and virulence	0.00693204	0.0372597	8 / 1603	8 / 23

## Sheet: Genes
	Photoinduction at 15 min in wild type
Gene ID	Protein name	FunCat ID	FunCat description	FunCat main category	Exact p-value	Adjusted p-value
FFUJ_00436	Probable deoxyribodipyrimidine photo-lyase PHR	32.05.01.07	electromagnetic waves resistance (e.g. UV)	Cell rescue, defense and virulence	9.63e-05	0.017167
FFUJ_05732	Related to deoxyribodipyrimidine photo-lyase	32.05.01.07	electromagnetic waves resistance (e.g. UV)	Cell rescue, defense and virulence	9.63e-05	0.017167
FFUJ_05280	Related to 6-phosphogluconate dehydrogenase	02.07.01	pentose-phosphate pathway oxidative branch	Energy	0.000192	0.017167
FFUJ_11978	6-phosphogluconate dehydrogenase, decarboxylating (EC 1.1.1.44)	02.07.01	pentose-phosphate pathway oxidative branch	Energy	0.000192	0.017167
	Photoinduction at 60 min in wild type
Gene ID	Protein name	FunCat ID	FunCat description	FunCat main category	Exact p-value	Adjusted p-value
FFUJ_01993	Probable organic hydroperoxide resistance protein	32.07.07	oxygen and radical detoxification	Cell rescue, defense and virulence	8.30525e-07	0.000191851
FFUJ_02216	Catalase (EC 1.11.1.6)	32.07.07	oxygen and radical detoxification	Cell rescue, defense and virulence	8.30525e-07	0.000191851
FFUJ_03556	Related to haloacetate dehalogenase H-1	32.07.07	oxygen and radical detoxification	Cell rescue, defense and virulence	8.30525e-07	0.000191851
FFUJ_05128	Catalase (EC 1.11.1.6)	32.07.07	oxygen and radical detoxification	Cell rescue, defense and virulence	8.30525e-07	0.000191851
FFUJ_06570	Probable thioredoxin peroxidase, mitochondrial isoform	32.07.07	oxygen and radical detoxification	Cell rescue, defense and virulence	8.30525e-07	0.000191851
FFUJ_08004	Related to linoleate diol synthase	32.07.07	oxygen and radical detoxification	Cell rescue, defense and virulence	8.30525e-07	0.000191851
FFUJ_08217	Related to linoleate diol synthase	32.07.07	oxygen and radical detoxification	Cell rescue, defense and virulence	8.30525e-07	0.000191851
FFUJ_11815	Related to Glutathione S-transferase II	32.07.07	oxygen and radical detoxification	Cell rescue, defense and virulence	8.30525e-07	0.000191851
FFUJ_00204	Related to endo-polygalacturonase 6	32.07	detoxification	Cell rescue, defense and virulence	1.88343e-06	0.000217536
FFUJ_00756	Related to UDP-glucuronosyltransferase 2C1 microsomal	32.07	detoxification	Cell rescue, defense and virulence	1.88343e-06	0.000217536
FFUJ_01993	Probable organic hydroperoxide resistance protein	32.07	detoxification	Cell rescue, defense and virulence	1.88343e-06	0.000217536
FFUJ_02216	Catalase (EC 1.11.1.6)	32.07	detoxification	Cell rescue, defense and virulence	1.88343e-06	0.000217536
FFUJ_02574	Probable ATP-binding multidrug cassette transport protein	32.07	detoxification	Cell rescue, defense and virulence	1.88343e-06	0.000217536
FFUJ_03404	Related to alcohol dehydrogenase I-ADH1	32.07	detoxification	Cell rescue, defense and virulence	1.88343e-06	0.000217536
FFUJ_03556	Related to haloacetate dehalogenase H-1	32.07	detoxification	Cell rescue, defense and virulence	1.88343e-06	0.000217536
FFUJ_04618	Related to aldehyde dehydrogenase	32.07	detoxification	Cell rescue, defense and virulence	1.88343e-06	0.000217536
FFUJ_05128	Catalase (EC 1.11.1.6)	32.07	detoxification	Cell rescue, defense and virulence	1.88343e-06	0.000217536
FFUJ_06570	Probable thioredoxin peroxidase, mitochondrial isoform	32.07	detoxification	Cell rescue, defense and virulence	1.88343e-06	0.000217536
FFUJ_08004	Related to linoleate diol synthase	32.07	detoxification	Cell rescue, defense and virulence	1.88343e-06	0.000217536
FFUJ_08084	Related to 3-(3-Hydroxyphenyl)propionate 2-hydroxylase	32.07	detoxification	Cell rescue, defense and virulence	1.88343e-06	0.000217536
FFUJ_08217	Related to linoleate diol synthase	32.07	detoxification	Cell rescue, defense and virulence	1.88343e-06	0.000217536
FFUJ_08916	Related to pisatin demethylase	32.07	detoxification	Cell rescue, defense and virulence	1.88343e-06	0.000217536
FFUJ_10501	Related to triacylglycerol lipase V	32.07	detoxification	Cell rescue, defense and virulence	1.88343e-06	0.000217536
FFUJ_11815	Related to Glutathione S-transferase II	32.07	detoxification	Cell rescue, defense and virulence	1.88343e-06	0.000217536
FFUJ_11846	Related to thioredoxin	32.07	detoxification	Cell rescue, defense and virulence	1.88343e-06	0.000217536
FFUJ_12086	Probable ATP-binding multidrug cassette transport protein	32.07	detoxification	Cell rescue, defense and virulence	1.88343e-06	0.000217536
FFUJ_13161	Related to YER185w, Rta1p	32.07	detoxification	Cell rescue, defense and virulence	1.88343e-06	0.000217536
FFUJ_14904	Related to serum paraoxonase/arylesterase family protein	32.07	detoxification	Cell rescue, defense and virulence	1.88343e-06	0.000217536
FFUJ_00204	Related to endo-polygalacturonase 6	1.06	lipid, fatty acid and isoprenoid metabolism	Metabolism	7.63121e-05	0.00587603
FFUJ_03556	Related to haloacetate dehalogenase H-1	1.06	lipid, fatty acid and isoprenoid metabolism	Metabolism	7.63121e-05	0.00587603
FFUJ_04618	Related to aldehyde dehydrogenase	1.06	lipid, fatty acid and isoprenoid metabolism	Metabolism	7.63121e-05	0.00587603
FFUJ_05481	Related to aldo-keto reductase family protein	1.06	lipid, fatty acid and isoprenoid metabolism	Metabolism	7.63121e-05	0.00587603
FFUJ_06160	Related to short chain dehydrogenase	1.06	lipid, fatty acid and isoprenoid metabolism	Metabolism	7.63121e-05	0.00587603
FFUJ_06570	Probable thioredoxin peroxidase, mitochondrial isoform	1.06	lipid, fatty acid and isoprenoid metabolism	Metabolism	7.63121e-05	0.00587603
FFUJ_06628	Related to NAD(P)H-dependent oxidoreductase	1.06	lipid, fatty acid and isoprenoid metabolism	Metabolism	7.63121e-05	0.00587603
FFUJ_07352	Probable farnesyltranstransferase (Al-3)	1.06	lipid, fatty acid and isoprenoid metabolism	Metabolism	7.63121e-05	0.00587603
FFUJ_08004	Related to linoleate diol synthase	1.06	lipid, fatty acid and isoprenoid metabolism	Metabolism	7.63121e-05	0.00587603
FFUJ_08084	Related to 3-(3-Hydroxyphenyl)propionate 2-hydroxylase	1.06	lipid, fatty acid and isoprenoid metabolism	Metabolism	7.63121e-05	0.00587603
FFUJ_08085	Related to triacylglycerol lipase II	1.06	lipid, fatty acid and isoprenoid metabolism	Metabolism	7.63121e-05	0.00587603
FFUJ_08217	Related to linoleate diol synthase	1.06	lipid, fatty acid and isoprenoid metabolism	Metabolism	7.63121e-05	0.00587603
FFUJ_09358	Probable general amidase	1.06	lipid, fatty acid and isoprenoid metabolism	Metabolism	7.63121e-05	0.00587603
FFUJ_09382	Related to lactate 2-monooxygenase	1.06	lipid, fatty acid and isoprenoid metabolism	Metabolism	7.63121e-05	0.00587603
FFUJ_10321	Probable alcohol dehydrogenase homolog Bli-4	1.06	lipid, fatty acid and isoprenoid metabolism	Metabolism	7.63121e-05	0.00587603
FFUJ_10501	Related to triacylglycerol lipase V	1.06	lipid, fatty acid and isoprenoid metabolism	Metabolism	7.63121e-05	0.00587603
FFUJ_10645	Related to reductases	1.06	lipid, fatty acid and isoprenoid metabolism	Metabolism	7.63121e-05	0.00587603
FFUJ_11042	Related to oxidoreductase	1.06	lipid, fatty acid and isoprenoid metabolism	Metabolism	7.63121e-05	0.00587603
FFUJ_11045	Related to phospholipase A2, cytosolic	1.06	lipid, fatty acid and isoprenoid metabolism	Metabolism	7.63121e-05	0.00587603
FFUJ_11802	Probable geranylgeranyl-diphosphate geranylgeranyltransferase (AL-2)	1.06	lipid, fatty acid and isoprenoid metabolism	Metabolism	7.63121e-05	0.00587603
FFUJ_11803	Probable phytoene dehydrogenase AL-1 (Carotenoid biosynthesis protein al-1)	1.06	lipid, fatty acid and isoprenoid metabolism	Metabolism	7.63121e-05	0.00587603
FFUJ_12693	Related to reductases	1.06	lipid, fatty acid and isoprenoid metabolism	Metabolism	7.63121e-05	0.00587603
FFUJ_14904	Related to serum paraoxonase/arylesterase family protein	1.06	lipid, fatty acid and isoprenoid metabolism	Metabolism	7.63121e-05	0.00587603
FFUJ_06570	Probable thioredoxin peroxidase, mitochondrial isoform	32.07.07.05	peroxidase reaction	Cell rescue, defense and virulence	0.000197232	0.00752148
FFUJ_08004	Related to linoleate diol synthase	32.07.07.05	peroxidase reaction	Cell rescue, defense and virulence	0.000197232	0.00752148
FFUJ_08217	Related to linoleate diol synthase	32.07.07.05	peroxidase reaction	Cell rescue, defense and virulence	0.000197232	0.00752148
FFUJ_08004	Related to linoleate diol synthase	34.11.13.07	circulation (e.g. blood pressure)	Interaction with the environment	0.000197232	0.00752148
FFUJ_08217	Related to linoleate diol synthase	34.11.13.07	circulation (e.g. blood pressure)	Interaction with the environment	0.000197232	0.00752148
FFUJ_09993	Related to PMR1-Ca++-transporting P-type ATPase located in Golgi	34.11.13.07	circulation (e.g. blood pressure)	Interaction with the environment	0.000197232	0.00752148
FFUJ_00204	Related to endo-polygalacturonase 6	32	CELL RESCUE, DEFENSE AND VIRULENCE	Cell rescue, defense and virulence	0.000205494	0.00752148
FFUJ_00756	Related to UDP-glucuronosyltransferase 2C1 microsomal	32	CELL RESCUE, DEFENSE AND VIRULENCE	Cell rescue, defense and virulence	0.000205494	0.00752148
FFUJ_01607	Probable 1,4-Benzoquinone reductase	32	CELL RESCUE, DEFENSE AND VIRULENCE	Cell rescue, defense and virulence	0.000205494	0.00752148
FFUJ_01993	Probable organic hydroperoxide resistance protein	32	CELL RESCUE, DEFENSE AND VIRULENCE	Cell rescue, defense and virulence	0.000205494	0.00752148
FFUJ_02216	Catalase (EC 1.11.1.6)	32	CELL RESCUE, DEFENSE AND VIRULENCE	Cell rescue, defense and virulence	0.000205494	0.00752148
FFUJ_02574	Probable ATP-binding multidrug cassette transport protein	32	CELL RESCUE, DEFENSE AND VIRULENCE	Cell rescue, defense and virulence	0.000205494	0.00752148
FFUJ_03105	Related to deoxyribodipyrimidine photo-lyase PHR	32	CELL RESCUE, DEFENSE AND VIRULENCE	Cell rescue, defense and virulence	0.000205494	0.00752148
FFUJ_03404	Related to alcohol dehydrogenase I-ADH1	32	CELL RESCUE, DEFENSE AND VIRULENCE	Cell rescue, defense and virulence	0.000205494	0.00752148
FFUJ_03469	Related to integral membrane protein PTH11	32	CELL RESCUE, DEFENSE AND VIRULENCE	Cell rescue, defense and virulence	0.000205494	0.00752148
FFUJ_03556	Related to haloacetate dehalogenase H-1	32	CELL RESCUE, DEFENSE AND VIRULENCE	Cell rescue, defense and virulence	0.000205494	0.00752148
FFUJ_04028	Related to integral membrane protein PTH11	32	CELL RESCUE, DEFENSE AND VIRULENCE	Cell rescue, defense and virulence	0.000205494	0.00752148
FFUJ_04618	Related to aldehyde dehydrogenase	32	CELL RESCUE, DEFENSE AND VIRULENCE	Cell rescue, defense and virulence	0.000205494	0.00752148
FFUJ_04669	Related to helicase-like transcription factor	32	CELL RESCUE, DEFENSE AND VIRULENCE	Cell rescue, defense and virulence	0.000205494	0.00752148
FFUJ_05128	Catalase (EC 1.11.1.6)	32	CELL RESCUE, DEFENSE AND VIRULENCE	Cell rescue, defense and virulence	0.000205494	0.00752148
FFUJ_06570	Probable thioredoxin peroxidase, mitochondrial isoform	32	CELL RESCUE, DEFENSE AND VIRULENCE	Cell rescue, defense and virulence	0.000205494	0.00752148
FFUJ_07843	Related to integral membrane protein PTH11	32	CELL RESCUE, DEFENSE AND VIRULENCE	Cell rescue, defense and virulence	0.000205494	0.00752148
FFUJ_08004	Related to linoleate diol synthase	32	CELL RESCUE, DEFENSE AND VIRULENCE	Cell rescue, defense and virulence	0.000205494	0.00752148
FFUJ_08084	Related to 3-(3-Hydroxyphenyl)propionate 2-hydroxylase	32	CELL RESCUE, DEFENSE AND VIRULENCE	Cell rescue, defense and virulence	0.000205494	0.00752148
FFUJ_08085	Related to triacylglycerol lipase II	32	CELL RESCUE, DEFENSE AND VIRULENCE	Cell rescue, defense and virulence	0.000205494	0.00752148
FFUJ_08217	Related to linoleate diol synthase	32	CELL RESCUE, DEFENSE AND VIRULENCE	Cell rescue, defense and virulence	0.000205494	0.00752148
FFUJ_08916	Related to pisatin demethylase	32	CELL RESCUE, DEFENSE AND VIRULENCE	Cell rescue, defense and virulence	0.000205494	0.00752148
FFUJ_09320	Related to Rds1 protein	32	CELL RESCUE, DEFENSE AND VIRULENCE	Cell rescue, defense and virulence	0.000205494	0.00752148
FFUJ_10501	Related to triacylglycerol lipase V	32	CELL RESCUE, DEFENSE AND VIRULENCE	Cell rescue, defense and virulence	0.000205494	0.00752148
FFUJ_11804	Related to HSP30 heat shock protein Yro1p	32	CELL RESCUE, DEFENSE AND VIRULENCE	Cell rescue, defense and virulence	0.000205494	0.00752148
FFUJ_11815	Related to Glutathione S-transferase II	32	CELL RESCUE, DEFENSE AND VIRULENCE	Cell rescue, defense and virulence	0.000205494	0.00752148
FFUJ_11846	Related to thioredoxin	32	CELL RESCUE, DEFENSE AND VIRULENCE	Cell rescue, defense and virulence	0.000205494	0.00752148
FFUJ_12086	Probable ATP-binding multidrug cassette transport protein	32	CELL RESCUE, DEFENSE AND VIRULENCE	Cell rescue, defense and virulence	0.000205494	0.00752148
FFUJ_13161	Related to YER185w, Rta1p	32	CELL RESCUE, DEFENSE AND VIRULENCE	Cell rescue, defense and virulence	0.000205494	0.00752148
FFUJ_14277	Related to 2`-hydroxyisoflavone reductase	32	CELL RESCUE, DEFENSE AND VIRULENCE	Cell rescue, defense and virulence	0.000205494	0.00752148
FFUJ_14904	Related to serum paraoxonase/arylesterase family protein	32	CELL RESCUE, DEFENSE AND VIRULENCE	Cell rescue, defense and virulence	0.000205494	0.00752148
FFUJ_08004	Related to linoleate diol synthase	34.11.13	gas and metabolite distribution	Interaction with the environment	0.000254561	0.00752148
FFUJ_08217	Related to linoleate diol synthase	34.11.13	gas and metabolite distribution	Interaction with the environment	0.000254561	0.00752148
FFUJ_09993	Related to PMR1-Ca++-transporting P-type ATPase located in Golgi	34.11.13	gas and metabolite distribution	Interaction with the environment	0.000254561	0.00752148
FFUJ_03105	Related to deoxyribodipyrimidine photo-lyase PHR	34.11.01	photoperception and response	Interaction with the environment	0.000264087	0.00752148
FFUJ_10321	Probable alcohol dehydrogenase homolog Bli-4	34.11.01	photoperception and response	Interaction with the environment	0.000264087	0.00752148
FFUJ_10645	Related to reductases	34.11.01	photoperception and response	Interaction with the environment	0.000264087	0.00752148
FFUJ_11713	Related to nonphototropic hypocotyl protein 1	34.11.01	photoperception and response	Interaction with the environment	0.000264087	0.00752148
FFUJ_12693	Related to reductases	34.11.01	photoperception and response	Interaction with the environment	0.000264087	0.00752148
FFUJ_11802	Probable geranylgeranyl-diphosphate geranylgeranyltransferase (AL-2)	01.06.06.13	tetraterpenes (carotinoids) metabolism	Metabolism	0.000293045	0.00752148
FFUJ_11803	Probable phytoene dehydrogenase AL-1 (Carotenoid biosynthesis protein al-1)	01.06.06.13	tetraterpenes (carotinoids) metabolism	Metabolism	0.000293045	0.00752148
FFUJ_03105	Related to deoxyribodipyrimidine photo-lyase PHR	34	INTERACTION WITH THE ENVIRONMENT	Interaction with the environment	0.00152986	0.0353398
FFUJ_05481	Related to aldo-keto reductase family protein	34	INTERACTION WITH THE ENVIRONMENT	Interaction with the environment	0.00152986	0.0353398
FFUJ_05846	Related to ankyrin 3	34	INTERACTION WITH THE ENVIRONMENT	Interaction with the environment	0.00152986	0.0353398
FFUJ_06474	Related to Cu-binding metallothionein	34	INTERACTION WITH THE ENVIRONMENT	Interaction with the environment	0.00152986	0.0353398
FFUJ_06987	Related to pyridoxine 4-dehydrogenase	34	INTERACTION WITH THE ENVIRONMENT	Interaction with the environment	0.00152986	0.0353398
FFUJ_08004	Related to linoleate diol synthase	34	INTERACTION WITH THE ENVIRONMENT	Interaction with the environment	0.00152986	0.0353398
FFUJ_08085	Related to triacylglycerol lipase II	34	INTERACTION WITH THE ENVIRONMENT	Interaction with the environment	0.00152986	0.0353398
FFUJ_08217	Related to linoleate diol synthase	34	INTERACTION WITH THE ENVIRONMENT	Interaction with the environment	0.00152986	0.0353398
FFUJ_09120	Related to 4-hydroxybenzoate transporter	34	INTERACTION WITH THE ENVIRONMENT	Interaction with the environment	0.00152986	0.0353398
FFUJ_09993	Related to PMR1-Ca++-transporting P-type ATPase located in Golgi	34	INTERACTION WITH THE ENVIRONMENT	Interaction with the environment	0.00152986	0.0353398
FFUJ_10321	Probable alcohol dehydrogenase homolog Bli-4	34	INTERACTION WITH THE ENVIRONMENT	Interaction with the environment	0.00152986	0.0353398
FFUJ_10501	Related to triacylglycerol lipase V	34	INTERACTION WITH THE ENVIRONMENT	Interaction with the environment	0.00152986	0.0353398
FFUJ_10645	Related to reductases	34	INTERACTION WITH THE ENVIRONMENT	Interaction with the environment	0.00152986	0.0353398
FFUJ_11713	Related to nonphototropic hypocotyl protein 1	34	INTERACTION WITH THE ENVIRONMENT	Interaction with the environment	0.00152986	0.0353398
FFUJ_11804	Related to HSP30 heat shock protein Yro1p	34	INTERACTION WITH THE ENVIRONMENT	Interaction with the environment	0.00152986	0.0353398
FFUJ_11815	Related to Glutathione S-transferase II	34	INTERACTION WITH THE ENVIRONMENT	Interaction with the environment	0.00152986	0.0353398
FFUJ_12411	Related to CCC1 protein (Involved in calcium homeostasis)	34	INTERACTION WITH THE ENVIRONMENT	Interaction with the environment	0.00152986	0.0353398
FFUJ_12693	Related to reductases	34	INTERACTION WITH THE ENVIRONMENT	Interaction with the environment	0.00152986	0.0353398
FFUJ_00204	Related to endo-polygalacturonase 6	1.05	C-compound and carbohydrate metabolism	Metabolism	0.0020567	0.0431906
FFUJ_00337	Probable catechol O-methyltransferase	1.05	C-compound and carbohydrate metabolism	Metabolism	0.0020567	0.0431906
FFUJ_00756	Related to UDP-glucuronosyltransferase 2C1 microsomal	1.05	C-compound and carbohydrate metabolism	Metabolism	0.0020567	0.0431906
FFUJ_01088	Related to short-chain alcohol dehydrogenase	1.05	C-compound and carbohydrate metabolism	Metabolism	0.0020567	0.0431906
FFUJ_01607	Probable 1,4-Benzoquinone reductase	1.05	C-compound and carbohydrate metabolism	Metabolism	0.0020567	0.0431906
FFUJ_01915	Related to alcohol dehydrogenase, class C	1.05	C-compound and carbohydrate metabolism	Metabolism	0.0020567	0.0431906
FFUJ_02302	Related to pentafunctional arom polypeptide	1.05	C-compound and carbohydrate metabolism	Metabolism	0.0020567	0.0431906
FFUJ_02582	Probable succinate dehydrogenase (Ubiquinone) flavoprotein, mitochondrial	1.05	C-compound and carbohydrate metabolism	Metabolism	0.0020567	0.0431906
FFUJ_03404	Related to alcohol dehydrogenase I-ADH1	1.05	C-compound and carbohydrate metabolism	Metabolism	0.0020567	0.0431906
FFUJ_03452	Related to xylulose-5-phosphate/fructose-6-phosphate phosphoketolase	1.05	C-compound and carbohydrate metabolism	Metabolism	0.0020567	0.0431906
FFUJ_03556	Related to haloacetate dehalogenase H-1	1.05	C-compound and carbohydrate metabolism	Metabolism	0.0020567	0.0431906
FFUJ_04061	Related to 2-polyprenyl-6-methoxyphenol hydroxylase and related FAD-dependent oxidoreductases	1.05	C-compound and carbohydrate metabolism	Metabolism	0.0020567	0.0431906
FFUJ_04618	Related to aldehyde dehydrogenase	1.05	C-compound and carbohydrate metabolism	Metabolism	0.0020567	0.0431906
FFUJ_05481	Related to aldo-keto reductase family protein	1.05	C-compound and carbohydrate metabolism	Metabolism	0.0020567	0.0431906
FFUJ_06628	Related to NAD(P)H-dependent oxidoreductase	1.05	C-compound and carbohydrate metabolism	Metabolism	0.0020567	0.0431906
FFUJ_06684	Related to Zn(II)2Cys6 transcriptional activator	1.05	C-compound and carbohydrate metabolism	Metabolism	0.0020567	0.0431906
FFUJ_06987	Related to pyridoxine 4-dehydrogenase	1.05	C-compound and carbohydrate metabolism	Metabolism	0.0020567	0.0431906
FFUJ_07013	Related to 6-hydroxy-D-nicotine oxidase	1.05	C-compound and carbohydrate metabolism	Metabolism	0.0020567	0.0431906
FFUJ_08014	Related to formaldehyde dehydrogenase	1.05	C-compound and carbohydrate metabolism	Metabolism	0.0020567	0.0431906
FFUJ_08084	Related to 3-(3-Hydroxyphenyl)propionate 2-hydroxylase	1.05	C-compound and carbohydrate metabolism	Metabolism	0.0020567	0.0431906
FFUJ_08916	Related to pisatin demethylase	1.05	C-compound and carbohydrate metabolism	Metabolism	0.0020567	0.0431906
FFUJ_09382	Related to lactate 2-monooxygenase	1.05	C-compound and carbohydrate metabolism	Metabolism	0.0020567	0.0431906
FFUJ_10321	Probable alcohol dehydrogenase homolog Bli-4	1.05	C-compound and carbohydrate metabolism	Metabolism	0.0020567	0.0431906
FFUJ_10645	Related to reductases	1.05	C-compound and carbohydrate metabolism	Metabolism	0.0020567	0.0431906
FFUJ_10895	Related to galactinol synthase	1.05	C-compound and carbohydrate metabolism	Metabolism	0.0020567	0.0431906
FFUJ_10896	Related to 2,5-diketo-D-gluconic acid reductase	1.05	C-compound and carbohydrate metabolism	Metabolism	0.0020567	0.0431906
FFUJ_11042	Related to oxidoreductase	1.05	C-compound and carbohydrate metabolism	Metabolism	0.0020567	0.0431906
FFUJ_11801	Related to lignostilbene alphabeta-dioxygenase I	1.05	C-compound and carbohydrate metabolism	Metabolism	0.0020567	0.0431906
FFUJ_12693	Related to reductases	1.05	C-compound and carbohydrate metabolism	Metabolism	0.0020567	0.0431906
FFUJ_12771	Related to 6-hydroxy-d-nicotine oxidase	1.05	C-compound and carbohydrate metabolism	Metabolism	0.0020567	0.0431906
FFUJ_14277	Related to 2`-hydroxyisoflavone reductase	1.05	C-compound and carbohydrate metabolism	Metabolism	0.0020567	0.0431906
FFUJ_01915	Related to alcohol dehydrogenase, class C	2.16	fermentation	Energy	0.00255827	0.0435638
FFUJ_03404	Related to alcohol dehydrogenase I-ADH1	2.16	fermentation	Energy	0.00255827	0.0435638
FFUJ_03452	Related to xylulose-5-phosphate/fructose-6-phosphate phosphoketolase	2.16	fermentation	Energy	0.00255827	0.0435638
FFUJ_04618	Related to aldehyde dehydrogenase	2.16	fermentation	Energy	0.00255827	0.0435638
FFUJ_05481	Related to aldo-keto reductase family protein	2.16	fermentation	Energy	0.00255827	0.0435638
FFUJ_08014	Related to formaldehyde dehydrogenase	2.16	fermentation	Energy	0.00255827	0.0435638
FFUJ_02216	Catalase (EC 1.11.1.6)	32.07.07.01	catalase reaction	Cell rescue, defense and virulence	0.0026477	0.0435638
FFUJ_05128	Catalase (EC 1.11.1.6)	32.07.07.01	catalase reaction	Cell rescue, defense and virulence	0.0026477	0.0435638
FFUJ_03105	Related to deoxyribodipyrimidine photo-lyase PHR	34.11	cellular sensing and response to external stimulus	Interaction with the environment	0.00275516	0.0435638
FFUJ_08004	Related to linoleate diol synthase	34.11	cellular sensing and response to external stimulus	Interaction with the environment	0.00275516	0.0435638
FFUJ_08217	Related to linoleate diol synthase	34.11	cellular sensing and response to external stimulus	Interaction with the environment	0.00275516	0.0435638
FFUJ_09120	Related to 4-hydroxybenzoate transporter	34.11	cellular sensing and response to external stimulus	Interaction with the environment	0.00275516	0.0435638
FFUJ_09993	Related to PMR1-Ca++-transporting P-type ATPase located in Golgi	34.11	cellular sensing and response to external stimulus	Interaction with the environment	0.00275516	0.0435638
FFUJ_10321	Probable alcohol dehydrogenase homolog Bli-4	34.11	cellular sensing and response to external stimulus	Interaction with the environment	0.00275516	0.0435638
FFUJ_10645	Related to reductases	34.11	cellular sensing and response to external stimulus	Interaction with the environment	0.00275516	0.0435638
FFUJ_11713	Related to nonphototropic hypocotyl protein 1	34.11	cellular sensing and response to external stimulus	Interaction with the environment	0.00275516	0.0435638
FFUJ_11815	Related to Glutathione S-transferase II	34.11	cellular sensing and response to external stimulus	Interaction with the environment	0.00275516	0.0435638
FFUJ_12693	Related to reductases	34.11	cellular sensing and response to external stimulus	Interaction with the environment	0.00275516	0.0435638
FFUJ_05846	Related to ankyrin 3	40.10.02.01	anti-apoptosis	Cell fate	0.0028993	0.0435638
FFUJ_08004	Related to linoleate diol synthase	40.10.02.01	anti-apoptosis	Cell fate	0.0028993	0.0435638
FFUJ_08217	Related to linoleate diol synthase	40.10.02.01	anti-apoptosis	Cell fate	0.0028993	0.0435638
FFUJ_06628	Related to NAD(P)H-dependent oxidoreductase	01.20.17.09	metabolism of alkaloids	Metabolism	0.00319847	0.0435638
FFUJ_10896	Related to 2,5-diketo-D-gluconic acid reductase	01.20.17.09	metabolism of alkaloids	Metabolism	0.00319847	0.0435638
FFUJ_12771	Related to 6-hydroxy-d-nicotine oxidase	01.20.17.09	metabolism of alkaloids	Metabolism	0.00319847	0.0435638
FFUJ_07352	Probable farnesyltranstransferase (Al-3)	01.06.06	isoprenoid metabolism	Metabolism	0.003206	0.0435638
FFUJ_10321	Probable alcohol dehydrogenase homolog Bli-4	01.06.06	isoprenoid metabolism	Metabolism	0.003206	0.0435638
FFUJ_10645	Related to reductases	01.06.06	isoprenoid metabolism	Metabolism	0.003206	0.0435638
FFUJ_11042	Related to oxidoreductase	01.06.06	isoprenoid metabolism	Metabolism	0.003206	0.0435638
FFUJ_11802	Probable geranylgeranyl-diphosphate geranylgeranyltransferase (AL-2)	01.06.06	isoprenoid metabolism	Metabolism	0.003206	0.0435638
FFUJ_11803	Probable phytoene dehydrogenase AL-1 (Carotenoid biosynthesis protein al-1)	01.06.06	isoprenoid metabolism	Metabolism	0.003206	0.0435638
FFUJ_12693	Related to reductases	01.06.06	isoprenoid metabolism	Metabolism	0.003206	0.0435638
	Photoinduction at 240 min in wild type
	None
	Photorepression at 15 min in wild type
	None
	Photorepression at 60 min in wild type
	None
	Photorepression at 240 min in wild type
Gene ID	Protein name	FunCat ID	FunCat description	FunCat main category	Exact p-value	Adjusted p-value
FFUJ_02115	Related to nonribosomal peptide synthetase MxcG (Component of the myxochelin iron transport regulon)	20.01.01.01	cation transport (H+, Na+, K+, Ca2+ , NH4+, etc.)	Cellular transport, transport facilitation and transport routes	0.000109049	0.00806962
FFUJ_06045	Related to excitatory amino acid transporter	20.01.01.01	cation transport (H+, Na+, K+, Ca2+ , NH4+, etc.)	Cellular transport, transport facilitation and transport routes	0.000109049	0.00806962
FFUJ_08851	Probable Na+-transporting ATPase ENA-1	20.01.01.01	cation transport (H+, Na+, K+, Ca2+ , NH4+, etc.)	Cellular transport, transport facilitation and transport routes	0.000109049	0.00806962
FFUJ_12915	Related to nonribosomal peptide synthetase MxcG	20.01.01.01	cation transport (H+, Na+, K+, Ca2+ , NH4+, etc.)	Cellular transport, transport facilitation and transport routes	0.000109049	0.00806962
FFUJ_14553	Related to zinc transporter	20.01.01.01	cation transport (H+, Na+, K+, Ca2+ , NH4+, etc.)	Cellular transport, transport facilitation and transport routes	0.000109049	0.00806962
FFUJ_02115	Related to nonribosomal peptide synthetase MxcG (Component of the myxochelin iron transport regulon)	20.01.01	ion transport	Cellular transport, transport facilitation and transport routes	0.000277348	0.0101467
FFUJ_06045	Related to excitatory amino acid transporter	20.01.01	ion transport	Cellular transport, transport facilitation and transport routes	0.000277348	0.0101467
FFUJ_08851	Probable Na+-transporting ATPase ENA-1	20.01.01	ion transport	Cellular transport, transport facilitation and transport routes	0.000277348	0.0101467
FFUJ_12915	Related to nonribosomal peptide synthetase MxcG	20.01.01	ion transport	Cellular transport, transport facilitation and transport routes	0.000277348	0.0101467
FFUJ_14553	Related to zinc transporter	20.01.01	ion transport	Cellular transport, transport facilitation and transport routes	0.000277348	0.0101467
FFUJ_02115	Related to nonribosomal peptide synthetase MxcG (Component of the myxochelin iron transport regulon)	34.01.01.01	homeostasis of metal ions (Na, K, Ca etc.)	Interaction with the environment	0.000506468	0.0101467
FFUJ_08851	Probable Na+-transporting ATPase ENA-1	34.01.01.01	homeostasis of metal ions (Na, K, Ca etc.)	Interaction with the environment	0.000506468	0.0101467
FFUJ_12915	Related to nonribosomal peptide synthetase MxcG	34.01.01.01	homeostasis of metal ions (Na, K, Ca etc.)	Interaction with the environment	0.000506468	0.0101467
FFUJ_14553	Related to zinc transporter	34.01.01.01	homeostasis of metal ions (Na, K, Ca etc.)	Interaction with the environment	0.000506468	0.0101467
FFUJ_02107	Aspartokinase (EC 2.7.2.4)	01.01.06.04	metabolism of threonine	Metabolism	0.000548471	0.0101467
FFUJ_08760	Probable threonine aldolase	01.01.06.04	metabolism of threonine	Metabolism	0.000548471	0.0101467
FFUJ_02115	Related to nonribosomal peptide synthetase MxcG (Component of the myxochelin iron transport regulon)	20.01.01.01.01	heavy metal ion transport (Cu+, Fe3+, etc.)	Cellular transport, transport facilitation and transport routes	0.000813833	0.0120447
FFUJ_12915	Related to nonribosomal peptide synthetase MxcG	20.01.01.01.01	heavy metal ion transport (Cu+, Fe3+, etc.)	Cellular transport, transport facilitation and transport routes	0.000813833	0.0120447
FFUJ_14553	Related to zinc transporter	20.01.01.01.01	heavy metal ion transport (Cu+, Fe3+, etc.)	Cellular transport, transport facilitation and transport routes	0.000813833	0.0120447
FFUJ_02115	Related to nonribosomal peptide synthetase MxcG (Component of the myxochelin iron transport regulon)	01.20.36	non-ribosomal peptide synthesis	Metabolism	0.00147224	0.0181576
FFUJ_12915	Related to nonribosomal peptide synthetase MxcG	01.20.36	non-ribosomal peptide synthesis	Metabolism	0.00147224	0.0181576
FFUJ_02115	Related to nonribosomal peptide synthetase MxcG (Component of the myxochelin iron transport regulon)	34.01.01	homeostasis of cations	Interaction with the environment	0.00193718	0.0204787
FFUJ_08851	Probable Na+-transporting ATPase ENA-1	34.01.01	homeostasis of cations	Interaction with the environment	0.00193718	0.0204787
FFUJ_12915	Related to nonribosomal peptide synthetase MxcG	34.01.01	homeostasis of cations	Interaction with the environment	0.00193718	0.0204787
FFUJ_14553	Related to zinc transporter	34.01.01	homeostasis of cations	Interaction with the environment	0.00193718	0.0204787
FFUJ_02107	Aspartokinase (EC 2.7.2.4)	01.01.09	metabolism of the cysteine - aromatic group	Metabolism	0.00253587	0.0204833
FFUJ_02114	Probable O-acetylhomoserine (Thiol)-lyase	01.01.09	metabolism of the cysteine - aromatic group	Metabolism	0.00253587	0.0204833
FFUJ_08760	Probable threonine aldolase	01.01.09	metabolism of the cysteine - aromatic group	Metabolism	0.00253587	0.0204833
FFUJ_13324	Probable formate dehydrogenase	01.01.09	metabolism of the cysteine - aromatic group	Metabolism	0.00253587	0.0204833
FFUJ_02115	Related to nonribosomal peptide synthetase MxcG (Component of the myxochelin iron transport regulon)	20.01.01.01.01.01	siderophore-iron transport	Cellular transport, transport facilitation and transport routes	0.00269382	0.0204833
FFUJ_12915	Related to nonribosomal peptide synthetase MxcG	20.01.01.01.01.01	siderophore-iron transport	Cellular transport, transport facilitation and transport routes	0.00269382	0.0204833
FFUJ_02107	Aspartokinase (EC 2.7.2.4)	01.01.06	metabolism of the aspartate family	Metabolism	0.00276801	0.0204833
FFUJ_02114	Probable O-acetylhomoserine (Thiol)-lyase	01.01.06	metabolism of the aspartate family	Metabolism	0.00276801	0.0204833
FFUJ_08760	Probable threonine aldolase	01.01.06	metabolism of the aspartate family	Metabolism	0.00276801	0.0204833
FFUJ_02115	Related to nonribosomal peptide synthetase MxcG (Component of the myxochelin iron transport regulon)	34.01	homeostasis	Interaction with the environment	0.00325287	0.0218829
FFUJ_08851	Probable Na+-transporting ATPase ENA-1	34.01	homeostasis	Interaction with the environment	0.00325287	0.0218829
FFUJ_12915	Related to nonribosomal peptide synthetase MxcG	34.01	homeostasis	Interaction with the environment	0.00325287	0.0218829
FFUJ_14553	Related to zinc transporter	34.01	homeostasis	Interaction with the environment	0.00325287	0.0218829
FFUJ_02107	Aspartokinase (EC 2.7.2.4)	01.01.06.05	metabolism of methionine	Metabolism	0.00365166	0.0225185
FFUJ_02114	Probable O-acetylhomoserine (Thiol)-lyase	01.01.06.05	metabolism of methionine	Metabolism	0.00365166	0.0225185
FFUJ_02107	Aspartokinase (EC 2.7.2.4)	01.01.09.02	metabolism of serine	Metabolism	0.00597342	0.0340025
FFUJ_13324	Probable formate dehydrogenase	01.01.09.02	metabolism of serine	Metabolism	0.00597342	0.0340025
FFUJ_02114	Probable O-acetylhomoserine (Thiol)-lyase	16.21.17	pyridoxal phosphate binding	Protein with binding function or cofactor requirement (structural or analytic)	0.0081638	0.0431515
FFUJ_08760	Probable threonine aldolase	16.21.17	pyridoxal phosphate binding	Protein with binding function or cofactor requirement (structural or analytic)	0.0081638	0.0431515
	Photoinduction at 15 min in wcoA mutant
	None
	Photoinduction at 60 min in wcoA mutant
	None
	Photoinduction at 240 min in wcoA mutant
Gene ID	Protein name	FunCat ID	FunCat description	FunCat main category	Exact p-value	Adjusted p-value
FFUJ_11802	Probable geranylgeranyl-diphosphate geranylgeranyltransferase (AL-2)	01.06.06.13	tetraterpenes (carotinoids) metabolism	Metabolism	1.11879e-05	0.00108523
FFUJ_11803	Probable phytoene dehydrogenase AL-1 (Carotenoid biosynthesis protein al-1)	01.06.06.13	tetraterpenes (carotinoids) metabolism	Metabolism	1.11879e-05	0.00108523
	Photorepression at 15 min in wcoA mutant
	None
	Photorepression at 60 min in wcoA mutant
	None
	Photorepression at 240 min in wcoA mutant
Gene ID	Protein name	FunCat ID	FunCat description	FunCat main category	Exact p-value	Adjusted p-value
FFUJ_03816	Uncharacterized protein	20.03	transport facilities	Cellular transport, transport facilitation and transport routes	2.4166e-05	0.00207828
FFUJ_04021	Probable SIT1-Transporter of the bacterial siderophore ferrioxamine B	20.03	transport facilities	Cellular transport, transport facilitation and transport routes	2.4166e-05	0.00207828
FFUJ_05539	Related to peptide transport protein	20.03	transport facilities	Cellular transport, transport facilitation and transport routes	2.4166e-05	0.00207828
FFUJ_08309	NAAP-1 amino acid permease NAAP1	20.03	transport facilities	Cellular transport, transport facilitation and transport routes	2.4166e-05	0.00207828
FFUJ_08851	Probable Na+-transporting ATPase ENA-1	20.03	transport facilities	Cellular transport, transport facilitation and transport routes	2.4166e-05	0.00207828
FFUJ_11980	Related to vacuolar membrane protein HMT1	20.03	transport facilities	Cellular transport, transport facilitation and transport routes	2.4166e-05	0.00207828
FFUJ_12935	Probable uracil permease	20.03	transport facilities	Cellular transport, transport facilitation and transport routes	2.4166e-05	0.00207828
FFUJ_14397	Related to tetracycline resistance protein (Probable transport protein)	20.03	transport facilities	Cellular transport, transport facilitation and transport routes	2.4166e-05	0.00207828
FFUJ_14553	Related to zinc transporter	20.03	transport facilities	Cellular transport, transport facilitation and transport routes	2.4166e-05	0.00207828
FFUJ_04110	Probable general amino acid permease	20.09.18.07	non-vesicular cellular import	Cellular transport, transport facilitation and transport routes	0.00046968	0.0142247
FFUJ_05539	Related to peptide transport protein	20.09.18.07	non-vesicular cellular import	Cellular transport, transport facilitation and transport routes	0.00046968	0.0142247
FFUJ_08309	NAAP-1 amino acid permease NAAP1	20.09.18.07	non-vesicular cellular import	Cellular transport, transport facilitation and transport routes	0.00046968	0.0142247
FFUJ_12935	Probable uracil permease	20.09.18.07	non-vesicular cellular import	Cellular transport, transport facilitation and transport routes	0.00046968	0.0142247
FFUJ_14553	Related to zinc transporter	20.09.18.07	non-vesicular cellular import	Cellular transport, transport facilitation and transport routes	0.00046968	0.0142247
FFUJ_04021	Probable SIT1-Transporter of the bacterial siderophore ferrioxamine B	34.01.01.01	homeostasis of metal ions (Na, K, Ca etc.)	Interaction with the environment	0.000661459	0.0142247
FFUJ_08851	Probable Na+-transporting ATPase ENA-1	34.01.01.01	homeostasis of metal ions (Na, K, Ca etc.)	Interaction with the environment	0.000661459	0.0142247
FFUJ_11980	Related to vacuolar membrane protein HMT1	34.01.01.01	homeostasis of metal ions (Na, K, Ca etc.)	Interaction with the environment	0.000661459	0.0142247
FFUJ_14553	Related to zinc transporter	34.01.01.01	homeostasis of metal ions (Na, K, Ca etc.)	Interaction with the environment	0.000661459	0.0142247
FFUJ_03816	Uncharacterized protein	20.01	transported compounds (substrates)	Cellular transport, transport facilitation and transport routes	0.00077937	0.0142247
FFUJ_04021	Probable SIT1-Transporter of the bacterial siderophore ferrioxamine B	20.01	transported compounds (substrates)	Cellular transport, transport facilitation and transport routes	0.00077937	0.0142247
FFUJ_04110	Probable general amino acid permease	20.01	transported compounds (substrates)	Cellular transport, transport facilitation and transport routes	0.00077937	0.0142247
FFUJ_05539	Related to peptide transport protein	20.01	transported compounds (substrates)	Cellular transport, transport facilitation and transport routes	0.00077937	0.0142247
FFUJ_08309	NAAP-1 amino acid permease NAAP1	20.01	transported compounds (substrates)	Cellular transport, transport facilitation and transport routes	0.00077937	0.0142247
FFUJ_08851	Probable Na+-transporting ATPase ENA-1	20.01	transported compounds (substrates)	Cellular transport, transport facilitation and transport routes	0.00077937	0.0142247
FFUJ_11980	Related to vacuolar membrane protein HMT1	20.01	transported compounds (substrates)	Cellular transport, transport facilitation and transport routes	0.00077937	0.0142247
FFUJ_12935	Probable uracil permease	20.01	transported compounds (substrates)	Cellular transport, transport facilitation and transport routes	0.00077937	0.0142247
FFUJ_14397	Related to tetracycline resistance protein (Probable transport protein)	20.01	transported compounds (substrates)	Cellular transport, transport facilitation and transport routes	0.00077937	0.0142247
FFUJ_14553	Related to zinc transporter	20.01	transported compounds (substrates)	Cellular transport, transport facilitation and transport routes	0.00077937	0.0142247
FFUJ_04021	Probable SIT1-Transporter of the bacterial siderophore ferrioxamine B	20.09.18	cellular import	Cellular transport, transport facilitation and transport routes	0.000920247	0.0142247
FFUJ_04110	Probable general amino acid permease	20.09.18	cellular import	Cellular transport, transport facilitation and transport routes	0.000920247	0.0142247
FFUJ_05539	Related to peptide transport protein	20.09.18	cellular import	Cellular transport, transport facilitation and transport routes	0.000920247	0.0142247
FFUJ_08309	NAAP-1 amino acid permease NAAP1	20.09.18	cellular import	Cellular transport, transport facilitation and transport routes	0.000920247	0.0142247
FFUJ_12935	Probable uracil permease	20.09.18	cellular import	Cellular transport, transport facilitation and transport routes	0.000920247	0.0142247
FFUJ_14553	Related to zinc transporter	20.09.18	cellular import	Cellular transport, transport facilitation and transport routes	0.000920247	0.0142247
FFUJ_04021	Probable SIT1-Transporter of the bacterial siderophore ferrioxamine B	20.01.01.01.01	heavy metal ion transport (Cu+, Fe3+, etc.)	Cellular transport, transport facilitation and transport routes	0.00099242	0.0142247
FFUJ_11980	Related to vacuolar membrane protein HMT1	20.01.01.01.01	heavy metal ion transport (Cu+, Fe3+, etc.)	Cellular transport, transport facilitation and transport routes	0.00099242	0.0142247
FFUJ_14553	Related to zinc transporter	20.01.01.01.01	heavy metal ion transport (Cu+, Fe3+, etc.)	Cellular transport, transport facilitation and transport routes	0.00099242	0.0142247
FFUJ_03816	Uncharacterized protein	20.01.09	peptide transport	Cellular transport, transport facilitation and transport routes	0.00127291	0.0156387
FFUJ_05539	Related to peptide transport protein	20.01.09	peptide transport	Cellular transport, transport facilitation and transport routes	0.00127291	0.0156387
FFUJ_04021	Probable SIT1-Transporter of the bacterial siderophore ferrioxamine B	20.01.01.01	cation transport (H+, Na+, K+, Ca2+ , NH4+, etc.)	Cellular transport, transport facilitation and transport routes	0.00185033	0.019891
FFUJ_08851	Probable Na+-transporting ATPase ENA-1	20.01.01.01	cation transport (H+, Na+, K+, Ca2+ , NH4+, etc.)	Cellular transport, transport facilitation and transport routes	0.00185033	0.019891
FFUJ_11980	Related to vacuolar membrane protein HMT1	20.01.01.01	cation transport (H+, Na+, K+, Ca2+ , NH4+, etc.)	Cellular transport, transport facilitation and transport routes	0.00185033	0.019891
FFUJ_14553	Related to zinc transporter	20.01.01.01	cation transport (H+, Na+, K+, Ca2+ , NH4+, etc.)	Cellular transport, transport facilitation and transport routes	0.00185033	0.019891
FFUJ_04110	Probable general amino acid permease	20.01.07	amino acid/amino acid derivatives transport	Cellular transport, transport facilitation and transport routes	0.00213331	0.0203849
FFUJ_08309	NAAP-1 amino acid permease NAAP1	20.01.07	amino acid/amino acid derivatives transport	Cellular transport, transport facilitation and transport routes	0.00213331	0.0203849
FFUJ_12935	Probable uracil permease	20.01.07	amino acid/amino acid derivatives transport	Cellular transport, transport facilitation and transport routes	0.00213331	0.0203849
FFUJ_04021	Probable SIT1-Transporter of the bacterial siderophore ferrioxamine B	34.01.01	homeostasis of cations	Interaction with the environment	0.0025071	0.021561
FFUJ_08851	Probable Na+-transporting ATPase ENA-1	34.01.01	homeostasis of cations	Interaction with the environment	0.0025071	0.021561
FFUJ_11980	Related to vacuolar membrane protein HMT1	34.01.01	homeostasis of cations	Interaction with the environment	0.0025071	0.021561
FFUJ_14553	Related to zinc transporter	34.01.01	homeostasis of cations	Interaction with the environment	0.0025071	0.021561
FFUJ_03816	Uncharacterized protein	20.09	transport routes	Cellular transport, transport facilitation and transport routes	0.00282363	0.0220756
FFUJ_04021	Probable SIT1-Transporter of the bacterial siderophore ferrioxamine B	20.09	transport routes	Cellular transport, transport facilitation and transport routes	0.00282363	0.0220756
FFUJ_04110	Probable general amino acid permease	20.09	transport routes	Cellular transport, transport facilitation and transport routes	0.00282363	0.0220756
FFUJ_05539	Related to peptide transport protein	20.09	transport routes	Cellular transport, transport facilitation and transport routes	0.00282363	0.0220756
FFUJ_08309	NAAP-1 amino acid permease NAAP1	20.09	transport routes	Cellular transport, transport facilitation and transport routes	0.00282363	0.0220756
FFUJ_11980	Related to vacuolar membrane protein HMT1	20.09	transport routes	Cellular transport, transport facilitation and transport routes	0.00282363	0.0220756
FFUJ_12935	Probable uracil permease	20.09	transport routes	Cellular transport, transport facilitation and transport routes	0.00282363	0.0220756
FFUJ_14553	Related to zinc transporter	20.09	transport routes	Cellular transport, transport facilitation and transport routes	0.00282363	0.0220756
FFUJ_04021	Probable SIT1-Transporter of the bacterial siderophore ferrioxamine B	20.01.01	ion transport	Cellular transport, transport facilitation and transport routes	0.00381347	0.0255805
FFUJ_08851	Probable Na+-transporting ATPase ENA-1	20.01.01	ion transport	Cellular transport, transport facilitation and transport routes	0.00381347	0.0255805
FFUJ_11980	Related to vacuolar membrane protein HMT1	20.01.01	ion transport	Cellular transport, transport facilitation and transport routes	0.00381347	0.0255805
FFUJ_14553	Related to zinc transporter	20.01.01	ion transport	Cellular transport, transport facilitation and transport routes	0.00381347	0.0255805
FFUJ_04021	Probable SIT1-Transporter of the bacterial siderophore ferrioxamine B	34.01	homeostasis	Interaction with the environment	0.00419057	0.0255805
FFUJ_08851	Probable Na+-transporting ATPase ENA-1	34.01	homeostasis	Interaction with the environment	0.00419057	0.0255805
FFUJ_11980	Related to vacuolar membrane protein HMT1	34.01	homeostasis	Interaction with the environment	0.00419057	0.0255805
FFUJ_14553	Related to zinc transporter	34.01	homeostasis	Interaction with the environment	0.00419057	0.0255805
FFUJ_03816	Uncharacterized protein	20	CELLULAR TRANSPORT, TRANSPORT FACILITATION AND TRANSPORT ROUTES	Cellular transport, transport facilitation and transport routes	0.00438379	0.0255805
FFUJ_04021	Probable SIT1-Transporter of the bacterial siderophore ferrioxamine B	20	CELLULAR TRANSPORT, TRANSPORT FACILITATION AND TRANSPORT ROUTES	Cellular transport, transport facilitation and transport routes	0.00438379	0.0255805
FFUJ_04110	Probable general amino acid permease	20	CELLULAR TRANSPORT, TRANSPORT FACILITATION AND TRANSPORT ROUTES	Cellular transport, transport facilitation and transport routes	0.00438379	0.0255805
FFUJ_05539	Related to peptide transport protein	20	CELLULAR TRANSPORT, TRANSPORT FACILITATION AND TRANSPORT ROUTES	Cellular transport, transport facilitation and transport routes	0.00438379	0.0255805
FFUJ_08309	NAAP-1 amino acid permease NAAP1	20	CELLULAR TRANSPORT, TRANSPORT FACILITATION AND TRANSPORT ROUTES	Cellular transport, transport facilitation and transport routes	0.00438379	0.0255805
FFUJ_08851	Probable Na+-transporting ATPase ENA-1	20	CELLULAR TRANSPORT, TRANSPORT FACILITATION AND TRANSPORT ROUTES	Cellular transport, transport facilitation and transport routes	0.00438379	0.0255805
FFUJ_11980	Related to vacuolar membrane protein HMT1	20	CELLULAR TRANSPORT, TRANSPORT FACILITATION AND TRANSPORT ROUTES	Cellular transport, transport facilitation and transport routes	0.00438379	0.0255805
FFUJ_12935	Probable uracil permease	20	CELLULAR TRANSPORT, TRANSPORT FACILITATION AND TRANSPORT ROUTES	Cellular transport, transport facilitation and transport routes	0.00438379	0.0255805
FFUJ_14397	Related to tetracycline resistance protein (Probable transport protein)	20	CELLULAR TRANSPORT, TRANSPORT FACILITATION AND TRANSPORT ROUTES	Cellular transport, transport facilitation and transport routes	0.00438379	0.0255805
FFUJ_14553	Related to zinc transporter	20	CELLULAR TRANSPORT, TRANSPORT FACILITATION AND TRANSPORT ROUTES	Cellular transport, transport facilitation and transport routes	0.00438379	0.0255805
FFUJ_04021	Probable SIT1-Transporter of the bacterial siderophore ferrioxamine B	34	INTERACTION WITH THE ENVIRONMENT	Interaction with the environment	0.00446171	0.0255805
FFUJ_04110	Probable general amino acid permease	34	INTERACTION WITH THE ENVIRONMENT	Interaction with the environment	0.00446171	0.0255805
FFUJ_08851	Probable Na+-transporting ATPase ENA-1	34	INTERACTION WITH THE ENVIRONMENT	Interaction with the environment	0.00446171	0.0255805
FFUJ_11980	Related to vacuolar membrane protein HMT1	34	INTERACTION WITH THE ENVIRONMENT	Interaction with the environment	0.00446171	0.0255805
FFUJ_12892	Related to chitinase	34	INTERACTION WITH THE ENVIRONMENT	Interaction with the environment	0.00446171	0.0255805
FFUJ_14553	Related to zinc transporter	34	INTERACTION WITH THE ENVIRONMENT	Interaction with the environment	0.00446171	0.0255805
FFUJ_04021	Probable SIT1-Transporter of the bacterial siderophore ferrioxamine B	32	CELL RESCUE, DEFENSE AND VIRULENCE	Cell rescue, defense and virulence	0.00693204	0.0372597
FFUJ_04110	Probable general amino acid permease	32	CELL RESCUE, DEFENSE AND VIRULENCE	Cell rescue, defense and virulence	0.00693204	0.0372597
FFUJ_08851	Probable Na+-transporting ATPase ENA-1	32	CELL RESCUE, DEFENSE AND VIRULENCE	Cell rescue, defense and virulence	0.00693204	0.0372597
FFUJ_11980	Related to vacuolar membrane protein HMT1	32	CELL RESCUE, DEFENSE AND VIRULENCE	Cell rescue, defense and virulence	0.00693204	0.0372597
FFUJ_12120	Related to integral membrane protein	32	CELL RESCUE, DEFENSE AND VIRULENCE	Cell rescue, defense and virulence	0.00693204	0.0372597
FFUJ_12891	Probable glucan 1,3-beta-glucosidase	32	CELL RESCUE, DEFENSE AND VIRULENCE	Cell rescue, defense and virulence	0.00693204	0.0372597
FFUJ_12892	Related to chitinase	32	CELL RESCUE, DEFENSE AND VIRULENCE	Cell rescue, defense and virulence	0.00693204	0.0372597
FFUJ_14397	Related to tetracycline resistance protein (Probable transport protein)	32	CELL RESCUE, DEFENSE AND VIRULENCE	Cell rescue, defense and virulence	0.00693204	0.0372597
