# Supplementary material for: Impact of the White Collar Photoreceptor WcoA on the Fusarium fujikuroi Transcriptome
Source: Front Microbiol. 2021 Jan 18;11:619474. doi: 10.3389/fmicb.2020.619474 (PMC7871910; doi:10.3389/fmicb.2020.619474)
Supplement: Supplementary file 6 [file Table_6.XLSX]

## Sheet: Legend
Supplementary Table S6
Orthologs in the F. fujikuroi genome for the 298 clock-regulated genes repressed by CSP-1 in N. crassa (Sancar et al. 2015)
Reference
Sancar, C., Sancar, G., Ha, N., Cesbron, F., and Brunner, M. (2015).
Dawn- and dusk-phased circadian transcription rhythms coordinate anabolic and catabolic functions in Neurospora.
BMC Biol. 13, 17. doi:10.1186/s12915-015-0126-4.

## Sheet: Hoja1
Gene ID	source_id	Organism	Genomic Location (Gene)	Product Description	Input Ortholog(s)	Paralog count	Ortholog count	Ortholog Group	Feature
FFUJ_00062	FFUJ_00062-t31_1	Fusarium fujikuroi IMI 58289	HF679023:6,406,495..6,408,204(+)	uncharacterized protein	NCU03801	1	126	OG6_114880	FFC1_00095
FFUJ_00074	FFUJ_00074-t31_1	Fusarium fujikuroi IMI 58289	HF679023:6,379,731..6,382,595(-)	related to small s protein	NCU08705	2	50	OG6_358284	FFC1_00106
FFUJ_00167	FFUJ_00167-t31_1	Fusarium fujikuroi IMI 58289	HF679023:6,111,570..6,113,620(-)	uncharacterized protein	NCU10080	4	217	OG6_124874	FFC1_00202
FFUJ_00176	FFUJ_00176-t31_1	Fusarium fujikuroi IMI 58289	HF679023:6,089,021..6,092,160(-)	related to flavin-containing monooxygenase	NCU03494	25	629	OG6_115050	FFC1_00212
FFUJ_00204	FFUJ_00204-t31_1	Fusarium fujikuroi IMI 58289	HF679023:5,990,327..5,991,425(+)	related to endo-polygalacturonase 6	NCU09040	4	432	OG6_100445	FFC1_00245
FFUJ_00240	FFUJ_00240-t31_1	Fusarium fujikuroi IMI 58289	HF679023:5,912,914..5,914,133(+)	uncharacterized protein	NCU04905,NCU04907,NCU04910,NCU07815	52	1931	OG6_103977	FFC1_00282
FFUJ_00241	FFUJ_00241-t31_1	Fusarium fujikuroi IMI 58289	HF679023:5,907,717..5,909,887(+)	uncharacterized protein	NCU00595	0	134	OG6_102549	FFC1_00283
FFUJ_00255	FFUJ_00255-t31_1	Fusarium fujikuroi IMI 58289	HF679023:5,863,378..5,865,024(-)	probable subtilisin-like serine protease	NCU00673,NCU06055	15	989	OG6_100121	FFC1_00297
FFUJ_00351	FFUJ_00351-t31_1	Fusarium fujikuroi IMI 58289	HF679023:5,623,679..5,626,858(-)	probable galactose oxidase precursor	NCU09209	3	89	OG6_152425	FFC1_00394
FFUJ_00365	FFUJ_00365-t31_1	Fusarium fujikuroi IMI 58289	HF679023:5,591,946..5,593,319(+)	related to WD-repeat protein CRB3	NCU00560	0	154	OG6_103008	FFC1_00408
FFUJ_00419	FFUJ_00419-t31_1	Fusarium fujikuroi IMI 58289	HF679023:5,442,291..5,443,189(+)	probable 3-hydroxyacyl-CoA dehydrogenase	NCU11196	0	142	OG6_102935	FFC1_00461
FFUJ_00424	FFUJ_00424-t31_1	Fusarium fujikuroi IMI 58289	HF679023:5,426,978..5,428,279(-)	probable endopeptidase K	NCU00673,NCU06055	15	989	OG6_100121	FFC1_00466
FFUJ_00426	FFUJ_00426-t31_1	Fusarium fujikuroi IMI 58289	HF679023:5,421,694..5,423,528(-)	related to quinate transport protein	NCU04963,NCU07169	19	2220	OG6_100060	FFC1_00468
FFUJ_00498	FFUJ_00498-t31_1	Fusarium fujikuroi IMI 58289	HF679023:5,224,065..5,225,863(+)	probable NADPH oxidase heavy chain subunit	NCU02110	1	72	OG6_109931	FFC1_00544
FFUJ_00502	FFUJ_00502-t31_1	Fusarium fujikuroi IMI 58289	HF679023:5,205,959..5,206,933(+)	uncharacterized protein	NCU08355	0	89	OG6_112771	FFC1_00549
FFUJ_00515	FFUJ_00515-t31_1	Fusarium fujikuroi IMI 58289	HF679023:5,160,312..5,161,048(-)	probable APT1-adenine phosphoribosyltransferase	NCU02090	0	178	OG6_101012	FFC1_00563
FFUJ_00530	FFUJ_00530-t31_1	Fusarium fujikuroi IMI 58289	HF679023:5,107,742..5,109,388(-)	probable zinc finger protein white collar 2 (wc-2)	NCU00902	0	144	OG6_115947	FFC1_00579
FFUJ_00539	FFUJ_00539-t31_1	Fusarium fujikuroi IMI 58289	HF679023:5,074,246..5,076,054(-)	related to polysaccharide synthase Cps1	NCU00911	2	189	OG6_122763	FFC1_00590
FFUJ_00611	FFUJ_00611-t31_1	Fusarium fujikuroi IMI 58289	HF679023:4,800,500..4,801,837(-)	related to spore coat protein SP96 precursor	NCU05404	1	126	OG6_114057	FFC1_00668
FFUJ_00614	FFUJ_00614-t31_1	Fusarium fujikuroi IMI 58289	HF679023:4,793,009..4,794,715(-)	probable alpha-tubulin B	NCU09132	1	322	OG6_100108	FFC1_00671
FFUJ_00667	FFUJ_00667-t31_1	Fusarium fujikuroi IMI 58289	HF679023:4,613,190..4,614,153(-)	uncharacterized protein	NCU00938	1	98	OG6_166452	FFC1_00729
FFUJ_00676	FFUJ_00676-t31_1	Fusarium fujikuroi IMI 58289	HF679023:4,587,172..4,589,016(+)	probable IMP dehydrogenase	NCU03117	0	165	OG6_100534	FFC1_00739
FFUJ_00684	FFUJ_00684-t31_1	Fusarium fujikuroi IMI 58289	HF679023:4,562,188..4,563,389(-)	probable thioredoxin-disulfide reductase CYS-9	NCU08352	0	137	OG6_101104	FFC1_00747
FFUJ_00709	FFUJ_00709-t31_1	Fusarium fujikuroi IMI 58289	HF679023:4,481,637..4,484,075(+)	uncharacterized protein	NCU02606	0	91	OG6_166582	FFC1_00772
FFUJ_00764	FFUJ_00764-t31_1	Fusarium fujikuroi IMI 58289	HF679023:4,312,299..4,312,548(-)	uncharacterized protein	NCU02598	0	21	OG6_210539	FFC1_00828
FFUJ_00816	FFUJ_00816-t31_1	Fusarium fujikuroi IMI 58289	HF679023:4,148,171..4,149,343(-)	uncharacterized protein	NCU09647	3	283	OG6_108847	FFC1_00881
FFUJ_00828	FFUJ_00828-t31_1	Fusarium fujikuroi IMI 58289	HF679023:4,106,924..4,107,321(-)	uncharacterized protein	NCU03405	0	128	OG6_113505	FFC1_00896
FFUJ_00837	FFUJ_00837-t31_1	Fusarium fujikuroi IMI 58289	HF679023:4,070,962..4,072,099(-)	related to human PL6 protein	NCU06839	0	167	OG6_103163	FFC1_00905
FFUJ_00838	FFUJ_00838-t31_1	Fusarium fujikuroi IMI 58289	HF679023:4,068,464..4,070,226(-)	related to ferric reductase	NCU02278	0	94	OG6_142743	FFC1_00906
FFUJ_00879	FFUJ_00879-t31_1	Fusarium fujikuroi IMI 58289	HF679023:3,929,169..3,931,491(+)	related to DSF2 Deletion Suppressor of mptFive/pufFive mutation	NCU03054	1	259	OG6_111244	FFC1_00948
FFUJ_00915	FFUJ_00915-t31_1	Fusarium fujikuroi IMI 58289	HF679023:3,836,718..3,838,430(-)	probable alpha-tubulin B	NCU09132	1	322	OG6_100108	FFC1_00985
FFUJ_00939	FFUJ_00939-t31_1	Fusarium fujikuroi IMI 58289	HF679023:3,751,851..3,753,240(-)	probable methionine adenosyltransferase ETH-1	NCU02657	0	171	OG6_100388	FFC1_01012
FFUJ_00945	FFUJ_00945-t31_1	Fusarium fujikuroi IMI 58289	HF679023:3,734,998..3,736,090(-)	probable pyridoxine 4-dehydrogenase	NCU09141	6	583	OG6_100564	FFC1_01018
FFUJ_00983	FFUJ_00983-t31_1	Fusarium fujikuroi IMI 58289	HF679023:3,627,462..3,628,932(-)	related to inosine-uridine preferring nucleoside hydrolase	NCU03084	2	257	OG6_100640	FFC1_01056
FFUJ_01011	FFUJ_01011-t31_1	Fusarium fujikuroi IMI 58289	HF679023:3,555,373..3,556,021(+)	uncharacterized protein	NCU09263	0	77	OG6_137693	FFC1_01085
FFUJ_01014	FFUJ_01014-t31_1	Fusarium fujikuroi IMI 58289	HF679023:3,548,460..3,548,814(-)	probable ribosomal protein YmL44, mitochondrial	NCU00952	0	92	OG6_127201	FFC1_01088
FFUJ_01032	FFUJ_01032-t31_1	Fusarium fujikuroi IMI 58289	HF679023:3,504,880..3,506,728(-)	uncharacterized protein	NCU03054	1	259	OG6_111244	FFC1_01106
FFUJ_01047	FFUJ_01047-t31_1	Fusarium fujikuroi IMI 58289	HF679023:3,443,641..3,445,676(+)	related to phytase	NCU03255	2	430	OG6_101372	FFC1_01121
FFUJ_01127	FFUJ_01127-t31_1	Fusarium fujikuroi IMI 58289	HF679023:3,173,024..3,175,354(+)	probable Cys2-His2 zinc finger transcription factor ACEI	NCU09333	0	123	OG6_166335	FFC1_01205
FFUJ_01138	FFUJ_01138-t31_1	Fusarium fujikuroi IMI 58289	HF679023:3,131,243..3,133,412(+)	uncharacterized protein	NCU09259	0	98	OG6_153334	FFC1_01216
FFUJ_01149	FFUJ_01149-t31_1	Fusarium fujikuroi IMI 58289	HF679023:3,087,752..3,089,644(-)	probable 5-aminoimidazole-4-carboxamide ribonucleotide transformylase/IMP cyclohydrolase	NCU02629	0	152	OG6_101217	FFC1_01227
FFUJ_01177	FFUJ_01177-t31_1	Fusarium fujikuroi IMI 58289	HF679023:3,006,522..3,008,151(-)	probable cutinase negative acting protein	NCU03092	0	240	OG6_102437	FFC1_01255
FFUJ_01193	FFUJ_01193-t31_1	Fusarium fujikuroi IMI 58289	HF679023:2,960,976..2,961,695(+)	probable EMP24, component of the COPII-coated vesicles	NCU08339	0	183	OG6_101558	FFC1_01271
FFUJ_01219	FFUJ_01219-t31_1	Fusarium fujikuroi IMI 58289	HF679023:2,891,472..2,892,863(-)	related to uridine ribohydrolase	NCU03084	2	257	OG6_100640	FFC1_01300
FFUJ_01226	FFUJ_01226-t31_1	Fusarium fujikuroi IMI 58289	HF679023:2,863,890..2,866,296(-)	related to sucrose transporter SUT1D	NCU09321	1	455	OG6_100660	FFC1_01307
FFUJ_01254	FFUJ_01254-t31_1	Fusarium fujikuroi IMI 58289	HF679023:2,761,333..2,762,378(-)	uncharacterized protein	NCU02526	0	93	OG6_153296	FFC1_01335
FFUJ_01324	FFUJ_01324-t31_1	Fusarium fujikuroi IMI 58289	HF679023:2,561,126..2,562,568(+)	probable hnRNP arginine N-methyltransferase	NCU07459	0	162	OG6_101444	FFC1_01411
FFUJ_01380	FFUJ_01380-t31_1	Fusarium fujikuroi IMI 58289	HF679023:2,363,392..2,365,500(+)	probable serine/threonine protein kinase COT-1	NCU07296	0	173	OG6_100850	FFC1_01469
FFUJ_01399	FFUJ_01399-t31_1	Fusarium fujikuroi IMI 58289	HF679023:2,293,764..2,295,550(+)	related to ubiquitin-conjugating enzyme	NCU02688	0	126	OG6_107837	FFC1_01489
FFUJ_01421	FFUJ_01421-t31_1	Fusarium fujikuroi IMI 58289	HF679023:2,235,940..2,237,227(-)	probable C-3 sterol dehydrogenase/3-beta-hydroxysteroid dehydrogenase and related dehydrogenases	NCU07468	0	154	OG6_105984	FFC1_01512
FFUJ_01464	FFUJ_01464-t31_1	Fusarium fujikuroi IMI 58289	HF679023:2,086,133..2,086,686(+)	uncharacterized protein	NCU02767	0	87	OG6_121411	FFC1_01558
FFUJ_01469	FFUJ_01469-t31_1	Fusarium fujikuroi IMI 58289	HF679023:2,064,245..2,066,499(-)	related to protoplast regeneration and killer toxin resistance protein	NCU09322	0	132	OG6_118125	FFC1_01563
FFUJ_01473	FFUJ_01473-t31_1	Fusarium fujikuroi IMI 58289	HF679023:2,049,280..2,050,625(+)	uncharacterized protein	NCU09108	0	142	OG6_129958	FFC1_01567
FFUJ_01484	FFUJ_01484-t31_1	Fusarium fujikuroi IMI 58289	HF679023:2,010,665..2,011,655(-)	Ckb-2 casein kinase II subunit beta-2	NCU02754	1	324	OG6_100687	FFC1_01579
FFUJ_01503	FFUJ_01503-t31_1	Fusarium fujikuroi IMI 58289	HF679023:1,936,778..1,938,142(-)	related to ethanolamine kinase	NCU02726	1	158	OG6_101726	FFC1_01598
FFUJ_01526	FFUJ_01526-t31_1	Fusarium fujikuroi IMI 58289	HF679023:1,858,515..1,859,427(+)	related to thioesterase family protein	NCU00584	0	284	OG6_103459	FFC1_01623
FFUJ_01570	FFUJ_01570-t31_1	Fusarium fujikuroi IMI 58289	HF679023:1,669,629..1,670,558(+)	uncharacterized protein	NCU09376	0	59	OG6_186977	FFC1_01672
FFUJ_01576	FFUJ_01576-t31_1	Fusarium fujikuroi IMI 58289	HF679023:1,649,799..1,650,846(+)	related to DUF887 domain protein	NCU02977	0	132	OG6_101954	FFC1_01679
FFUJ_01585	FFUJ_01585-t31_1	Fusarium fujikuroi IMI 58289	HF679023:1,557,191..1,558,984(-)	probable AVT3-involved in amino acid efflux from the vacuole	NCU05775	1	342	OG6_100466	FFC1_01691
FFUJ_01607	FFUJ_01607-t31_1	Fusarium fujikuroi IMI 58289	HF679023:1,504,122..1,505,134(+)	probable 1,4-Benzoquinone reductase	NCU02948	1	328	OG6_101948	FFC1_01714
FFUJ_01609	FFUJ_01609-t31_1	Fusarium fujikuroi IMI 58289	HF679023:1,497,582..1,498,980(+)	related to hydroxyproline-rich glycoprotein precursor	NCU02950	0	83	OG6_166540	FFC1_01716
FFUJ_01628	FFUJ_01628-t31_1	Fusarium fujikuroi IMI 58289	HF679023:1,439,296..1,440,365(+)	probable mitochondrial substrate carrier	NCU01689	0	212	OG6_108609	FFC1_01735
FFUJ_01782	FFUJ_01782-t31_1	Fusarium fujikuroi IMI 58289	HF679023:925,283..926,677(+)	probable acetylornithine aminotransferase precursor	NCU00194	2	351	OG6_100416	FFC1_01902
FFUJ_01789	FFUJ_01789-t31_1	Fusarium fujikuroi IMI 58289	HF679023:894,947..896,277(-)	uncharacterized protein	NCU03549	0	100	OG6_143656	FFC1_01911
FFUJ_01830	FFUJ_01830-t31_1	Fusarium fujikuroi IMI 58289	HF679023:738,607..740,039(-)	related to methyltransferase	NCU04905,NCU04907,NCU04910,NCU07815	52	1931	OG6_103977	FFC1_01957
FFUJ_01877	FFUJ_01877-t31_1	Fusarium fujikuroi IMI 58289	HF679023:579,258..581,081(-)	uncharacterized protein	NCU03342	0	76	OG6_153100	FFC1_02005
FFUJ_01918	FFUJ_01918-t31_1	Fusarium fujikuroi IMI 58289	HF679023:463,792..465,538(+)	related to alpha-mannosidase	NCU05836	1	41	OG6_198999	FFC1_02045
FFUJ_01919	FFUJ_01919-t31_1	Fusarium fujikuroi IMI 58289	HF679023:461,569..463,296(-)	uncharacterized protein	NCU05835	0	67	OG6_153107	FFC1_02046
FFUJ_01975	FFUJ_01975-t31_1	Fusarium fujikuroi IMI 58289	HF679023:316,032..317,756(-)	related to quinate transport protein	NCU04963,NCU07169	19	2220	OG6_100060	FFC1_02103
FFUJ_01981	FFUJ_01981-t31_1	Fusarium fujikuroi IMI 58289	HF679023:298,699..301,317(-)	uncharacterized protein	NCU04905,NCU04907,NCU04910,NCU07815	52	1931	OG6_103977	FFC1_02109
FFUJ_02007	FFUJ_02007-t31_1	Fusarium fujikuroi IMI 58289	HF679023:221,985..224,119(-)	related to tol protein	NCU03494	25	629	OG6_115050	FFC1_02137
FFUJ_02038	FFUJ_02038-t31_1	Fusarium fujikuroi IMI 58289	HF679023:121,219..122,642(-)	related to tol protein	NCU03494	25	629	OG6_115050	FFC1_02169
FFUJ_02054	FFUJ_02054-t31_1	Fusarium fujikuroi IMI 58289	HF679023:85,344..86,887(+)	related to methyltransferase	NCU04905,NCU04907,NCU04910,NCU07815	52	1931	OG6_103977	FFC1_02186
FFUJ_02087	FFUJ_02087-t31_1	Fusarium fujikuroi IMI 58289	HF679023:9,590..14,170(-)	related to multidrug resistance protein	NCU02051	10	533	OG6_121370	FFC1_04870
FFUJ_02113	FFUJ_02113-t31_1	Fusarium fujikuroi IMI 58289	HF679025:87,621..88,746(-)	probable reductase RED1	NCU09040	4	432	OG6_100445	FFC1_14838
FFUJ_02117	FFUJ_02117-t31_1	Fusarium fujikuroi IMI 58289	HF679025:100,206..101,465(-)	uncharacterized protein	NCU10080	4	217	OG6_124874	FFC1_14842
FFUJ_02128	FFUJ_02128-t31_1	Fusarium fujikuroi IMI 58289	HF679025:129,387..130,740(+)	uncharacterized protein	NCU00026	1	90	OG6_153170	FFC1_14853
FFUJ_02180	FFUJ_02180-t31_1	Fusarium fujikuroi IMI 58289	HF679025:241,266..242,635(-)	related to methyltransferase	NCU04905,NCU04907,NCU04910,NCU07815	52	1931	OG6_103977	FFC1_14900
FFUJ_02192	FFUJ_02192-t31_1	Fusarium fujikuroi IMI 58289	HF679025:271,698..275,168(+)	probable bifunctional P-450:NADPH-P450 reductase	NCU05185	6	473	OG6_100886	FFC1_14912
FFUJ_02213	FFUJ_02213-t31_1	Fusarium fujikuroi IMI 58289	HF679025:314,757..316,487(-)	related to sugar transport protein STL1	NCU00821	2	358	OG6_117943	FFC1_14933
FFUJ_02247	FFUJ_02247-t31_1	Fusarium fujikuroi IMI 58289	HF679025:398,656..399,883(-)	related to aldo/keto reductase	NCU09141	6	583	OG6_100564	FFC1_14965
FFUJ_02256	FFUJ_02256-t31_1	Fusarium fujikuroi IMI 58289	HF679025:419,534..421,033(-)	related to methyltransferase	NCU04905,NCU04907,NCU04910,NCU07815	52	1931	OG6_103977	FFC1_14973
FFUJ_02285	FFUJ_02285-t31_1	Fusarium fujikuroi IMI 58289	HF679025:497,764..499,262(+)	uncharacterized protein	NCU04905,NCU04907,NCU04910,NCU07815	52	1931	OG6_103977	FFC1_15008
FFUJ_02296	FFUJ_02296-t31_1	Fusarium fujikuroi IMI 58289	HF679025:525,706..528,091(+)	related to tol protein	NCU03494	25	629	OG6_115050	FFC1_15020
FFUJ_02297	FFUJ_02297-t31_1	Fusarium fujikuroi IMI 58289	HF679025:530,253..532,129(+)	probable low-affinity hexose transporter HXT3	NCU04963,NCU07169	19	2220	OG6_100060	FFC1_15021
FFUJ_02328	FFUJ_02328-t31_1	Fusarium fujikuroi IMI 58289	HF679025:607,346..608,800(-)	related to ethanolamine kinase	NCU02726	1	158	OG6_101726	FFC1_15051
FFUJ_02411	FFUJ_02411-t31_1	Fusarium fujikuroi IMI 58289	HF679025:852,468..853,976(-)	uncharacterized protein	NCU06934	1	95	OG6_108197	FFC1_15136
FFUJ_02429	FFUJ_02429-t31_1	Fusarium fujikuroi IMI 58289	HF679025:908,924..909,456(+)	uncharacterized protein	NCU06034	0	99	OG6_153162	FFC1_15155
FFUJ_02446	FFUJ_02446-t31_1	Fusarium fujikuroi IMI 58289	HF679025:1,018,900..1,019,858(-)	probable uracil phosphoribosyltransferase FUR1	NCU01446	2	559	OG6_100147	FFC1_06829
FFUJ_02481	FFUJ_02481-t31_1	Fusarium fujikuroi IMI 58289	HF679025:1,122,030..1,123,008(-)	probable cyclophilin	NCU01200	0	192	OG6_100844	FFC1_06864
FFUJ_02532	FFUJ_02532-t31_1	Fusarium fujikuroi IMI 58289	HF679025:1,283,771..1,283,980(+)	uncharacterized protein	NCU01391	0	12	OG6_359986	FFC1_06918
FFUJ_02560	FFUJ_02560-t31_1	Fusarium fujikuroi IMI 58289	HF679025:1,356,841..1,358,832(-)	related to LCCL domain protein	NCU04653	0	177	OG6_114167	FFC1_06947
FFUJ_02563	FFUJ_02563-t31_1	Fusarium fujikuroi IMI 58289	HF679025:1,364,961..1,367,129(+)	probable alkaline phosphatase	NCU08997	2	264	OG6_100381	FFC1_06950
FFUJ_02565	FFUJ_02565-t31_1	Fusarium fujikuroi IMI 58289	HF679025:1,369,426..1,370,476(+)	related to phosphatase 2a inhibitor	NCU03769	0	108	OG6_132519	FFC1_06952
FFUJ_02631	FFUJ_02631-t31_1	Fusarium fujikuroi IMI 58289	HF679025:1,593,552..1,594,311(+)	probable C-8 sterol isomerase erg-1	NCU04156	0	116	OG6_106167	FFC1_07020
FFUJ_02784	FFUJ_02784-t31_1	Fusarium fujikuroi IMI 58289	HF679025:2,136,649..2,139,268(-)	uncharacterized protein	NCU07389	0	74	OG6_153252	FFC1_07188
FFUJ_02785	FFUJ_02785-t31_1	Fusarium fujikuroi IMI 58289	HF679025:2,150,235..2,152,353(+)	related to C6 zink-finger protein PRO1A	NCU07392	0	124	OG6_143774	FFC1_07190
FFUJ_02822	FFUJ_02822-t31_1	Fusarium fujikuroi IMI 58289	HF679025:2,284,706..2,286,370(-)	related to MYND domain protein	NCU00089	0	94	OG6_127158	FFC1_07229
FFUJ_02862	FFUJ_02862-t31_1	Fusarium fujikuroi IMI 58289	HF679025:2,411,659..2,412,484(+)	uncharacterized protein	NCU09525	0	57	OG6_129978	FFC1_07271
FFUJ_02889	FFUJ_02889-t31_1	Fusarium fujikuroi IMI 58289	HF679025:2,499,252..2,501,342(+)	related to F-box protein Fbl2	NCU06250	1	337	OG6_101086	FFC1_07301
FFUJ_02904	FFUJ_02904-t31_1	Fusarium fujikuroi IMI 58289	HF679025:2,539,806..2,542,767(+)	probable protein kinase CHM1	NCU00406	1	386	OG6_100484	FFC1_07316
FFUJ_02927	FFUJ_02927-t31_1	Fusarium fujikuroi IMI 58289	HF679025:2,645,391..2,645,984(+)	probable DNA-directed RNA polymerase I/III chain AC19	NCU00419	0	142	OG6_102491	FFC1_07341
FFUJ_02957	FFUJ_02957-t31_1	Fusarium fujikuroi IMI 58289	HF679025:2,739,159..2,740,019(-)	uncharacterized protein	NCU00483	0	23	OG6_359851	FFC1_07369
FFUJ_02977	FFUJ_02977-t31_1	Fusarium fujikuroi IMI 58289	HF679025:2,794,006..2,795,937(+)	related to sucrose transporter SUT1D	NCU09321	1	455	OG6_100660	FFC1_07389
FFUJ_02985	FFUJ_02985-t31_1	Fusarium fujikuroi IMI 58289	HF679025:2,816,105..2,820,738(-)	probable transmembrane protein	NCU03263	0	240	OG6_100476	FFC1_07397
FFUJ_03003	FFUJ_03003-t31_1	Fusarium fujikuroi IMI 58289	HF679025:2,923,547..2,924,661(-)	probable pyridoxine 4-dehydrogenase	NCU09141	6	583	OG6_100564	FFC1_07420
FFUJ_03030	FFUJ_03030-t31_1	Fusarium fujikuroi IMI 58289	HF679025:2,997,127..2,998,763(+)	uncharacterized protein	NCU02811	0	112	OG6_153298	FFC1_07447
FFUJ_03046	FFUJ_03046-t31_1	Fusarium fujikuroi IMI 58289	HF679025:3,051,991..3,053,400(-)	probable YDJ1-mitochondrial and ER import protein	NCU07414	0	221	OG6_100614	FFC1_07464
FFUJ_03049	FFUJ_03049-t31_1	Fusarium fujikuroi IMI 58289	HF679025:3,062,330..3,064,678(-)	probable glycogen synthase	NCU06687	0	162	OG6_103561	FFC1_07467
FFUJ_03086	FFUJ_03086-t31_1	Fusarium fujikuroi IMI 58289	HF679025:3,193,407..3,194,521(-)	probable farnesyl-pyrophosphate synthetase	NCU01175	0	181	OG6_101661	FFC1_07509
FFUJ_03123	FFUJ_03123-t31_1	Fusarium fujikuroi IMI 58289	HF679025:3,337,501..3,338,931(+)	probable UGA1-4-aminobutyrate aminotransferase (GABA transaminase)	NCU08998	1	191	OG6_103520	FFC1_07545
FFUJ_03132	FFUJ_03132-t31_1	Fusarium fujikuroi IMI 58289	HF679025:3,366,338..3,367,396(-)	uncharacterized protein	NCU06203	0	35	OG6_210610	FFC1_07554
FFUJ_03148	FFUJ_03148-t31_1	Fusarium fujikuroi IMI 58289	HF679025:3,423,314..3,424,265(-)	uncharacterized protein	NCU00151	0	124	OG6_116866	FFC1_07570
FFUJ_03150	FFUJ_03150-t31_1	Fusarium fujikuroi IMI 58289	HF679025:3,426,640..3,428,358(+)	probable RRB1 protein, involved in the regulation of ribosome biosynthesis	NCU06489	0	137	OG6_102528	FFC1_07572
FFUJ_03162	FFUJ_03162-t31_1	Fusarium fujikuroi IMI 58289	HF679025:3,462,797..3,465,124(-)	related to pseudouridine synthase TruD/Pus7	NCU06428	0	153	OG6_101009	FFC1_07586
FFUJ_03179	FFUJ_03179-t31_1	Fusarium fujikuroi IMI 58289	HF679025:3,499,904..3,500,404(-)	uncharacterized protein	NCU06439	0	123	OG6_110830	FFC1_07603
FFUJ_03209	FFUJ_03209-t31_1	Fusarium fujikuroi IMI 58289	HF679025:3,600,283..3,602,437(+)	related to integral membrane protein	NCU00377	0	117	OG6_101796	FFC1_07633
FFUJ_03244	FFUJ_03244-t31_1	Fusarium fujikuroi IMI 58289	HF679025:3,731,039..3,732,589(+)	related to tRNA dihydrouridine synthase	NCU00065	0	152	OG6_101867	FFC1_07670
FFUJ_03245	FFUJ_03245-t31_1	Fusarium fujikuroi IMI 58289	HF679025:3,734,311..3,734,609(+)	uncharacterized protein	NCU04491	1	62	OG6_137743	FFC1_07671
FFUJ_03246	FFUJ_03246-t31_1	Fusarium fujikuroi IMI 58289	HF679025:3,735,228..3,736,750(+)	uncharacterized protein	NCU04491	1	62	OG6_137743	#N/A
FFUJ_03291	FFUJ_03291-t31_1	Fusarium fujikuroi IMI 58289	HF679025:3,870,871..3,872,842(+)	related to phospholipase C	NCU02175	6	331	OG6_100279	FFC1_07718
FFUJ_03296	FFUJ_03296-t31_1	Fusarium fujikuroi IMI 58289	HF679025:3,881,544..3,883,258(-)	related to diacylglycerol acyltransferase	NCU04144	2	296	OG6_101524	FFC1_07723
FFUJ_03300	FFUJ_03300-t31_1	Fusarium fujikuroi IMI 58289	HF679025:3,892,157..3,893,718(-)	related to transcription factor IIIA	NCU00038	0	124	OG6_104508	FFC1_07727
FFUJ_03435	FFUJ_03435-t31_1	Fusarium fujikuroi IMI 58289	HF679025:4,370,582..4,371,662(+)	uncharacterized protein	NCU09295	0	171	OG6_143791	FFC1_07871
FFUJ_03477	FFUJ_03477-t31_1	Fusarium fujikuroi IMI 58289	HF679025:4,480,859..4,481,630(-)	probable parvulin (peptidylprolyl isomerase)	NCU08554	1	332	OG6_100390	FFC1_07915
FFUJ_03501	FFUJ_03501-t31_1	Fusarium fujikuroi IMI 58289	HF679025:4,524,509..4,527,462(+)	related to calpain-like protein	NCU00251	0	52	OG6_137842	FFC1_07939
FFUJ_03504	FFUJ_03504-t31_1	Fusarium fujikuroi IMI 58289	HF679025:4,532,643..4,533,731(-)	related to methyltransferase	NCU04905,NCU04907,NCU04910,NCU07815	52	1931	OG6_103977	FFC1_07942
FFUJ_03656	FFUJ_03656-t31_1	Fusarium fujikuroi IMI 58289	HF679025:4,927,279..4,928,722(+)	related to aspartic-type signal peptidase	NCU07063	2	81	OG6_210636	FFC1_08096
FFUJ_03662	FFUJ_03662-t31_1	Fusarium fujikuroi IMI 58289	HF679025:4,943,314..4,945,509(+)	related to tol protein	NCU03494	25	629	OG6_115050	FFC1_08104
FFUJ_03839	FFUJ_03839-t31_1	Fusarium fujikuroi IMI 58289	HF679024:4,655,285..4,657,069(+)	uncharacterized protein	NCU03132	0	26	OG6_210549	FFC1_09268
FFUJ_03877	FFUJ_03877-t31_1	Fusarium fujikuroi IMI 58289	HF679024:4,560,213..4,561,735(+)	related to TAM domain methyltransferase	NCU04905,NCU04907,NCU04910,NCU07815	52	1931	OG6_103977	FFC1_09307
FFUJ_03898	FFUJ_03898-t31_1	Fusarium fujikuroi IMI 58289	HF679024:4,510,830..4,513,613(+)	related to small s protein	NCU08705	2	50	OG6_358284	FFC1_09329
FFUJ_03982	FFUJ_03982-t31_1	Fusarium fujikuroi IMI 58289	HF679024:4,306,263..4,306,940(-)	probable guanylate kinase	NCU06300	1	187	OG6_100603	FFC1_09455
FFUJ_03991	FFUJ_03991-t31_1	Fusarium fujikuroi IMI 58289	HF679024:4,281,863..4,283,874(-)	probable adenylosuccinate lyase	NCU06187	3	253	OG6_100666	FFC1_09464
FFUJ_04000	FFUJ_04000-t31_1	Fusarium fujikuroi IMI 58289	HF679024:4,257,316..4,260,914(+)	probable 3-hydroxy-3-methylglutaryl-coenzyme A reductase	NCU00712	0	202	OG6_101762	FFC1_09474
FFUJ_04025	FFUJ_04025-t31_1	Fusarium fujikuroi IMI 58289	HF679024:4,196,549..4,197,807(+)	probable endopeptidase K	NCU00673,NCU06055	15	989	OG6_100121	FFC1_09501
FFUJ_04048	FFUJ_04048-t31_1	Fusarium fujikuroi IMI 58289	HF679024:4,144,276..4,146,511(+)	probable RCO3 glucose transporter	NCU04963,NCU07169	19	2220	OG6_100060	FFC1_09524
FFUJ_04086	FFUJ_04086-t31_1	Fusarium fujikuroi IMI 58289	HF679024:4,043,353..4,046,368(+)	related to Cutinase transcription factor 1 alpha	NCU02576	0	134	OG6_133478	FFC1_09561
FFUJ_04092	FFUJ_04092-t31_1	Fusarium fujikuroi IMI 58289	HF679024:4,011,422..4,013,040(-)	related to myc-type bHLH transcription factor	NCU05970	0	56	OG6_113683	FFC1_09567
FFUJ_04145	FFUJ_04145-t31_1	Fusarium fujikuroi IMI 58289	HF679024:3,847,937..3,849,764(-)	probable hydroxymethylglutaryl-CoA synthase	NCU03922	0	199	OG6_101064	FFC1_09623
FFUJ_04161	FFUJ_04161-t31_1	Fusarium fujikuroi IMI 58289	HF679024:3,811,415..3,812,336(+)	uncharacterized protein	NCU04045	0	20	OG6_358383	FFC1_09639
FFUJ_04163	FFUJ_04163-t31_1	Fusarium fujikuroi IMI 58289	HF679024:3,808,257..3,808,888(-)	uncharacterized protein	NCU04043	0	112	OG6_104025	FFC1_09641
FFUJ_04226	FFUJ_04226-t31_1	Fusarium fujikuroi IMI 58289	HF679024:3,637,406..3,638,866(+)	uncharacterized protein	NCU00911	2	189	OG6_122763	FFC1_09706
FFUJ_04233	FFUJ_04233-t31_1	Fusarium fujikuroi IMI 58289	HF679024:3,616,014..3,617,563(-)	probable farnesyl-diphosphate farnesyltransferase	NCU06054	0	157	OG6_103822	FFC1_09715
FFUJ_04234	FFUJ_04234-t31_1	Fusarium fujikuroi IMI 58289	HF679024:3,613,247..3,614,739(+)	probable alkaline protease (oryzin)	NCU00673,NCU06055	15	989	OG6_100121	FFC1_09716
FFUJ_04263	FFUJ_04263-t31_1	Fusarium fujikuroi IMI 58289	HF679024:3,497,734..3,498,773(-)	related to oligosaccharyltransferase delta subunit (ribophorin II)	NCU11248	0	146	OG6_103527	FFC1_09750
FFUJ_04274	FFUJ_04274-t31_1	Fusarium fujikuroi IMI 58289	HF679024:3,463,453..3,465,491(-)	related to protein LAC1	NCU02468	2	237	OG6_100372	FFC1_09761
FFUJ_04287	FFUJ_04287-t31_1	Fusarium fujikuroi IMI 58289	HF679024:3,387,071..3,388,799(-)	probable AVT6-involved in amino acid efflux from the vacuole	NCU01481	1	300	OG6_100459	FFC1_09774
FFUJ_04292	FFUJ_04292-t31_1	Fusarium fujikuroi IMI 58289	HF679024:3,328,474..3,330,292(+)	related to quinate transport protein	NCU04963,NCU07169	19	2220	OG6_100060	FFC1_09779
FFUJ_04313	FFUJ_04313-t31_1	Fusarium fujikuroi IMI 58289	HF679024:3,257,477..3,259,537(-)	probable RSM22-mitochondrial ribosomal protein, small subunit	NCU00599	0	136	OG6_103043	FFC1_09797
FFUJ_04358	FFUJ_04358-t31_1	Fusarium fujikuroi IMI 58289	HF679024:3,106,803..3,109,537(-)	related to Smu1-Ste20-like protein kinase	NCU00406	1	386	OG6_100484	FFC1_09842
FFUJ_04407	FFUJ_04407-t31_1	Fusarium fujikuroi IMI 58289	HF679024:2,945,195..2,946,847(+)	related to cat eye syndrome critical region protein 5 precursor	NCU04924	2	343	OG6_102253	FFC1_09892
FFUJ_04408	FFUJ_04408-t31_1	Fusarium fujikuroi IMI 58289	HF679024:2,943,717..2,944,697(+)	probable SCO1 protein precursor	NCU03177	1	163	OG6_100983	FFC1_09893
FFUJ_04425	FFUJ_04425-t31_1	Fusarium fujikuroi IMI 58289	HF679024:2,894,098..2,896,064(-)	related to NADPH-ferrihemoprotein reductase and mammalian nitric-oxide synthases	NCU08554	1	332	OG6_100390	FFC1_09911
FFUJ_04492	FFUJ_04492-t31_1	Fusarium fujikuroi IMI 58289	HF679024:2,646,330..2,647,735(-)	probable phosphoprotein phosphatase X-1	NCU08301	0	101	OG6_153208	FFC1_09983
FFUJ_04716	FFUJ_04716-t31_1	Fusarium fujikuroi IMI 58289	HF679024:1,862,347..1,864,540(-)	probable NCP1-NADPH-cytochrome P450 reductase	NCU05185	6	473	OG6_100886	FFC1_13044
FFUJ_04728	FFUJ_04728-t31_1	Fusarium fujikuroi IMI 58289	HF679024:1,800,373..1,801,437(-)	Deoxyhypusine hydroxylase	NCU05252	0	166	OG6_101312	FFC1_13056
FFUJ_04796	FFUJ_04796-t31_1	Fusarium fujikuroi IMI 58289	HF679024:1,531,002..1,536,059(+)	related to multidrug resistance-associated protein	NCU02051	10	533	OG6_121370	#N/A
FFUJ_04912	FFUJ_04912-t31_1	Fusarium fujikuroi IMI 58289	HF679024:1,201,936..1,204,622(-)	uncharacterized protein	NCU08821	0	80	OG6_166392	FFC1_13247
FFUJ_04919	FFUJ_04919-t31_1	Fusarium fujikuroi IMI 58289	HF679024:1,185,612..1,186,148(+)	related to sporozoite surface protein 2 precursor	NCU01418	2	70	OG6_177744	FFC1_13254
FFUJ_04962	FFUJ_04962-t31_1	Fusarium fujikuroi IMI 58289	HF679024:1,055,950..1,057,447(+)	probable stearoyl-CoA desaturase	NCU05259	0	288	OG6_100468	FFC1_13299
FFUJ_04984	FFUJ_04984-t31_1	Fusarium fujikuroi IMI 58289	HF679024:972,697..973,401(-)	probable orotate phosphoribosyltransferase	NCU05290	1	279	OG6_100519	FFC1_13323
FFUJ_05018	FFUJ_05018-t31_1	Fusarium fujikuroi IMI 58289	HF679024:853,898..855,258(-)	probable dopamine-responsive protein	NCU11371	1	315	OG6_100509	FFC1_13359
FFUJ_05054	FFUJ_05054-t31_1	Fusarium fujikuroi IMI 58289	HF679024:736,047..741,588(-)	related to multidrug resistance protein	NCU02051	10	533	OG6_121370	FFC1_13396
FFUJ_05065	FFUJ_05065-t31_1	Fusarium fujikuroi IMI 58289	HF679024:699,723..701,462(-)	related to phospholipase C	NCU02175	6	331	OG6_100279	FFC1_13410
FFUJ_05069	FFUJ_05069-t31_1	Fusarium fujikuroi IMI 58289	HF679024:689,459..689,982(-)	related to bZIP transcription factor	NCU00805	0	143	OG6_105613	FFC1_13414
FFUJ_05096	FFUJ_05096-t31_1	Fusarium fujikuroi IMI 58289	HF679024:623,946..625,721(+)	related to low-affinity hexose transporter HXT3	NCU04963,NCU07169	19	2220	OG6_100060	FFC1_13442
FFUJ_05247	FFUJ_05247-t31_1	Fusarium fujikuroi IMI 58289	HF679024:232,565..234,507(+)	related to quinate transport protein	NCU04963,NCU07169	19	2220	OG6_100060	FFC1_13599
FFUJ_05289	FFUJ_05289-t31_1	Fusarium fujikuroi IMI 58289	HF679024:126,749..128,233(+)	related to delta-12 fatty acid desaturase	NCU02209	1	313	OG6_102311	FFC1_13639
FFUJ_05340	FFUJ_05340-t31_1	Fusarium fujikuroi IMI 58289	HF679028:47,749..49,184(-)	probable ornithine aminotransferase	NCU00194	2	351	OG6_100416	FFC1_03817
FFUJ_05376	FFUJ_05376-t31_1	Fusarium fujikuroi IMI 58289	HF679028:133,737..135,131(+)	related to methyltransferase	NCU04905,NCU04907,NCU04910,NCU07815	52	1931	OG6_103977	FFC1_03856
FFUJ_05379	FFUJ_05379-t31_1	Fusarium fujikuroi IMI 58289	HF679028:138,914..141,059(-)	related to protein TOL	NCU03494	25	629	OG6_115050	FFC1_03859
FFUJ_05400	FFUJ_05400-t31_1	Fusarium fujikuroi IMI 58289	HF679028:186,537..188,318(-)	related to synaptic vesicle transporter SV2 (major facilitator superfamily)	NCU09767	6	499	OG6_100812	FFC1_03881
FFUJ_05411	FFUJ_05411-t31_1	Fusarium fujikuroi IMI 58289	HF679028:212,682..214,235(-)	related to methyltransferase	NCU04905,NCU04907,NCU04910,NCU07815	52	1931	OG6_103977	FFC1_03890
FFUJ_05460	FFUJ_05460-t31_1	Fusarium fujikuroi IMI 58289	HF679028:326,400..327,757(-)	related to G protein coupled receptor like protein	NCU09427	3	139	OG6_133070	FFC1_03945
FFUJ_05500	FFUJ_05500-t31_1	Fusarium fujikuroi IMI 58289	HF679028:426,153..427,524(+)	related to TAM domain methyltransferase	NCU04905,NCU04907,NCU04910,NCU07815	52	1931	OG6_103977	FFC1_03988
FFUJ_05566	FFUJ_05566-t31_1	Fusarium fujikuroi IMI 58289	HF679028:634,376..635,184(-)	uncharacterized protein	NCU00881	0	82	OG6_153189	FFC1_04059
FFUJ_05621	FFUJ_05621-t31_1	Fusarium fujikuroi IMI 58289	HF679028:871,373..874,723(-)	related to lipase	NCU01901	0	115	OG6_113604	FFC1_04117
FFUJ_05711	FFUJ_05711-t31_1	Fusarium fujikuroi IMI 58289	HF679028:1,195,686..1,197,098(+)	uncharacterized protein	NCU05162	1	581	OG6_110891	FFC1_04215
FFUJ_05748	FFUJ_05748-t31_1	Fusarium fujikuroi IMI 58289	HF679028:1,301,669..1,303,321(-)	related to aspartic-type signal peptidase	NCU07063	2	81	OG6_210636	FFC1_04253
FFUJ_05756	FFUJ_05756-t31_1	Fusarium fujikuroi IMI 58289	HF679028:1,328,259..1,329,015(+)	uncharacterized protein	NCU08847	1	126	OG6_137717	FFC1_04261
FFUJ_05801	FFUJ_05801-t31_1	Fusarium fujikuroi IMI 58289	HF679028:1,466,202..1,467,992(+)	related to acetyl-CoA transporter	NCU09101	0	161	OG6_101700	FFC1_04307
FFUJ_05849	FFUJ_05849-t31_1	Fusarium fujikuroi IMI 58289	HF679028:1,600,549..1,601,296(-)	uncharacterized protein	NCU05498	0	80	OG6_152854	FFC1_04358
FFUJ_05884	FFUJ_05884-t31_1	Fusarium fujikuroi IMI 58289	HF679028:1,726,932..1,728,427(-)	related to transcription activator CUP2	NCU04830	1	191	OG6_113605	FFC1_04392
FFUJ_05888	FFUJ_05888-t31_1	Fusarium fujikuroi IMI 58289	HF679028:1,753,309..1,754,429(-)	probable casein kinase II beta subunit CKB1	NCU02754	1	324	OG6_100687	FFC1_04397
FFUJ_05971	FFUJ_05971-t31_1	Fusarium fujikuroi IMI 58289	HF679028:2,012,303..2,013,745(+)	related to beta-1,3-glucan binding protein	NCU05789	7	253	OG6_101519	FFC1_04481
FFUJ_06039	FFUJ_06039-t31_1	Fusarium fujikuroi IMI 58289	HF679028:2,230,326..2,231,583(+)	uncharacterized protein	NCU04765	0	78	OG6_153052	FFC1_04550
FFUJ_06047	FFUJ_06047-t31_1	Fusarium fujikuroi IMI 58289	HF679028:2,262,961..2,264,343(-)	related to alkaline protease (oryzin)	NCU00673,NCU06055	15	989	OG6_100121	FFC1_04560
FFUJ_06055	FFUJ_06055-t31_1	Fusarium fujikuroi IMI 58289	HF679028:2,302,875..2,303,577(-)	probable vivid PAS protein VVD	NCU03967	0	29	OG6_158679	FFC1_04568
FFUJ_06059	FFUJ_06059-t31_1	Fusarium fujikuroi IMI 58289	HF679028:2,313,103..2,313,866(+)	probable RIB3-3,4-dihydroxy-2-butanone 4-phosphate synthase	NCU07188	1	317	OG6_100984	FFC1_04572
FFUJ_06108	FFUJ_06108-t31_1	Fusarium fujikuroi IMI 58289	HF679028:2,471,267..2,472,784(-)	uncharacterized protein	NCU04732	0	75	OG6_166130	FFC1_04622
FFUJ_06114	FFUJ_06114-t31_1	Fusarium fujikuroi IMI 58289	HF679028:2,492,898..2,495,075(-)	related to NCP1-NADPH-cytochrome P450 reductase	NCU05185	6	473	OG6_100886	FFC1_04628
FFUJ_06182	FFUJ_06182-t31_1	Fusarium fujikuroi IMI 58289	HF679028:2,738,467..2,739,161(-)	uncharacterized protein	NCU01969	0	27	OG6_358502	FFC1_04702
FFUJ_06184	FFUJ_06184-t31_1	Fusarium fujikuroi IMI 58289	HF679028:2,744,264..2,747,191(-)	related to protoplast regeneration and killer toxin resistance protein	NCU02592	0	138	OG6_110526	FFC1_04704
FFUJ_06207	FFUJ_06207-t31_1	Fusarium fujikuroi IMI 58289	HF679028:2,808,996..2,810,540(+)	related to D-arabinono-1,4-lactone oxidase	NCU03188	0	179	OG6_103118	FFC1_04727
FFUJ_06208	FFUJ_06208-t31_1	Fusarium fujikuroi IMI 58289	HF679028:2,810,839..2,811,639(-)	probable Pls1 tetraspanin	NCU07432	0	74	OG6_119539	FFC1_04728
FFUJ_06231	FFUJ_06231-t31_1	Fusarium fujikuroi IMI 58289	HF679028:2,917,418..2,918,379(-)	uncharacterized protein	NCU02176	1	219	OG6_104009	FFC1_04752
FFUJ_06236	FFUJ_06236-t31_1	Fusarium fujikuroi IMI 58289	HF679028:2,935,003..2,937,660(+)	probable 100 kDa protein P100	NCU02134	0	146	OG6_102097	FFC1_04757
FFUJ_06258	FFUJ_06258-t31_1	Fusarium fujikuroi IMI 58289	HF679028:3,025,971..3,027,474(+)	related to methyltransferase	NCU04905,NCU04907,NCU04910,NCU07815	52	1931	OG6_103977	FFC1_04781
FFUJ_06264	FFUJ_06264-t31_1	Fusarium fujikuroi IMI 58289	HF679028:3,059,042..3,061,933(-)	related to 1-phosphatidylinositol-4,5-bisphosphate phosphodiesterase	NCU02175	6	331	OG6_100279	FFC1_04793
FFUJ_06274	FFUJ_06274-t31_1	Fusarium fujikuroi IMI 58289	HF679028:3,095,318..3,099,436(+)	related to sensory transduction histidine kinase	NCU03164	0	24	OG6_186474	FFC1_04803
FFUJ_06334	FFUJ_06334-t31_1	Fusarium fujikuroi IMI 58289	HF679028:3,280,676..3,281,918(-)	related to methionine synthase II (cobalamin-independent)	NCU08434	1	164	OG6_127205	FFC1_04867
FFUJ_06336	FFUJ_06336-t31_1	Fusarium fujikuroi IMI 58289	HF679028:3,289,726..3,291,066(+)	related to methyltransferase	NCU05501	0	105	OG6_106858	FFC1_04869
FFUJ_06337	FFUJ_06337-t31_1	Fusarium fujikuroi IMI 58289	HF679028:3,291,549..3,296,005(-)	related to multidrug resistance protein	NCU02051	10	533	OG6_121370	#N/A
FFUJ_06408	FFUJ_06408-t31_1	Fusarium fujikuroi IMI 58289	HF679028:3,487,373..3,489,067(-)	uncharacterized protein	NCU06934	1	95	OG6_108197	FFC1_04941
FFUJ_06436	FFUJ_06436-t31_1	Fusarium fujikuroi IMI 58289	HF679028:3,553,652..3,554,466(+)	related to GNAT family acetyltransferase	NCU08413	0	103	OG6_153142	FFC1_04970
FFUJ_06461	FFUJ_06461-t31_1	Fusarium fujikuroi IMI 58289	HF679028:3,610,446..3,611,731(-)	related to pyridoxine 4-dehydrogenase	NCU09141	6	583	OG6_100564	FFC1_04996
FFUJ_06547	FFUJ_06547-t31_1	Fusarium fujikuroi IMI 58289	HF679028:3,863,542..3,865,324(+)	probable monosaccharide transporter	NCU04963,NCU07169	19	2220	OG6_100060	FFC1_05085
FFUJ_06555	FFUJ_06555-t31_1	Fusarium fujikuroi IMI 58289	HF679028:3,879,160..3,880,359(+)	uncharacterized protein	NCU07859	6	550	OG6_101437	#N/A
FFUJ_06642	FFUJ_06642-t31_1	Fusarium fujikuroi IMI 58289	HF679028:4,095,199..4,096,564(+)	uncharacterized protein	NCU09427	3	139	OG6_133070	FFC1_05192
FFUJ_06651	FFUJ_06651-t31_1	Fusarium fujikuroi IMI 58289	HF679028:4,113,038..4,113,935(-)	probable alkaline protease (oryzin)	NCU00673,NCU06055	15	989	OG6_100121	FFC1_05201
FFUJ_06711	FFUJ_06711-t31_1	Fusarium fujikuroi IMI 58289	HF679027:31,887..33,938(-)	related to synaptic vesicle transporter SV2 (major facilitator superfamily)	NCU09767	6	499	OG6_100812	FFC1_02226
FFUJ_06749	FFUJ_06749-t31_1	Fusarium fujikuroi IMI 58289	HF679027:121,908..123,203(-)	probable endopeptidase K	NCU00673,NCU06055	15	989	OG6_100121	FFC1_02268
FFUJ_06786	FFUJ_06786-t31_1	Fusarium fujikuroi IMI 58289	HF679027:213,340..216,729(+)	related to small s protein	NCU08705	2	50	OG6_358284	#N/A
FFUJ_06828	FFUJ_06828-t31_1	Fusarium fujikuroi IMI 58289	HF679027:324,234..329,061(+)	related to multidrug resistance protein	NCU02051	10	533	OG6_121370	FFC1_02352
FFUJ_06834	FFUJ_06834-t31_1	Fusarium fujikuroi IMI 58289	HF679027:339,007..340,355(-)	related to 3-carboxy-cis,cis-muconate cycloisomerase	NCU06187	3	253	OG6_100666	FFC1_02358
FFUJ_06851	FFUJ_06851-t31_1	Fusarium fujikuroi IMI 58289	HF679027:374,407..376,670(+)	probable NCP1-NADPH-cytochrome P450 reductase	NCU05185	6	473	OG6_100886	FFC1_02375
FFUJ_06874	FFUJ_06874-t31_1	Fusarium fujikuroi IMI 58289	HF679027:437,408..439,123(-)	related to tol protein	NCU03494	25	629	OG6_115050	FFC1_02399
FFUJ_06926	FFUJ_06926-t31_1	Fusarium fujikuroi IMI 58289	HF679027:566,631..567,913(+)	related to subtilisin-like serine protease	NCU00673,NCU06055	15	989	OG6_100121	FFC1_02453
FFUJ_06946	FFUJ_06946-t31_1	Fusarium fujikuroi IMI 58289	HF679027:640,983..642,128(+)	related to pyridoxine 4-dehydrogenase	NCU09141	6	583	OG6_100564	FFC1_02475
FFUJ_06987	FFUJ_06987-t31_1	Fusarium fujikuroi IMI 58289	HF679027:779,267..780,536(-)	related to pyridoxine 4-dehydrogenase	NCU09141	6	583	OG6_100564	FFC1_02520
FFUJ_07003	FFUJ_07003-t31_1	Fusarium fujikuroi IMI 58289	HF679027:821,344..822,720(-)	related to protein TOL	NCU03494	25	629	OG6_115050	FFC1_02536
FFUJ_07056	FFUJ_07056-t31_1	Fusarium fujikuroi IMI 58289	HF679027:945,342..946,285(+)	uncharacterized protein	NCU02176	1	219	OG6_104009	FFC1_02592
FFUJ_07063	FFUJ_07063-t31_1	Fusarium fujikuroi IMI 58289	HF679027:968,247..969,538(-)	probable centractin (ro-4)	NCU04247	0	161	OG6_103845	FFC1_02600
FFUJ_07074	FFUJ_07074-t31_1	Fusarium fujikuroi IMI 58289	HF679027:1,015,918..1,017,160(+)	related to putative fatty acid desaturase (mld)	NCU08927	0	159	OG6_101167	FFC1_02611
FFUJ_07093	FFUJ_07093-t31_1	Fusarium fujikuroi IMI 58289	HF679027:1,072,264..1,073,439(-)	probable CPR6-member of the cyclophilin family	NCU03853	0	169	OG6_103831	FFC1_02630
FFUJ_07132	FFUJ_07132-t31_1	Fusarium fujikuroi IMI 58289	HF679027:1,173,888..1,174,690(+)	uncharacterized protein	NCU04122	1	170	OG6_123068	FFC1_02673
FFUJ_07135	FFUJ_07135-t31_1	Fusarium fujikuroi IMI 58289	HF679027:1,180,184..1,181,736(-)	MAP kinase	NCU02393,NCU09842	1	385	OG6_100339	FFC1_02676
FFUJ_07158	FFUJ_07158-t31_1	Fusarium fujikuroi IMI 58289	HF679027:1,231,438..1,233,727(+)	related to tol protein	NCU03494	25	629	OG6_115050	FFC1_02701
FFUJ_07202	FFUJ_07202-t31_1	Fusarium fujikuroi IMI 58289	HF679027:1,373,053..1,374,975(-)	uncharacterized protein	NCU08962	0	122	OG6_116988	FFC1_02745
FFUJ_07205	FFUJ_07205-t31_1	Fusarium fujikuroi IMI 58289	HF679027:1,380,678..1,382,381(+)	uncharacterized protein	NCU08965	0	77	OG6_152949	FFC1_02749
FFUJ_07265	FFUJ_07265-t31_1	Fusarium fujikuroi IMI 58289	HF679027:1,575,194..1,576,992(+)	related to 4-hydroxybenzoate transporter	NCU09767	6	499	OG6_100812	FFC1_02814
FFUJ_07287	FFUJ_07287-t31_1	Fusarium fujikuroi IMI 58289	HF679027:1,639,834..1,641,390(+)	related to DUF124 domain protein	NCU04645	1	121	OG6_104413	FFC1_02836
FFUJ_07299	FFUJ_07299-t31_1	Fusarium fujikuroi IMI 58289	HF679027:1,677,385..1,678,147(+)	probable protein ORM1	NCU11109	0	148	OG6_102694	FFC1_02848
FFUJ_07308	FFUJ_07308-t31_1	Fusarium fujikuroi IMI 58289	HF679027:1,693,773..1,694,820(-)	probable Fe-S cluster assembly protein DRE2	NCU04315	0	155	OG6_102453	FFC1_02857
FFUJ_07326	FFUJ_07326-t31_1	Fusarium fujikuroi IMI 58289	HF679027:1,758,597..1,759,123(-)	probable clock-controlled protein 6 (CCG-6)	NCU01418	2	70	OG6_177744	FFC1_02878
FFUJ_07532	FFUJ_07532-t31_1	Fusarium fujikuroi IMI 58289	HF679027:2,486,587..2,488,396(-)	related to alpha-mannosidase IC (MNSIC)	NCU05836	1	41	OG6_198999	FFC1_03093
FFUJ_07541	FFUJ_07541-t31_1	Fusarium fujikuroi IMI 58289	HF679027:2,517,834..2,520,558(+)	probable transcription activator protein acu-15	NCU06656	1	198	OG6_133373	FFC1_03102
FFUJ_07568	FFUJ_07568-t31_1	Fusarium fujikuroi IMI 58289	HF679027:2,609,350..2,610,833(-)	probable cytosolic nonspecific dipeptidase	NCU05622	1	295	OG6_100503	FFC1_03130
FFUJ_07580	FFUJ_07580-t31_1	Fusarium fujikuroi IMI 58289	HF679027:2,646,621..2,648,034(+)	related to cat eye syndrome critical region protein 5 precursor	NCU04924	2	343	OG6_102253	FFC1_03142
FFUJ_07585	FFUJ_07585-t31_1	Fusarium fujikuroi IMI 58289	HF679027:2,660,384..2,663,623(+)	related to PRP24-pre-mRNA splicing factor	NCU09048	0	148	OG6_103012	FFC1_03148
FFUJ_07599	FFUJ_07599-t31_1	Fusarium fujikuroi IMI 58289	HF679027:2,704,001..2,706,237(+)	related to acyl-CoA cholesterol acyltransferase	NCU04144	2	296	OG6_101524	FFC1_03162
FFUJ_07616	FFUJ_07616-t31_1	Fusarium fujikuroi IMI 58289	HF679027:2,817,912..2,819,207(-)	probable VID24-required for vacuolar import and degradation of Fbp1p	NCU04406	0	191	OG6_104071	FFC1_03182
FFUJ_07637	FFUJ_07637-t31_1	Fusarium fujikuroi IMI 58289	HF679027:2,876,139..2,877,818(+)	related to sialidase	NCU02046	0	87	OG6_166353	FFC1_03203
FFUJ_07648	FFUJ_07648-t31_1	Fusarium fujikuroi IMI 58289	HF679027:2,900,553..2,901,677(-)	related to pyridoxine 4-dehydrogenase	NCU09141	6	583	OG6_100564	FFC1_03214
FFUJ_07670	FFUJ_07670-t31_1	Fusarium fujikuroi IMI 58289	HF679027:2,981,973..2,984,041(-)	uncharacterized protein	NCU09502	0	21	OG6_358469	FFC1_03235
FFUJ_07707	FFUJ_07707-t31_1	Fusarium fujikuroi IMI 58289	HF679027:3,104,659..3,107,839(+)	related to WD repeat-containing protein 44	NCU09162	0	158	OG6_102303	FFC1_03277
FFUJ_07804	FFUJ_07804-t31_1	Fusarium fujikuroi IMI 58289	HF679027:3,352,200..3,354,034(+)	probable uridine kinase	NCU01446	2	559	OG6_100147	FFC1_03378
FFUJ_07905	FFUJ_07905-t31_1	Fusarium fujikuroi IMI 58289	HF679027:3,672,197..3,674,611(+)	uncharacterized protein	NCU00142	0	36	OG6_210480	FFC1_03481
FFUJ_07910	FFUJ_07910-t31_1	Fusarium fujikuroi IMI 58289	HF679027:3,692,477..3,693,683(-)	uncharacterized protein	NCU06467	0	45	OG6_359495	FFC1_03486
FFUJ_07973	FFUJ_07973-t31_1	Fusarium fujikuroi IMI 58289	HF679027:3,897,071..3,898,869(+)	probable RCO3-glucose transporter	NCU04963,NCU07169	19	2220	OG6_100060	FFC1_03552
FFUJ_07976	FFUJ_07976-t31_1	Fusarium fujikuroi IMI 58289	HF679027:3,906,900..3,909,775(-)	related to Modin	NCU07121	2	66	OG6_210637	FFC1_03556
FFUJ_07994	FFUJ_07994-t31_1	Fusarium fujikuroi IMI 58289	HF679027:3,954,920..3,955,822(+)	related to endo-1,3-beta-glucanase	NCU05789	7	253	OG6_101519	FFC1_03574
FFUJ_08032	FFUJ_08032-t31_1	Fusarium fujikuroi IMI 58289	HF679027:4,075,369..4,076,896(+)	related to methyltransferase	NCU04905,NCU04907,NCU04910,NCU07815	52	1931	OG6_103977	FFC1_03618
FFUJ_08042	FFUJ_08042-t31_1	Fusarium fujikuroi IMI 58289	HF679027:4,097,543..4,098,922(-)	uncharacterized protein	NCU03494	25	629	OG6_115050	FFC1_03627
FFUJ_08047	FFUJ_08047-t31_1	Fusarium fujikuroi IMI 58289	HF679027:4,108,328..4,110,364(-)	related to tol protein	NCU03494	25	629	OG6_115050	FFC1_03632
FFUJ_08064	FFUJ_08064-t31_1	Fusarium fujikuroi IMI 58289	HF679029:3,292,356..3,293,681(-)	related to methyltransferase	NCU04905,NCU04907,NCU04910,NCU07815	52	1931	OG6_103977	FFC1_14379
FFUJ_08072	FFUJ_08072-t31_1	Fusarium fujikuroi IMI 58289	HF679029:3,273,046..3,274,913(-)	probable sugar transporter	NCU00821	2	358	OG6_117943	FFC1_14387
FFUJ_08095	FFUJ_08095-t31_1	Fusarium fujikuroi IMI 58289	HF679029:3,212,885..3,214,288(-)	related to methyltransferase	NCU04905,NCU04907,NCU04910,NCU07815	52	1931	OG6_103977	FFC1_14410
FFUJ_08104	FFUJ_08104-t31_1	Fusarium fujikuroi IMI 58289	HF679029:3,192,415..3,195,906(-)	probable bifunctional P-450:NADPH-P450 reductase	NCU05185	6	473	OG6_100886	FFC1_14419
FFUJ_08114	FFUJ_08114-t31_1	Fusarium fujikuroi IMI 58289	HF679029:3,137,319..3,142,263(-)	related to multidrug resistance protein	NCU02051	10	533	OG6_121370	FFC1_14431
FFUJ_08129	FFUJ_08129-t31_1	Fusarium fujikuroi IMI 58289	HF679029:3,096,172..3,096,949(-)	related to DUF124 domain protein	NCU04645	1	121	OG6_104413	FFC1_14446
FFUJ_08167	FFUJ_08167-t31_1	Fusarium fujikuroi IMI 58289	HF679029:3,022,538..3,023,977(-)	related to TAM domain methyltransferase	NCU04905,NCU04907,NCU04910,NCU07815	52	1931	OG6_103977	FFC1_14483
FFUJ_08181	FFUJ_08181-t31_1	Fusarium fujikuroi IMI 58289	HF679029:2,985,414..2,986,826(+)	related to TAM domain methyltransferase	NCU04905,NCU04907,NCU04910,NCU07815	52	1931	OG6_103977	FFC1_14497
FFUJ_08228	FFUJ_08228-t31_1	Fusarium fujikuroi IMI 58289	HF679029:2,868,163..2,869,687(+)	probable mfs-multidrug-resistance transporter	NCU06847	1	371	OG6_112504	FFC1_14541
FFUJ_08262	FFUJ_08262-t31_1	Fusarium fujikuroi IMI 58289	HF679029:2,781,722..2,783,048(-)	related to methyltransferase	NCU04905,NCU04907,NCU04910,NCU07815	52	1931	OG6_103977	FFC1_14573
FFUJ_08275	FFUJ_08275-t31_1	Fusarium fujikuroi IMI 58289	HF679029:2,746,104..2,747,848(+)	related to monosaccharide transporter	NCU04963,NCU07169	19	2220	OG6_100060	FFC1_14586
FFUJ_08277	FFUJ_08277-t31_1	Fusarium fujikuroi IMI 58289	HF679029:2,738,280..2,739,427(-)	probable endo-polygalacturonase 6	NCU09040	4	432	OG6_100445	FFC1_14588
FFUJ_08315	FFUJ_08315-t31_1	Fusarium fujikuroi IMI 58289	HF679029:2,597,999..2,599,585(-)	probable beta-succinyl CoA synthetase precursor	NCU08471	0	202	OG6_100409	FFC1_14630
FFUJ_08354	FFUJ_08354-t31_1	Fusarium fujikuroi IMI 58289	HF679029:2,487,664..2,489,357(-)	uncharacterized protein	NCU07859	6	550	OG6_101437	FFC1_14671
FFUJ_08369	FFUJ_08369-t31_1	Fusarium fujikuroi IMI 58289	HF679029:2,436,204..2,436,668(+)	uncharacterized protein	NCU01790	0	23	OG6_358376	FFC1_14686
FFUJ_08422	FFUJ_08422-t31_1	Fusarium fujikuroi IMI 58289	HF679029:2,240,102..2,241,385(-)	probable phosphatidylinositol/phosphatidylcholine transfer protein SEC14	NCU02263	0	195	OG6_100867	FFC1_14744
FFUJ_08434	FFUJ_08434-t31_1	Fusarium fujikuroi IMI 58289	HF679029:2,214,898..2,215,530(-)	probable SED1-abundant cell surface glycoprotein	NCU01418	2	70	OG6_177744	FFC1_14758
FFUJ_08436	FFUJ_08436-t31_1	Fusarium fujikuroi IMI 58289	HF679029:2,210,584..2,212,069(-)	uncharacterized protein	NCU09504	1	76	OG6_140355	FFC1_14760
FFUJ_08488	FFUJ_08488-t31_1	Fusarium fujikuroi IMI 58289	HF679029:2,037,868..2,039,149(+)	probable hymA gene	NCU03576	0	168	OG6_101307	FFC1_14815
FFUJ_08505	FFUJ_08505-t31_1	Fusarium fujikuroi IMI 58289	HF679029:1,902,201..1,902,608(+)	probable tRNA splicing endonuclease delta subunit	NCU00027	0	86	OG6_137696	FFC1_14353
FFUJ_08506	FFUJ_08506-t31_1	Fusarium fujikuroi IMI 58289	HF679029:1,899,930..1,901,302(-)	uncharacterized protein	NCU00026	1	90	OG6_153170	FFC1_14352
FFUJ_08546	FFUJ_08546-t31_1	Fusarium fujikuroi IMI 58289	HF679029:1,781,185..1,782,843(-)	related to PUB1-major polyadenylated RNA-binding protein of nucleus and cytoplasm	NCU07874	0	148	OG6_103013	FFC1_14312
FFUJ_08571	FFUJ_08571-t31_1	Fusarium fujikuroi IMI 58289	HF679029:1,695,841..1,696,621(+)	uncharacterized protein	NCU11172	1	77	OG6_166188	FFC1_14286
FFUJ_08611	FFUJ_08611-t31_1	Fusarium fujikuroi IMI 58289	HF679029:1,553,267..1,554,689(+)	uncharacterized protein	NCU00102	0	98	OG6_112499	FFC1_14243
FFUJ_08626	FFUJ_08626-t31_1	Fusarium fujikuroi IMI 58289	HF679029:1,521,387..1,521,890(+)	probable histone H4	NCU01634	1	392	OG6_100120	#N/A
FFUJ_08669	FFUJ_08669-t31_1	Fusarium fujikuroi IMI 58289	HF679029:1,354,578..1,355,846(+)	related to cell cycle progression protein	NCU06497	0	159	OG6_103549	FFC1_14183
FFUJ_08678	FFUJ_08678-t31_1	Fusarium fujikuroi IMI 58289	HF679029:1,326,996..1,328,362(-)	probable ornithine aminotransferase	NCU00194	2	351	OG6_100416	FFC1_14174
FFUJ_08687	FFUJ_08687-t31_1	Fusarium fujikuroi IMI 58289	HF679029:1,292,890..1,294,451(-)	probable UGA1-4-aminobutyrate aminotransferase (GABA transaminase)	NCU08998	1	191	OG6_103520	FFC1_14165
FFUJ_08727	FFUJ_08727-t31_1	Fusarium fujikuroi IMI 58289	HF679029:1,163,781..1,165,480(+)	related to cyclopropane-fatty-acyl-phospholipid synthase	NCU07859	6	550	OG6_101437	FFC1_14122
FFUJ_08736	FFUJ_08736-t31_1	Fusarium fujikuroi IMI 58289	HF679029:1,131,287..1,132,221(-)	related to DUF850 domain protein	NCU00966	0	155	OG6_102473	FFC1_14110
FFUJ_08750	FFUJ_08750-t31_1	Fusarium fujikuroi IMI 58289	HF679029:1,100,803..1,102,207(-)	probable adenosylhomocysteinase (S-adenosyl-L-homocysteine hydrolase)	NCU07930	0	155	OG6_100715	FFC1_14096
FFUJ_08773	FFUJ_08773-t31_1	Fusarium fujikuroi IMI 58289	HF679029:1,021,529..1,022,685(-)	uncharacterized protein	NCU07017	0	19	OG6_360041	FFC1_14073
FFUJ_08774	FFUJ_08774-t31_1	Fusarium fujikuroi IMI 58289	HF679029:1,020,377..1,021,285(+)	probable tRNA-guanine transglycosylase	NCU07015	0	123	OG6_100602	FFC1_14072
FFUJ_08781	FFUJ_08781-t31_1	Fusarium fujikuroi IMI 58289	HF679029:997,608..999,267(+)	uncharacterized protein	NCU06989	0	108	OG6_121379	FFC1_14065
FFUJ_08877	FFUJ_08877-t31_1	Fusarium fujikuroi IMI 58289	HF679029:720,365..721,878(+)	related to methyltransferase	NCU04905,NCU04907,NCU04910,NCU07815	52	1931	OG6_103977	FFC1_13967
FFUJ_08903	FFUJ_08903-t31_1	Fusarium fujikuroi IMI 58289	HF679029:651,860..652,153(-)	uncharacterized protein	NCU11323	0	12	OG6_360309	FFC1_13937
FFUJ_08904	FFUJ_08904-t31_1	Fusarium fujikuroi IMI 58289	HF679029:648,210..651,383(+)	uncharacterized protein	NCU06536	0	29	OG6_188269	FFC1_13936
FFUJ_08975	FFUJ_08975-t31_1	Fusarium fujikuroi IMI 58289	HF679029:464,716..465,562(+)	related to RNase III domain protein	NCU09826	0	127	OG6_117012	FFC1_13863
FFUJ_09066	FFUJ_09066-t31_1	Fusarium fujikuroi IMI 58289	HF679029:253,829..254,724(+)	related to transcription activator CUP2	NCU04830	1	191	OG6_113605	FFC1_13771
FFUJ_09117	FFUJ_09117-t31_1	Fusarium fujikuroi IMI 58289	HF679029:114,124..116,184(+)	related to quinate transport protein	NCU04963,NCU07169	19	2220	OG6_100060	FFC1_13717
FFUJ_09129	FFUJ_09129-t31_1	Fusarium fujikuroi IMI 58289	HF679029:76,695..78,222(-)	uncharacterized protein	NCU02110	1	72	OG6_109931	FFC1_13705
FFUJ_09145	FFUJ_09145-t31_1	Fusarium fujikuroi IMI 58289	HF679029:43,579..45,711(-)	related to galactose oxidase precursor	NCU09209	3	89	OG6_152425	FFC1_13689
FFUJ_09156	FFUJ_09156-t31_1	Fusarium fujikuroi IMI 58289	HF679029:18,886..20,858(+)	probable Modin	NCU07121	2	66	OG6_210637	FFC1_13677
FFUJ_09178	FFUJ_09178-t31_1	Fusarium fujikuroi IMI 58289	HF679031:2,955,198..2,956,626(-)	related to methyltransferase	NCU04905,NCU04907,NCU04910,NCU07815	52	1931	OG6_103977	FFC1_09208
FFUJ_09235	FFUJ_09235-t31_1	Fusarium fujikuroi IMI 58289	HF679031:2,823,478..2,825,292(-)	related to synaptic vesicle transporter SV2 (major facilitator superfamily)	NCU09767	6	499	OG6_100812	FFC1_09150
FFUJ_09242	FFUJ_09242-t31_1	Fusarium fujikuroi IMI 58289	HF679031:2,796,864..2,800,475(+)	fumonisin cluster-P450 monooxygenase	NCU05185	6	473	OG6_100886	FFC1_09143
FFUJ_09253	FFUJ_09253-t31_1	Fusarium fujikuroi IMI 58289	HF679031:2,772,576..2,773,843(+)	fumonisin cluster-longevity assurance factor	NCU02468	2	237	OG6_100372	#N/A
FFUJ_09254	FFUJ_09254-t31_1	Fusarium fujikuroi IMI 58289	HF679031:2,767,285..2,772,035(-)	fumonisin cluster-ABC transporter	NCU02051	10	533	OG6_121370	#N/A
FFUJ_09259	FFUJ_09259-t31_1	Fusarium fujikuroi IMI 58289	HF679031:2,759,045..2,760,199(+)	uncharacterized protein	NCU05162	1	581	OG6_110891	FFC1_09135
FFUJ_09313	FFUJ_09313-t31_1	Fusarium fujikuroi IMI 58289	HF679031:2,631,583..2,633,719(+)	related to tol protein	NCU03494	25	629	OG6_115050	FFC1_09081
FFUJ_09317	FFUJ_09317-t31_1	Fusarium fujikuroi IMI 58289	HF679031:2,619,531..2,621,343(-)	probable RCO3 glucose transporter	NCU04963,NCU07169	19	2220	OG6_100060	FFC1_09077
FFUJ_09366	FFUJ_09366-t31_1	Fusarium fujikuroi IMI 58289	HF679031:2,505,681..2,508,011(-)	related to aspartic-type signal peptidase	NCU07063	2	81	OG6_210636	FFC1_09026
FFUJ_09379	FFUJ_09379-t31_1	Fusarium fujikuroi IMI 58289	HF679031:2,473,085..2,474,773(+)	related to cyclopropane-fatty-acyl-phospholipid synthase	NCU07859	6	550	OG6_101437	FFC1_09013
FFUJ_09419	FFUJ_09419-t31_1	Fusarium fujikuroi IMI 58289	HF679031:2,367,554..2,368,774(-)	uncharacterized protein	NCU08847	1	126	OG6_137717	FFC1_08972
FFUJ_09424	FFUJ_09424-t31_1	Fusarium fujikuroi IMI 58289	HF679031:2,356,743..2,358,215(+)	related to methyltransferase	NCU04905,NCU04907,NCU04910,NCU07815	52	1931	OG6_103977	FFC1_08967
FFUJ_09425	FFUJ_09425-t31_1	Fusarium fujikuroi IMI 58289	HF679031:2,354,086..2,356,092(+)	related to tol protein	NCU03494	25	629	OG6_115050	FFC1_08966
FFUJ_09437	FFUJ_09437-t31_1	Fusarium fujikuroi IMI 58289	HF679031:2,320,122..2,321,031(-)	related to endo-1,3-beta-glucanase	NCU05789	7	253	OG6_101519	FFC1_08954
FFUJ_09517	FFUJ_09517-t31_1	Fusarium fujikuroi IMI 58289	HF679031:2,102,250..2,103,638(+)	related to methyltransferase	NCU04905,NCU04907,NCU04910,NCU07815	52	1931	OG6_103977	FFC1_08871
FFUJ_09531	FFUJ_09531-t31_1	Fusarium fujikuroi IMI 58289	HF679031:2,049,232..2,050,049(+)	uncharacterized protein	NCU00938	1	98	OG6_166452	FFC1_08855
FFUJ_09533	FFUJ_09533-t31_1	Fusarium fujikuroi IMI 58289	HF679031:2,044,201..2,045,346(-)	related to protein phosphatases	NCU10273	0	148	OG6_102652	FFC1_08853
FFUJ_09553	FFUJ_09553-t31_1	Fusarium fujikuroi IMI 58289	HF679031:1,979,074..1,979,924(-)	probable spi1-GTP-binding protein	NCU00443	0	158	OG6_101736	FFC1_08833
FFUJ_09568	FFUJ_09568-t31_1	Fusarium fujikuroi IMI 58289	HF679031:1,918,377..1,920,186(+)	related to NADPH oxidase cytosolic protein p67phox	NCU07850	0	115	OG6_111162	FFC1_08818
FFUJ_09579	FFUJ_09579-t31_1	Fusarium fujikuroi IMI 58289	HF679031:1,872,976..1,874,510(-)	related to putative transcriptional regulator	NCU07846	0	152	OG6_143689	FFC1_08807
FFUJ_09597	FFUJ_09597-t31_1	Fusarium fujikuroi IMI 58289	HF679031:1,828,135..1,829,878(+)	probable PHO8-repressible alkaline phosphatase vacuolar	NCU08997	2	264	OG6_100381	FFC1_08789
FFUJ_09600	FFUJ_09600-t31_1	Fusarium fujikuroi IMI 58289	HF679031:1,817,945..1,818,732(+)	related to uracil phosphoribosyltransferase	NCU01446	2	559	OG6_100147	FFC1_08786
FFUJ_09619	FFUJ_09619-t31_1	Fusarium fujikuroi IMI 58289	HF679031:1,767,269..1,768,731(-)	uncharacterized protein	NCU08868	1	62	OG6_191355	FFC1_08767
FFUJ_09650	FFUJ_09650-t31_1	Fusarium fujikuroi IMI 58289	HF679031:1,662,499..1,664,141(-)	probable serine-tRNA ligase, cytosolic	NCU01443	1	320	OG6_100275	FFC1_08734
FFUJ_09664	FFUJ_09664-t31_1	Fusarium fujikuroi IMI 58289	HF679031:1,627,210..1,627,764(-)	uncharacterized protein	NCU01063	0	33	OG6_177739	FFC1_08719
FFUJ_09695	FFUJ_09695-t31_1	Fusarium fujikuroi IMI 58289	HF679031:1,540,805..1,542,002(+)	uncharacterized protein	NCU04905,NCU04907,NCU04910,NCU07815	52	1931	OG6_103977	FFC1_08688
FFUJ_09698	FFUJ_09698-t31_1	Fusarium fujikuroi IMI 58289	HF679031:1,532,065..1,533,066(-)	uncharacterized protein	NCU09647	3	283	OG6_108847	FFC1_08685
FFUJ_09737	FFUJ_09737-t31_1	Fusarium fujikuroi IMI 58289	HF679031:1,439,056..1,440,907(-)	probable ANP1 protein	NCU08024	0	100	OG6_129583	FFC1_08645
FFUJ_09748	FFUJ_09748-t31_1	Fusarium fujikuroi IMI 58289	HF679031:1,343,889..1,344,357(+)	histone H4	NCU01634	1	392	OG6_100120	FFC1_08627
FFUJ_09828	FFUJ_09828-t31_1	Fusarium fujikuroi IMI 58289	HF679031:1,055,013..1,055,577(-)	related to multistep phosphorelay regulator 1	NCU01489	0	140	OG6_111253	FFC1_08542
FFUJ_09835	FFUJ_09835-t31_1	Fusarium fujikuroi IMI 58289	HF679031:1,030,542..1,032,492(+)	probable fluconazole resistance protein	NCU06847	1	371	OG6_112504	FFC1_08534
FFUJ_09852	FFUJ_09852-t31_1	Fusarium fujikuroi IMI 58289	HF679031:989,057..990,556(+)	related to mitochondrial serine--tRNA ligase	NCU01443	1	320	OG6_100275	FFC1_08517
FFUJ_09866	FFUJ_09866-t31_1	Fusarium fujikuroi IMI 58289	HF679031:954,653..956,487(-)	related to YBL089w	NCU01481	1	300	OG6_100459	FFC1_08502
FFUJ_09868	FFUJ_09868-t31_1	Fusarium fujikuroi IMI 58289	HF679031:950,791..951,999(+)	probable GTPase Rho	NCU01484	0	163	OG6_101682	FFC1_08500
FFUJ_09869	FFUJ_09869-t31_1	Fusarium fujikuroi IMI 58289	HF679031:946,183..947,379(-)	related to ribosomal protein YmL40, mitochondrial	NCU01485	0	90	OG6_143261	FFC1_08499
FFUJ_09896	FFUJ_09896-t31_1	Fusarium fujikuroi IMI 58289	HF679031:854,251..856,257(-)	uncharacterized protein	NCU08709	0	80	OG6_166606	FFC1_08470
FFUJ_09959	FFUJ_09959-t31_1	Fusarium fujikuroi IMI 58289	HF679031:658,559..659,784(-)	probable GTP cyclohydrolase II	NCU07188	1	317	OG6_100984	FFC1_08406
FFUJ_09973	FFUJ_09973-t31_1	Fusarium fujikuroi IMI 58289	HF679031:617,309..618,867(+)	related to glucose transporter-3	NCU04963,NCU07169	19	2220	OG6_100060	FFC1_08391
FFUJ_09996	FFUJ_09996-t31_1	Fusarium fujikuroi IMI 58289	HF679031:552,459..554,343(+)	related to UDP-galactopyranose mutase	NCU01824	1	127	OG6_110292	FFC1_08367
FFUJ_10012	FFUJ_10012-t31_1	Fusarium fujikuroi IMI 58289	HF679031:512,808..515,930(-)	uncharacterized protein	NCU09354	1	65	OG6_359648	FFC1_08351
FFUJ_10050	FFUJ_10050-t31_1	Fusarium fujikuroi IMI 58289	HF679031:400,598..401,713(+)	fusarin C cluster-methyltransferase	NCU07859	6	550	OG6_101437	FFC1_08314
FFUJ_10079	FFUJ_10079-t31_1	Fusarium fujikuroi IMI 58289	HF679031:324,830..327,221(-)	related to tol protein	NCU03494	25	629	OG6_115050	FFC1_08284
FFUJ_10080	FFUJ_10080-t31_1	Fusarium fujikuroi IMI 58289	HF679031:322,486..324,261(+)	related to YSP3-subtilisin-like protease III	NCU00673,NCU06055	15	989	OG6_100121	FFC1_08283
FFUJ_10131	FFUJ_10131-t31_1	Fusarium fujikuroi IMI 58289	HF679031:186,424..188,271(-)	related to low-affinity hexose transporter HXT3	NCU04963,NCU07169	19	2220	OG6_100060	FFC1_08229
FFUJ_10161	FFUJ_10161-t31_1	Fusarium fujikuroi IMI 58289	HF679031:118,877..120,708(-)	related to quinate transport protein	NCU04963,NCU07169	19	2220	OG6_100060	FFC1_08199
FFUJ_10165	FFUJ_10165-t31_1	Fusarium fujikuroi IMI 58289	HF679031:100,446..102,548(-)	SCO2-Protein involved in stability of Cox1p and Cox2p	NCU03177	1	163	OG6_100983	FFC1_08195
FFUJ_10173	FFUJ_10173-t31_1	Fusarium fujikuroi IMI 58289	HF679031:78,594..80,497(+)	related to monosaccharide transporter	NCU04963,NCU07169	19	2220	OG6_100060	FFC1_08186
FFUJ_10196	FFUJ_10196-t31_1	Fusarium fujikuroi IMI 58289	HF679031:23,405..25,217(-)	related to synaptic vesicle transporter SV2 (major facilitator superfamily)	NCU09767	6	499	OG6_100812	FFC1_08162
FFUJ_10216	FFUJ_10216-t31_1	Fusarium fujikuroi IMI 58289	HF679032:36,651..37,999(+)	related to G protein coupled receptor like protein	NCU09427	3	139	OG6_133070	FFC1_11166
FFUJ_10237	FFUJ_10237-t31_1	Fusarium fujikuroi IMI 58289	HF679032:87,279..88,513(-)	related to alkaline protease (oryzin)	NCU00673,NCU06055	15	989	OG6_100121	FFC1_11144
FFUJ_10267	FFUJ_10267-t31_1	Fusarium fujikuroi IMI 58289	HF679032:152,613..156,375(-)	related to 1-phosphatidylinositol-4,5-bisphosphate phosphodiesterase	NCU02175	6	331	OG6_100279	FFC1_11118
FFUJ_10296	FFUJ_10296-t31_1	Fusarium fujikuroi IMI 58289	HF679032:210,186..212,085(+)	probable adenylosuccinate lyase	NCU06187	3	253	OG6_100666	FFC1_11087
FFUJ_10320	FFUJ_10320-t31_1	Fusarium fujikuroi IMI 58289	HF679032:272,425..274,390(-)	probable RCO3 glucose transporter	NCU04963,NCU07169	19	2220	OG6_100060	FFC1_11061
FFUJ_10374	FFUJ_10374-t31_1	Fusarium fujikuroi IMI 58289	HF679032:428,726..429,972(+)	methyltransferase	NCU04905,NCU04907,NCU04910,NCU07815	52	1931	OG6_103977	FFC1_11004
FFUJ_10402	FFUJ_10402-t31_1	Fusarium fujikuroi IMI 58289	HF679032:486,295..488,591(-)	related to tol protein	NCU03494	25	629	OG6_115050	FFC1_10975
FFUJ_10478	FFUJ_10478-t31_1	Fusarium fujikuroi IMI 58289	HF679032:748,911..750,038(+)	uncharacterized protein	NCU04905,NCU04907,NCU04910,NCU07815	52	1931	OG6_103977	#N/A
FFUJ_10479	FFUJ_10479-t31_1	Fusarium fujikuroi IMI 58289	HF679032:750,119..750,390(+)	uncharacterized protein	NCU04905,NCU04907,NCU04910,NCU07815	52	1931	OG6_103977	#N/A
FFUJ_10503	FFUJ_10503-t31_1	Fusarium fujikuroi IMI 58289	HF679032:799,955..801,324(-)	uncharacterized protein	NCU09858	0	80	OG6_113585	FFC1_10863
FFUJ_10515	FFUJ_10515-t31_1	Fusarium fujikuroi IMI 58289	HF679032:830,571..832,054(-)	related to methyltransferase	NCU04905,NCU04907,NCU04910,NCU07815	52	1931	OG6_103977	FFC1_10851
FFUJ_10517	FFUJ_10517-t31_1	Fusarium fujikuroi IMI 58289	HF679032:834,988..837,027(-)	probable galactose oxidase	NCU09209	3	89	OG6_152425	FFC1_10849
FFUJ_10602	FFUJ_10602-t31_1	Fusarium fujikuroi IMI 58289	HF679032:1,065,301..1,066,737(-)	related to methyltransferase LaeA-like	NCU04905,NCU04907,NCU04910,NCU07815	52	1931	OG6_103977	FFC1_10762
FFUJ_10652	FFUJ_10652-t31_1	Fusarium fujikuroi IMI 58289	HF679032:1,193,625..1,195,721(-)	related to tol protein	NCU03494	25	629	OG6_115050	FFC1_10710
FFUJ_10709	FFUJ_10709-t31_1	Fusarium fujikuroi IMI 58289	HF679032:1,330,253..1,331,442(-)	related to methyltransferase	NCU04905,NCU04907,NCU04910,NCU07815	52	1931	OG6_103977	FFC1_10648
FFUJ_10753	FFUJ_10753-t31_1	Fusarium fujikuroi IMI 58289	HF679032:1,451,150..1,452,495(-)	related to endopeptidase K	NCU00673,NCU06055	15	989	OG6_100121	FFC1_10601
FFUJ_10765	FFUJ_10765-t31_1	Fusarium fujikuroi IMI 58289	HF679032:1,483,477..1,485,662(+)	related to beta-galactosidase	NCU00985	0	61	OG6_113393	FFC1_10588
FFUJ_10833	FFUJ_10833-t31_1	Fusarium fujikuroi IMI 58289	HF679032:1,656,783..1,659,287(+)	uncharacterized protein	NCU05789	7	253	OG6_101519	FFC1_10516
FFUJ_10882	FFUJ_10882-t31_1	Fusarium fujikuroi IMI 58289	HF679032:1,769,604..1,770,631(+)	related to methyltransferase	NCU04905,NCU04907,NCU04910,NCU07815	52	1931	OG6_103977	FFC1_10464
FFUJ_10889	FFUJ_10889-t31_1	Fusarium fujikuroi IMI 58289	HF679032:1,787,031..1,789,076(+)	galactose oxidase precursor	NCU09209	3	89	OG6_152425	FFC1_10457
FFUJ_10922	FFUJ_10922-t31_1	Fusarium fujikuroi IMI 58289	HF679032:1,854,975..1,856,033(-)	related to endo-polygalacturonase 6	NCU09040	4	432	OG6_100445	FFC1_10426
FFUJ_11284	FFUJ_11284-t31_1	Fusarium fujikuroi IMI 58289	HF679033:214,835..216,277(-)	probable glutathione reductase (NADPH)	NCU03339	1	204	OG6_101659	FFC1_12890
FFUJ_11326	FFUJ_11326-t31_1	Fusarium fujikuroi IMI 58289	HF679033:320,842..322,767(-)	related to phospholipase C	NCU02175	6	331	OG6_100279	FFC1_12850
FFUJ_11349	FFUJ_11349-t31_1	Fusarium fujikuroi IMI 58289	HF679033:376,047..378,459(+)	related to large-conductance mechanosensitive channel	NCU02877	0	195	OG6_115817	FFC1_12826
FFUJ_11352	FFUJ_11352-t31_1	Fusarium fujikuroi IMI 58289	HF679033:383,020..384,368(+)	related to methyltransferase	NCU04905,NCU04907,NCU04910,NCU07815	52	1931	OG6_103977	FFC1_12823
FFUJ_11439	FFUJ_11439-t31_1	Fusarium fujikuroi IMI 58289	HF679033:585,288..586,667(-)	related to protein LAC1	NCU02468	2	237	OG6_100372	FFC1_12736
FFUJ_11454	FFUJ_11454-t31_1	Fusarium fujikuroi IMI 58289	HF679033:620,378..621,904(+)	related to methyltransferase	NCU04905,NCU04907,NCU04910,NCU07815	52	1931	OG6_103977	FFC1_12721
FFUJ_11473	FFUJ_11473-t31_1	Fusarium fujikuroi IMI 58289	HF679033:667,633..668,750(+)	related to spore coat protein SP96 precursor	NCU05404	1	126	OG6_114057	FFC1_12701
FFUJ_11477	FFUJ_11477-t31_1	Fusarium fujikuroi IMI 58289	HF679033:674,802..676,333(+)	related to TAM domain methyltransferase	NCU04905,NCU04907,NCU04910,NCU07815	52	1931	OG6_103977	FFC1_12697
FFUJ_11489	FFUJ_11489-t31_1	Fusarium fujikuroi IMI 58289	HF679033:706,810..708,149(-)	related to endo-1,3-beta-glucanase	NCU05789	7	253	OG6_101519	FFC1_12685
FFUJ_11509	FFUJ_11509-t31_1	Fusarium fujikuroi IMI 58289	HF679033:760,819..762,181(-)	related to DNA repair exonuclease SIA1	NCU04111,NCU04532	2	312	OG6_104832	FFC1_12665
FFUJ_11522	FFUJ_11522-t31_1	Fusarium fujikuroi IMI 58289	HF679033:860,054..861,055(-)	related to endonuclease/exonuclease/phosphatase family protein	NCU09759	0	86	OG6_127157	FFC1_12645
FFUJ_11523	FFUJ_11523-t31_1	Fusarium fujikuroi IMI 58289	HF679033:861,786..863,391(+)	related to PHO12-secreted acid phosphatase	NCU03255	2	430	OG6_101372	FFC1_12644
FFUJ_11542	FFUJ_11542-t31_1	Fusarium fujikuroi IMI 58289	HF679033:906,214..907,573(+)	related to DNA repair exonuclease SIA1	NCU04111,NCU04532	2	312	OG6_104832	FFC1_12625
FFUJ_11545	FFUJ_11545-t31_1	Fusarium fujikuroi IMI 58289	HF679033:911,157..913,044(+)	related to tol protein	NCU03494	25	629	OG6_115050	FFC1_12622
FFUJ_11562	FFUJ_11562-t31_1	Fusarium fujikuroi IMI 58289	HF679033:957,740..959,101(+)	related to PHO11-secreted acid phosphatase	NCU03255	2	430	OG6_101372	FFC1_12604
FFUJ_11625	FFUJ_11625-t31_1	Fusarium fujikuroi IMI 58289	HF679033:1,114,325..1,115,318(+)	uncharacterized protein	NCU04905,NCU04907,NCU04910,NCU07815	52	1931	OG6_103977	FFC1_12537
FFUJ_11672	FFUJ_11672-t31_1	Fusarium fujikuroi IMI 58289	HF679033:1,216,384..1,217,894(-)	uncharacterized protein	NCU07859	6	550	OG6_101437	FFC1_12490
FFUJ_11699	FFUJ_11699-t31_1	Fusarium fujikuroi IMI 58289	HF679033:1,293,915..1,295,658(-)	probable low-affinity hexose transporter HXT3	NCU04963,NCU07169	19	2220	OG6_100060	FFC1_12462
FFUJ_11704	FFUJ_11704-t31_1	Fusarium fujikuroi IMI 58289	HF679033:1,309,501..1,310,819(+)	probable endopeptidase K	NCU00673,NCU06055	15	989	OG6_100121	FFC1_12457
FFUJ_11769	FFUJ_11769-t31_1	Fusarium fujikuroi IMI 58289	HF679033:1,476,747..1,477,304(+)	uncharacterized protein	NCU05917	0	14	OG6_360023	FFC1_12388
FFUJ_11786	FFUJ_11786-t31_1	Fusarium fujikuroi IMI 58289	HF679033:1,510,175..1,511,532(+)	related to methyltransferase	NCU04905,NCU04907,NCU04910,NCU07815	52	1931	OG6_103977	FFC1_12371
FFUJ_11859	FFUJ_11859-t31_1	Fusarium fujikuroi IMI 58289	HF679033:1,674,413..1,675,952(-)	related to methyltransferase	NCU04905,NCU04907,NCU04910,NCU07815	52	1931	OG6_103977	FFC1_12296
FFUJ_11870	FFUJ_11870-t31_1	Fusarium fujikuroi IMI 58289	HF679033:1,700,091..1,703,357(-)	uncharacterized protein	NCU02175	6	331	OG6_100279	FFC1_12287
FFUJ_11937	FFUJ_11937-t31_1	Fusarium fujikuroi IMI 58289	HF679033:1,851,453..1,853,580(-)	related to tol protein	NCU03494	25	629	OG6_115050	FFC1_12219
FFUJ_11949	FFUJ_11949-t31_1	Fusarium fujikuroi IMI 58289	HF679033:1,882,941..1,886,552(+)	uncharacterized protein	NCU09354	1	65	OG6_359648	FFC1_12206
FFUJ_12014	FFUJ_12014-t31_1	Fusarium fujikuroi IMI 58289	HF679033:2,055,339..2,056,182(+)	uncharacterized protein	NCU11172	1	77	OG6_166188	FFC1_12139
FFUJ_12019	FFUJ_12019-t31_1	Fusarium fujikuroi IMI 58289	HF679033:2,066,369..2,068,165(+)	uncharacterized protein	NCU04905,NCU04907,NCU04910,NCU07815	52	1931	OG6_103977	FFC1_12134
FFUJ_12021	FFUJ_12021-t31_1	Fusarium fujikuroi IMI 58289	HF679033:2,078,874..2,083,880(-)	related to multidrug resistance protein	NCU02051	10	533	OG6_121370	FFC1_12132
FFUJ_12075	FFUJ_12075-t31_1	Fusarium fujikuroi IMI 58289	HF679033:2,246,258..2,248,665(-)	probable transcription activator protein acu-15	NCU06656	1	198	OG6_133373	FFC1_12076
FFUJ_12077	FFUJ_12077-t31_1	Fusarium fujikuroi IMI 58289	HF679033:2,251,618..2,253,093(+)	related to 3-carboxy-cis,cis-muconate cycloisomerase	NCU06187	3	253	OG6_100666	FFC1_12074
FFUJ_12157	FFUJ_12157-t31_1	Fusarium fujikuroi IMI 58289	HF679030:1,045,393..1,047,223(+)	probable DCR2 Dosage-dependent positive regulator of the G1/S phase transition by controlling the timing of START	NCU04111,NCU04532	2	312	OG6_104832	FFC1_11580
FFUJ_12174	FFUJ_12174-t31_1	Fusarium fujikuroi IMI 58289	HF679030:1,124,247..1,125,730(+)	related to G protein coupled receptor like protein	NCU09427	3	139	OG6_133070	FFC1_11600
FFUJ_12189	FFUJ_12189-t31_1	Fusarium fujikuroi IMI 58289	HF679030:1,168,266..1,169,172(-)	related to malate dehydrogenase	NCU04122	1	170	OG6_123068	FFC1_11615
FFUJ_12276	FFUJ_12276-t31_1	Fusarium fujikuroi IMI 58289	HF679030:1,514,820..1,516,373(+)	related to vacuolar Ca2+/H+ antiporter	NCU06366	1	99	OG6_142501	FFC1_11702
FFUJ_12284	FFUJ_12284-t31_1	Fusarium fujikuroi IMI 58289	HF679030:1,550,674..1,552,764(-)	related to SAC2 protein	NCU05273	0	155	OG6_101848	FFC1_11710
FFUJ_12287	FFUJ_12287-t31_1	Fusarium fujikuroi IMI 58289	HF679030:1,559,807..1,560,808(+)	probable YIP5 Protein that interacts with Rab GTPases involved in vesicle-mediated transport	NCU05276	0	151	OG6_101326	FFC1_11714
FFUJ_12305	FFUJ_12305-t31_1	Fusarium fujikuroi IMI 58289	HF679030:1,617,568..1,621,010(+)	probable bifunctional P-450:NADPH-P450 reductase	NCU05185	6	473	OG6_100886	FFC1_11732
FFUJ_12315	FFUJ_12315-t31_1	Fusarium fujikuroi IMI 58289	HF679030:1,664,447..1,669,357(+)	related to multidrug resistance protein	NCU02051	10	533	OG6_121370	#N/A
FFUJ_12361	FFUJ_12361-t31_1	Fusarium fujikuroi IMI 58289	HF679030:1,765,089..1,766,891(-)	related to 4-hydroxybenzoate transporter	NCU09767	6	499	OG6_100812	FFC1_11794
FFUJ_12363	FFUJ_12363-t31_1	Fusarium fujikuroi IMI 58289	HF679030:1,772,074..1,773,339(+)	probable methionine synthase, vitamin-b12 independent	NCU08434	1	164	OG6_127205	FFC1_11796
FFUJ_12365	FFUJ_12365-t31_1	Fusarium fujikuroi IMI 58289	HF679030:1,777,159..1,778,559(+)	related to methyltransferase	NCU04905,NCU04907,NCU04910,NCU07815	52	1931	OG6_103977	FFC1_11798
FFUJ_12413	FFUJ_12413-t31_1	Fusarium fujikuroi IMI 58289	HF679030:1,897,187..1,899,288(+)	related to dopamine-responsive protein	NCU11371	1	315	OG6_100509	FFC1_11846
FFUJ_12446	FFUJ_12446-t31_1	Fusarium fujikuroi IMI 58289	HF679030:1,987,084..1,989,142(+)	related to tol protein	NCU03494	25	629	OG6_115050	FFC1_11878
FFUJ_12471	FFUJ_12471-t31_1	Fusarium fujikuroi IMI 58289	HF679030:2,045,389..2,046,543(+)	uncharacterized protein	NCU07859	6	550	OG6_101437	FFC1_11904
FFUJ_12482	FFUJ_12482-t31_1	Fusarium fujikuroi IMI 58289	HF679030:2,067,203..2,068,501(+)	related to alkaline protease (oryzin)	NCU00673,NCU06055	15	989	OG6_100121	FFC1_11915
FFUJ_12483	FFUJ_12483-t31_1	Fusarium fujikuroi IMI 58289	HF679030:2,069,565..2,071,074(+)	related to methyltransferase	NCU04905,NCU04907,NCU04910,NCU07815	52	1931	OG6_103977	FFC1_11916
FFUJ_12485	FFUJ_12485-t31_1	Fusarium fujikuroi IMI 58289	HF679030:2,073,145..2,074,633(+)	related to methyltransferase	NCU04905,NCU04907,NCU04910,NCU07815	52	1931	OG6_103977	FFC1_11918
FFUJ_12491	FFUJ_12491-t31_1	Fusarium fujikuroi IMI 58289	HF679030:2,088,704..2,090,405(-)	related to quinate transport protein	NCU04963,NCU07169	19	2220	OG6_100060	FFC1_11926
FFUJ_12498	FFUJ_12498-t31_1	Fusarium fujikuroi IMI 58289	HF679030:2,104,575..2,105,558(-)	related to methyltransferase	NCU04905,NCU04907,NCU04910,NCU07815	52	1931	OG6_103977	FFC1_11933
FFUJ_12548	FFUJ_12548-t31_1	Fusarium fujikuroi IMI 58289	HF679030:2,218,025..2,219,840(-)	related to quinate transport protein	NCU04963,NCU07169	19	2220	OG6_100060	FFC1_11985
FFUJ_12559	FFUJ_12559-t31_1	Fusarium fujikuroi IMI 58289	HF679030:2,248,287..2,249,702(-)	related to methyltransferase	NCU04905,NCU04907,NCU04910,NCU07815	52	1931	OG6_103977	FFC1_11998
FFUJ_12633	FFUJ_12633-t31_1	Fusarium fujikuroi IMI 58289	HF679030:2,514,765..2,516,321(-)	related to methyltransferase	NCU04905,NCU04907,NCU04910,NCU07815	52	1931	OG6_103977	FFC1_15242
FFUJ_12701	FFUJ_12701-t31_1	Fusarium fujikuroi IMI 58289	HF679030:2,662,070..2,663,459(+)	related to methyltransferase	NCU04905,NCU04907,NCU04910,NCU07815	52	1931	OG6_103977	FFC1_15312
FFUJ_12705	FFUJ_12705-t31_1	Fusarium fujikuroi IMI 58289	HF679030:2,673,297..2,674,856(-)	related to methyltransferase	NCU04905,NCU04907,NCU04910,NCU07815	52	1931	OG6_103977	FFC1_15317
FFUJ_12713	FFUJ_12713-t31_1	Fusarium fujikuroi IMI 58289	HF679030:2,698,534..2,699,573(+)	uncharacterized protein	NCU04905,NCU04907,NCU04910,NCU07815	52	1931	OG6_103977	FFC1_15325
FFUJ_12789	FFUJ_12789-t31_1	Fusarium fujikuroi IMI 58289	HF679030:2,851,995..2,853,480(-)	related to methyltransferase	NCU04905,NCU04907,NCU04910,NCU07815	52	1931	OG6_103977	FFC1_15401
FFUJ_12837	FFUJ_12837-t31_1	Fusarium fujikuroi IMI 58289	HF679030:2,981,917..2,984,522(-)	related to thermostable alkaline protease precursor	NCU00673,NCU06055	15	989	OG6_100121	FFC1_15456
FFUJ_12899	FFUJ_12899-t31_1	Fusarium fujikuroi IMI 58289	HF679030:3,123,378..3,125,060(+)	uncharacterized protein	NCU09702	1	112	OG6_119731	FFC1_15502
FFUJ_12906	FFUJ_12906-t31_1	Fusarium fujikuroi IMI 58289	HF679030:3,147,433..3,148,511(-)	uncharacterized protein	NCU09647	3	283	OG6_108847	FFC1_15511
FFUJ_12907	FFUJ_12907-t31_1	Fusarium fujikuroi IMI 58289	HF679030:3,150,094..3,151,525(+)	related to beta-1,3-glucan binding protein	NCU05789	7	253	OG6_101519	FFC1_15512
FFUJ_12945	FFUJ_12945-t31_1	Fusarium fujikuroi IMI 58289	HF679030:3,240,181..3,241,638(+)	uncharacterized protein	NCU09702	1	112	OG6_119731	FFC1_15552
FFUJ_12970	FFUJ_12970-t31_1	Fusarium fujikuroi IMI 58289	HF679026:49,705..51,102(+)	related to capsule polysaccharide synthase Cps1	NCU00911	2	189	OG6_122763	FFC1_06671
FFUJ_12977	FFUJ_12977-t31_1	Fusarium fujikuroi IMI 58289	HF679026:69,704..72,486(+)	uncharacterized protein	NCU00673,NCU06055	15	989	OG6_100121	FFC1_06664
FFUJ_12983	FFUJ_12983-t31_1	Fusarium fujikuroi IMI 58289	HF679026:80,642..81,205(-)	uncharacterized protein	NCU04905,NCU04907,NCU04910,NCU07815	52	1931	OG6_103977	FFC1_06658
FFUJ_12991	FFUJ_12991-t31_1	Fusarium fujikuroi IMI 58289	HF679026:100,880..102,549(-)	probable sugar transport protein STL1	NCU00821	2	358	OG6_117943	FFC1_06650
FFUJ_12996	FFUJ_12996-t31_1	Fusarium fujikuroi IMI 58289	HF679026:112,694..113,918(-)	probable mannitol-1-phosphate dehydrogenase	NCU07318	0	81	OG6_127182	FFC1_06644
FFUJ_13025	FFUJ_13025-t31_1	Fusarium fujikuroi IMI 58289	HF679026:190,381..191,919(-)	related to cytochrome oxidase processing protein OXA1	NCU01102	0	152	OG6_100866	FFC1_06608
FFUJ_13096	FFUJ_13096-t31_1	Fusarium fujikuroi IMI 58289	HF679026:369,733..373,071(+)	probable phosphoinositide-specific phospholipase C	NCU02175	6	331	OG6_100279	FFC1_06534
FFUJ_13122	FFUJ_13122-t31_1	Fusarium fujikuroi IMI 58289	HF679026:463,278..464,912(+)	related to tol protein	NCU03494	25	629	OG6_115050	FFC1_06506
FFUJ_13146	FFUJ_13146-t31_1	Fusarium fujikuroi IMI 58289	HF679026:516,497..517,131(+)	probable guanylate kinase	NCU06300	1	187	OG6_100603	FFC1_06482
FFUJ_13162	FFUJ_13162-t31_1	Fusarium fujikuroi IMI 58289	HF679026:547,983..549,017(+)	related to chitinase	NCU01393	1	81	OG6_151595	FFC1_06465
FFUJ_13190	FFUJ_13190-t31_1	Fusarium fujikuroi IMI 58289	HF679026:659,224..661,070(-)	related to UDP-galactopyranose mutase	NCU01824	1	127	OG6_110292	FFC1_06437
FFUJ_13199	FFUJ_13199-t31_1	Fusarium fujikuroi IMI 58289	HF679026:689,037..689,702(-)	related to regulator of mitochondrial iron homeostasis	NCU09754	0	151	OG6_102217	FFC1_06427
FFUJ_13230	FFUJ_13230-t31_1	Fusarium fujikuroi IMI 58289	HF679026:766,392..768,237(-)	probable ATP citrate lyase subunit 2	NCU06783	1	238	OG6_101446	FFC1_06396
FFUJ_13231	FFUJ_13231-t31_1	Fusarium fujikuroi IMI 58289	HF679026:771,685..773,708(+)	probable ATP citrate lyase subunit 1	NCU06783	1	238	OG6_101446	FFC1_06395
FFUJ_13247	FFUJ_13247-t31_1	Fusarium fujikuroi IMI 58289	HF679026:835,950..836,390(+)	uncharacterized protein	NCU02253	0	34	OG6_177748	FFC1_06378
FFUJ_13281	FFUJ_13281-t31_1	Fusarium fujikuroi IMI 58289	HF679026:931,186..934,978(+)	uncharacterized protein	NCU01382	0	86	OG6_186695	FFC1_06341
FFUJ_13309	FFUJ_13309-t31_1	Fusarium fujikuroi IMI 58289	HF679026:1,011,500..1,013,535(-)	related to alkaline phosphatase family protein	NCU03801	1	126	OG6_114880	FFC1_06311
FFUJ_13311	FFUJ_13311-t31_1	Fusarium fujikuroi IMI 58289	HF679026:1,016,067..1,016,813(+)	related to ERP2-p24 protein involved in membrane trafficking	NCU03800	0	124	OG6_103696	FFC1_06309
FFUJ_13339	FFUJ_13339-t31_1	Fusarium fujikuroi IMI 58289	HF679026:1,098,734..1,103,780(-)	related to multidrug resistance-associated protein	NCU02051	10	533	OG6_121370	FFC1_11351
FFUJ_13362	FFUJ_13362-t31_1	Fusarium fujikuroi IMI 58289	HF679026:1,172,734..1,173,525(-)	probable HAD superfamily hydrolase	NCU03731	1	94	OG6_124180	FFC1_06256
FFUJ_13376	FFUJ_13376-t31_1	Fusarium fujikuroi IMI 58289	HF679026:1,207,229..1,208,997(+)	related to thioredoxin	NCU03714	0	139	OG6_102579	FFC1_06242
FFUJ_13382	FFUJ_13382-t31_1	Fusarium fujikuroi IMI 58289	HF679026:1,226,608..1,228,961(+)	probable AVT3-involved in amino acid efflux from the vacuole	NCU05775	1	342	OG6_100466	FFC1_06236
FFUJ_13391	FFUJ_13391-t31_1	Fusarium fujikuroi IMI 58289	HF679026:1,257,843..1,258,943(-)	probable orotidine-5`-phosphate decarboxylase Pyr-4	NCU05290	1	279	OG6_100519	FFC1_06226
FFUJ_13422	FFUJ_13422-t31_1	Fusarium fujikuroi IMI 58289	HF679026:1,359,838..1,361,310(+)	probable glutathione reductase (NADPH)	NCU03339	1	204	OG6_101659	FFC1_06194
FFUJ_13466	FFUJ_13466-t31_1	Fusarium fujikuroi IMI 58289	HF679026:1,518,326..1,519,149(+)	uncharacterized protein	NCU01766	0	157	OG6_113595	FFC1_06149
FFUJ_13542	FFUJ_13542-t31_1	Fusarium fujikuroi IMI 58289	HF679026:1,727,581..1,730,625(-)	related to class I alpha-mannosidase	NCU02235	0	83	OG6_143866	FFC1_06070
FFUJ_13604	FFUJ_13604-t31_1	Fusarium fujikuroi IMI 58289	HF679026:1,933,705..1,935,514(-)	uncharacterized protein	NCU02399	0	95	OG6_152940	FFC1_06005
FFUJ_13611	FFUJ_13611-t31_1	Fusarium fujikuroi IMI 58289	HF679026:1,959,704..1,962,510(-)	related to transcription factor Ask10p	NCU03886	1	281	OG6_110583	FFC1_05998
FFUJ_13623	FFUJ_13623-t31_1	Fusarium fujikuroi IMI 58289	HF679026:1,999,850..2,001,091(+)	pathogenicity MAP kinase 1	NCU02393,NCU09842	1	385	OG6_100339	FFC1_05986
FFUJ_13711	FFUJ_13711-t31_1	Fusarium fujikuroi IMI 58289	HF679026:2,312,845..2,315,095(+)	uncharacterized protein	NCU10080	4	217	OG6_124874	FFC1_05891
FFUJ_13746	FFUJ_13746-t31_1	Fusarium fujikuroi IMI 58289	HF679030:858,038..859,959(+)	related to acyl-CoA sterol acyltransferase	NCU04144	2	296	OG6_101524	FFC1_11518
FFUJ_13771	FFUJ_13771-t31_1	Fusarium fujikuroi IMI 58289	HF679030:784,600..786,946(+)	related to protein TOL	NCU03494	25	629	OG6_115050	FFC1_11492
FFUJ_13825	FFUJ_13825-t31_1	Fusarium fujikuroi IMI 58289	HF679030:651,780..653,563(-)	uncharacterized protein	NCU08868	1	62	OG6_191355	FFC1_11438
FFUJ_13837	FFUJ_13837-t31_1	Fusarium fujikuroi IMI 58289	HF679030:610,662..613,036(+)	related to protein GRR1	NCU06250	1	337	OG6_101086	FFC1_11426
FFUJ_13868	FFUJ_13868-t31_1	Fusarium fujikuroi IMI 58289	HF679030:544,309..545,490(-)	related to inosine-uridine preferring nucleoside hydrolase	NCU03084	2	257	OG6_100640	FFC1_11393
FFUJ_13874	FFUJ_13874-t31_1	Fusarium fujikuroi IMI 58289	HF679030:531,909..533,414(-)	uncharacterized protein	NCU09504	1	76	OG6_140355	FFC1_11387
FFUJ_13897	FFUJ_13897-t31_1	Fusarium fujikuroi IMI 58289	HF679030:480,683..481,776(+)	related to cyclin CCL1	NCU01067	0	150	OG6_102792	FFC1_11364
FFUJ_13912	FFUJ_13912-t31_1	Fusarium fujikuroi IMI 58289	HF679030:442,740..447,409(+)	related to multidrug resistance-associated protein	NCU02051	10	533	OG6_121370	FFC1_13129
FFUJ_13992	FFUJ_13992-t31_1	Fusarium fujikuroi IMI 58289	HF679030:239,373..240,320(-)	uncharacterized protein	NCU09647	3	283	OG6_108847	FFC1_11268
FFUJ_14046	FFUJ_14046-t31_1	Fusarium fujikuroi IMI 58289	HF679030:115,211..116,763(+)	related to vacuolar Ca2+/H+ antiporter	NCU06366	1	99	OG6_142501	FFC1_11211
FFUJ_14056	FFUJ_14056-t31_1	Fusarium fujikuroi IMI 58289	HF679030:96,649..97,953(+)	probable demethylmenaquinone methyltransferase	NCU08997	2	264	OG6_100381	FFC1_11201
FFUJ_14066	FFUJ_14066-t31_1	Fusarium fujikuroi IMI 58289	HF679030:53,862..55,505(-)	uncharacterized protein	NCU10080	4	217	OG6_124874	FFC1_11190
FFUJ_14104	FFUJ_14104-t31_1	Fusarium fujikuroi IMI 58289	HF679034:642,772..643,611(-)	probable 1,4-Benzoquinone reductase	NCU02948	1	328	OG6_101948	FFC1_15847
FFUJ_14134	FFUJ_14134-t31_1	Fusarium fujikuroi IMI 58289	HF679034:558,764..560,789(+)	related to tol protein	NCU03494	25	629	OG6_115050	FFC1_15607
FFUJ_14168	FFUJ_14168-t31_1	Fusarium fujikuroi IMI 58289	HF679034:443,987..445,240(+)	related to tol protein	NCU03494	25	629	OG6_115050	FFC1_15705
FFUJ_14507	FFUJ_14507-t31_1	Fusarium fujikuroi IMI 58289	HF679026:2,354,678..2,355,821(+)	related to TAM domain methyltransferase	NCU04905,NCU04907,NCU04910,NCU07815	52	1931	OG6_103977	FFC1_05871
FFUJ_14511	FFUJ_14511-t31_1	Fusarium fujikuroi IMI 58289	HF679026:2,363,871..2,365,355(-)	probable CDP-alcohol phosphatidyltransferase	NCU04924	2	343	OG6_102253	FFC1_05866
FFUJ_14535	FFUJ_14535-t31_1	Fusarium fujikuroi IMI 58289	HF679026:2,425,967..2,427,320(+)	probable bifunctional D12/D15 fatty acid desaturase	NCU02209	1	313	OG6_102311	FFC1_05843
FFUJ_14547	FFUJ_14547-t31_1	Fusarium fujikuroi IMI 58289	HF679026:2,449,430..2,450,314(-)	related to chitinase	NCU01393	1	81	OG6_151595	FFC1_05832
FFUJ_14556	FFUJ_14556-t31_1	Fusarium fujikuroi IMI 58289	HF679026:2,468,793..2,471,561(-)	related to cytosolic nonspecific dipeptidase	NCU05622	1	295	OG6_100503	FFC1_05822
FFUJ_14564	FFUJ_14564-t31_1	Fusarium fujikuroi IMI 58289	HF679026:2,500,174..2,502,379(-)	probable Modin	NCU07121	2	66	OG6_210637	FFC1_05813
FFUJ_14602	FFUJ_14602-t31_1	Fusarium fujikuroi IMI 58289	HF679026:2,609,402..2,610,457(-)	related to endo-polygalacturonase 6	NCU09040	4	432	OG6_100445	FFC1_05769
FFUJ_14657	FFUJ_14657-t31_1	Fusarium fujikuroi IMI 58289	HF679026:2,735,616..2,736,594(-)	related to endo-1,3-beta-glucanase	NCU05789	7	253	OG6_101519	FFC1_05712
FFUJ_14679	FFUJ_14679-t31_1	Fusarium fujikuroi IMI 58289	HF679026:2,797,915..2,798,830(+)	related to endo-1,3-beta-glucanase	NCU05789	7	253	OG6_101519	FFC1_05688
FFUJ_14705	FFUJ_14705-t31_1	Fusarium fujikuroi IMI 58289	HF679026:2,864,345..2,865,929(-)	related to TAM domain methyltransferase	NCU04905,NCU04907,NCU04910,NCU07815	52	1931	OG6_103977	FFC1_05662
FFUJ_14733	FFUJ_14733-t31_1	Fusarium fujikuroi IMI 58289	HF679026:2,925,079..2,925,946(+)	related to HAD superfamily hydrolase	NCU03731	1	94	OG6_124180	FFC1_05633
FFUJ_14737	FFUJ_14737-t31_1	Fusarium fujikuroi IMI 58289	HF679026:2,932,522..2,934,360(+)	uncharacterized protein	NCU03494	25	629	OG6_115050	FFC1_05629
FFUJ_14762	FFUJ_14762-t31_1	Fusarium fujikuroi IMI 58289	HF679026:2,990,925..2,993,057(+)	related to tol protein	NCU03494	25	629	OG6_115050	FFC1_05601
FFUJ_14766	FFUJ_14766-t31_1	Fusarium fujikuroi IMI 58289	HF679026:2,999,615..3,000,728(+)	related to methyltransferase	NCU04905,NCU04907,NCU04910,NCU07815	52	1931	OG6_103977	FFC1_05597
FFUJ_14799	FFUJ_14799-t31_1	Fusarium fujikuroi IMI 58289	HF679026:3,099,405..3,101,717(+)	related to tol protein	NCU03494	25	629	OG6_115050	FFC1_05553
FFUJ_14829	FFUJ_14829-t31_1	Fusarium fujikuroi IMI 58289	HF679026:3,178,795..3,180,504(-)	uncharacterized protein	NCU10080	4	217	OG6_124874	FFC1_05523
FFUJ_14840	FFUJ_14840-t31_1	Fusarium fujikuroi IMI 58289	HF679026:3,204,807..3,206,340(-)	related to methyltransferase	NCU04905,NCU04907,NCU04910,NCU07815	52	1931	OG6_103977	FFC1_05512
FFUJ_14850	FFUJ_14850-t31_1	Fusarium fujikuroi IMI 58289	HF679026:3,228,783..3,230,336(+)	uncharacterized protein	NCU00673,NCU06055	15	989	OG6_100121	FFC1_05501
FFUJ_14864	FFUJ_14864-t31_1	Fusarium fujikuroi IMI 58289	HF679026:3,258,098..3,259,838(+)	related to synaptic vesicle transporter SV2 (major facilitator superfamily)	NCU09767	6	499	OG6_100812	FFC1_05487
FFUJ_14921	FFUJ_14921-t31_1	Fusarium fujikuroi IMI 58289	HF679028:2,321,477..2,323,115(-)	related to transcription factor Ask10p	NCU03886	1	281	OG6_110583	FFC1_04576
