# Supplementary material for: Impact of the White Collar Photoreceptor WcoA on the Fusarium fujikuroi Transcriptome
Source: Front Microbiol. 2021 Jan 18;11:619474. doi: 10.3389/fmicb.2020.619474 (PMC7871910; doi:10.3389/fmicb.2020.619474)
Supplement: Supplementary file 7 [file Table_7.XLSX]

## Sheet: Legend
Supplementary Table S7
Clusters of genes according to their induction or represssion pattern after lllumination in the wcoA mutant.
Only genes exceeding a four-fold change of 4 (log2 fold of 2, p 0.05) are considered
'Fast induction', 'slow induction', and 'slow repression'
Set os genes corresponding to the categories indicated in Figure 3D
Average expression values (TPM) for the listed genes in the two strains under the different illumination conditions are indicated in columns B-I
Standard deviation values for the listed genes under all tested conditions are indicated in columns J-Q (blue color)

## Sheet: Fast induction
Probe	WT_0	WT_15	WT_60	WT_240	WC_0	WC_15	WC_60	WC_240	WT_0_desv	WT_15_desv	WT_60_desv	WT_240_desv	WC_0_desv	WC_15_desv	WC_60_desv	WC_240_desv	IMI	Protein name	Seq	Feature	Description
XLOC_007208	0.888167	3.16557	3.05418	0.11368	3.16895	14.8775	22.7031	5.72017	0.802267	3.20177	3.86145	0.140685	0.927868	8.77461	20.6994	6.32283	#N/A	#N/A	#N/A	FFC1_06747	related to peroxisomal amine oxidase (copper-containing)
XLOC_005300	818.851	1268.18	2121.4	819.421	9.64576	31.5856	44.4036	42.7862	294.353	143.261	365.825	226.527	3.90964	9.17637	38.1239	23.3198	#N/A	#N/A	#N/A	FFC1_04688	uncharacterized protein FFB20_02443
XLOC_002262	508.865	850.942	1034.13	798.009	0.753914	2.09568	3.44645	2.07612	122.48	162.314	190.425	365.977	0.193306	0.620085	1.46525	0.437189	FFUJ_01907	uncharacterized protein FFUJ_01907	MSSPSQQDSQKRDESQAPQSPGQGQNQQEQGNDSNPFNQNQNEGQQEEQSQNQGQGQETQQQQPGQESESKPEDAKNESKPDTENAKAETPGDKEDKPEQPGQDKPEEPKAEESKPDESKPEESKPEASKPEEAKADDKKPEEVKKEEDDANSKPEQAKAEAQKTAQEAKPKQKRQPVKEESEDEDDSEDDDDDFDSEDDSEEDSEEDSEDDESESESEEENEPATPPQQAEQGRKGGRRGNAKVADVRRRRPAWLDEESDDEGRKQFSKQDQQLQQQRQQQQMQQQQQQQQQQQQMQQQQQGGGGKSDALSLHLELNLEIEIELKARIHGDLTLALL	FFC1_02034	uncharacterized protein FFUJ_01907
XLOC_015944	15.8962	9.37293	5.58999	6.80488	8.52985	17.1214	84.6535	30.5094	2.20761	1.74738	2.14979	4.0637	5.10499	8.81614	25.2829	9.39441	FFUJ_02433	uncharacterized protein FFUJ_02433	MTMDDSSHQHHFLEGKTIIIAGGGVSGSAFAVGLRKLWNPQFKEPKIIIYDRDSPDVSAQREGYTLSLTGYDPSGGLIALKRLGLIDQIVDNAVSGLNGEGAFKIWGPNWHEHASFRHEPIEELPSPSVRIARKDLRKVLHDNLRPENSVQWNSRCISARQTDQGRVRVQVASGQPGNETITEEECDLLIAADGANSKLRGYLRPSDNLEYAGAILRGGIARFDGTPPAPIDKDWGFMLSGTGISCFFSPVDKNSVVWGVGNLESEEIPRLDLKNDEMVQGVINRSLDLGNKFQDPFRDIVKRTDTKTVFAINAKDKKAFTHDDIDKMGVIFIGDANHAVTPFAGCGANLALCDAWDLAEALCMNGSLGKGISAYDERSEPRARGILERAREKLKSGHK…	FFC1_15159	Salicylate hydroxylase

## Sheet: Slow induction
Probe	Feature	WT_0	WT_15	WT_60	WT_240	WC_0	WC_15	WC_60	WC_240	WT_0_desv	WT_15_desv	WT_60_desv	WT_240_desv	WC_0_desv	WC_15_desv	WC_60_desv	WC_240_desv	IMI	Protein name	Seq	Description
XLOC_005514	null	0.166713	0	0.445352	0.814762	2.15175	1.11491	1.31632	25.0973	0.561001	0	0.771373	0.923415	0.621584	1.06243	2.27995	28.013	#N/A	#N/A	#N/A	#N/A
XLOC_005361	FFC1_04791	5.56229	7.02987	13.342	8.1998	38.5268	32.2694	41.3764	162.077	1.79283	1.03763	4.51086	1.98556	17.078	7.14173	6.9353	10.4252	#N/A	#N/A	#N/A	uncharacterized protein FFM5_03343
XLOC_014976	FFC1_13773	2.71387	2.25791	1.13798	1.76696	0.466058	0.391001	0.630159	2.51709	1.37895	1.43169	0.0698259	0.189768	0.265224	0.0530545	0.246868	1.31528	FFUJ_09064	probable maltose permease (MalP)	MSDSKVDNGIAPVAVPVDANVAHEAAAATEAEHNMGLLQSFKLYKKACLWSIFLSLCIIMEGFDVVLLGNLFAYPPFQKKFGVEQPDGTYQLTAAWQSGLSNGTLCGQILGLFLNGIIADRFGYRKTLIGALIGCIGFIFIIFFSETLVQLLIGEILIGVPWGVFQTLTTTYASEVCPTHLRAYLTTYVNLCWVLGQFIASGVLRAMVSRTDEWGYKIPFALQWMWPVPLIIGIYLAPESPWWLVRRGRIEEAKISLERLTVRNSNVDFKLDETISMMVHTNEMEKEAQSGTSYFDLFKGVSLRRTEIVCVTWMIQTLCGSTFMGYSTYFYQQAGMGVENSFSMSLGQYAIGAVGTVFSWFLMGWFGRRTLYLYGQLAMCVFLLAIGCVAFAGRENVAA…	MFS transporter, SP family, general alpha glucoside:H+ symporter
XLOC_005075	FFC1_04281	3.59581	4.58699	2.79401	2.23004	2.40857	2.67465	4.73296	20.7327	1.02326	0.961758	0.998492	0.656978	2.1522	1.96929	0.757726	17.2074	FFUJ_05591	related to multidrug resistance protein	MAVTKEKGTPTGGSQSGSAVSNNQDMAVTIEHNGGEKGDTKEEKKDTSFKYYLRVFTYNDRLGWILNSIAFVAMIAAGTILPLMDLVFGKFINVFTDFATGVLSPAGYRSEVSKYSLYFIYLFIAKFALTYLWTILVSIAAINTTKALRVDFVRSTLRQEVAFFDSPSSSIPGQITTNGNLINQGISEKFGITIAALSTFVSAFVVAFAVQWKLTLIVLAIIPVNLVVTIICVAIDTGYEYAMFDVYSRSSSLAEEAFSTIRTAHAFWAFPKLSKRFTNTLEEARRIGHKKSWVYMVLFPTEFFCIFAGYGLAFWQGMRMYSEGEITQPGTVVTVIFAVLVAATALTQIAPQTIAISKATAAAQEMFEMIDRKSQIDALSQEGDTISDFKGDIQFRGVR…	related to multidrug resistance protein
XLOC_010504	FFC1_09643	22.1341	22.2649	33.1617	29.4881	6.32465	5.72146	10.8987	32.5416	15.9531	13.8698	12.3169	7.97989	0.956316	1.85348	9.43034	16.5968	FFUJ_04165	related to PRM10 Pheromone-regulated protein	MEGTSRDIQDEPDLEVGPEPPKTGSGSASASGTDTPPSPKTAAAALKKDKARVRFNSNAAANPPPKSSTPPPAAGGPIAKPRPSLLRGSSAEAVKTLHDAEHESDPESKEAMVAAQERARIMAANIHNDSSAIDRDSLESSTGTAAWDSPYGSSIPLQTLNEGSSSREGFHKLPSEEQEAHGLKEEAFKLVRAHTQRFGPSSTGQHTPDNKDTKHEERVPLTELNDGNFDGVLYDVPAPEQYRGSVLSQLLKLYKPPDPPFKGSHHRAASTSSVLSEVGTPTVQGTPSGASTPKRKWYDQNKSQDTLANLIEASSRLANPNDPDDKRKKPTGKKPQRPGHKRTTSANRLSGLWQQQEARITVHIAETLARQDYIIKLCRALMLFGAPTHRLEEYLSMSA…	related to PRM10 Pheromone-regulated protein
XLOC_004767	FFC1_05156	28.929	31.0691	36.0038	34.3187	0.936714	1.82353	2.20244	9.98381	5.12673	1.33181	7.51232	11.7267	0.703745	0.672081	0.317115	11.3911	FFUJ_06610	uncharacterized protein FFUJ_06610	MNEALGSIFSGAIPSQFMGSQDKPADGAAPSESKSNTQERIAKEIHSRVEEAKGLQEKSLQLHEKADNTEDPEEAENIRHEAREIDKKAAKLMKIAERLEKGWIQGGAMGTGIGAGVASGLGLGVGALLTGVVAIPTAGLGLLIGAGTGLAHGSWVKFTDAFTKDEADEIVNEATEEAEKIAKG	uncharacterized protein FFUJ_06610
XLOC_009543	FFC1_08732	81.9496	72.4872	95.8345	120.868	3.34069	4.78547	6.24711	16.4955	13.8483	13.6655	33.0975	38.9428	0.982866	2.991	3.36548	12.0344	FFUJ_09652	related to carboxylic acid transporter protein	MTQDEYNTRAPHEGMSPGRYAATRFSSLKPPMHNVPNPIKLVRMLNSQQWAFFFVAFAAWTWDAFDFFSVSLTVTSLSKTFDKSKTDITWGITLVLMFRSVGSVAFGIASDRYGRKWPFVVNNLLFIVLELGTGFCQTYQQFLACRALFGVAMGGLYGNAAATALEDCPEEARGLMSGMLQQGYAFGYLLCAAFARGLVDTTSHDWRPLFWFGACPPVLFIIARLMLPETQAYQERQHAREVAGADGKGKVFIKEGKVALKHHWLLLVYLVLLMAGFNFMSHGSQDLYPTMLENQLNFSKNKVTVTQVVANLGAMLGGTVVGFSSQSIGRRISIIACCIVGGALLYPYTFVRDSSIIAAAFFQQFCVQGAWGVIPIHLMELSPGAFRTFVVGTSYQLGN…	MFS transporter, SHS family, lactate transporter
FFC1_15827	FFC1_15827	2.92923	4.10706	6.96782	3.89198	3.12235	4.22651	5.19199	11.2073	1.92866	2.96267	3.60087	0.410112	1.39452	1.20283	1.9305	5.49341	#N/A	#N/A	#N/A	kynureninase 2
XLOC_001946	FFC1_01433	31586.3	33191	69551.3	82292.9	831.723	1154.9	8854.14	6819.81	13409.4	5634.41	14950.6	23218.5	475.619	652.366	12758.4	6565.01	FFUJ_01346	probable heat shock protein 30	MAFFPRNFYNSDASFTPLFRLLDDFDSYSRQGQQNGGTRRSGLTHWQPKFDVRETGEAYELHGELPGMTKENVNIEFTEPQTMTIRGKTERTYTAGTPPAGLVEGSQSQGAIGEGESNDENKNSHHAKVEDEAEAKAHESTEVTHHQQSKEVEKKPGDQSKYWLTERTFGEFSRSFNFPTRVDQDNVSAKFKDGILSIVVPKAKKHESRRINVE	probable heat shock protein 30
XLOC_000791	FFC1_01449	6122.96	5283.76	9513.66	10409	33.8963	38.8413	297.424	347.469	1989.62	815.404	2460.46	2742.39	32.109	25.0772	445.442	263.591	FFUJ_01363	related to Zn-dependent oxidoreductases	MSSIPSTQQAIVLPAKRTPFAFQTVPVYPPAPGEVLVRVAWTSSTPLDLHRADGGLLISEYPQQMGSGGAAGRVVAVGDGGDLKGLSVGDRVVSFAFHGGKEANHQEYITIPAYLASRIPDNISYQEAVTVSVNLVTVFHTATADLKLELPWPVPQGYTPKQAHDPILIWGASSSVGIYAVQVFRHWGFKNIIAVASEKQHAYLRSIGATDTFDYRKQDVVDRILQFISNRTEPKLPYIIDCIGSLEGTLKPLSKIAQRGSIVAVMLPVILKDATLEEEPEYEMDVSKVLVGQWADGVEVRGVRTHFYLSNEFLKQKAQPEMVPKLLKDGVITPNKYRVVEGSSAVERAQKALDILRNKGVSGERLVWRITQDEV	related to Zn-dependent oxidoreductases
XLOC_011412	FFC1_10257	264.044	265.059	544.044	493.597	34.7181	40.3705	136.773	159.413	312.076	225.239	130.42	155.721	8.09192	14.4148	153.941	114.896	FFUJ_11052	related to quinone reductase	MKEAIVKKDTSVEIIDSLIPKPGPGDVLIKVVIAGTNPKDWKIPVWLGEDANTGDDIAGIVEAVGENVVGFHKGDRVAAFHEMRTPNGAFAEYATAPYYTTFHIPDSVSFEEAATIPLAAYTSVCALFQELEIPEPWSPLAKTETKRPLLIYGASTATGAYGIKLAAAANVHPIIAVGSQRSAFIKPFLDESKGDALVDYTAYKNEEELVKAIQEAFKKGGAPDGRCWKAFDSVSEDSTVRTVTKAIAGPPDSTGRKPKVTNILMKKDVEGADPSVDIVVSMVGQVHDKDENNKLLGVVWGAAFARGLREGWFTAHPYVVGKNGLEGLSDGLKDLKEGRIRAQKFLTVIGETPGVSA	related to quinone reductase
XLOC_015003	FFC1_13837	7.45683	6.88232	5.18408	8.09788	1.82707	2.46481	6.46134	8.90238	1.73791	2.08497	1.43821	2.4441	0.126058	0.779458	4.86017	4.67505	FFUJ_09001	uncharacterized protein FFUJ_09001	MEPSPEMYAILLPLLSIISFNLALCIIMCYFIRRRRVPDEEAIKLMETKPNLERGMLVEIISIYRDGIEIYTRDKAPASQRLYYHPSLKDPEQAHMYLHDVPIPPKRSIDDLRRELAAGIRWLYRSHT	uncharacterized protein FFUJ_09001
XLOC_003212	FFC1_02261	0.00390851	0.00563812	0.0221834	0	1.15417	2.72963	10.1434	12.2275	0.00676978	0.00976554	0.037324	0	0.539749	2.9676	4.37999	12.6294	FFUJ_03984	fusarubin cluster-polyketide synthase	MASHMKLYLFGDQTFDVQPHLQHLLQKRDNLFLHEFLNQSYNALRAELFKIPYSIRKDLPRFTCQEDLLLWDQSGPRCVALDMAMTTLYQLGTFISQAGISSYDAQNSRVVGLCTGAFAAAAVSCSSFTADLIPMAVSSVVAAFRTGLLVTDTARRVDPSQDLNRSWALLVPGQKAAKAFQEFWDANDGGVLTSMPYISAYAPNGITVSGPPQRLGDLAHWLASKSITSKAIPIYSAYHAPHLYSQKDARRIVDGLMLNKAVSPSEQIPLLSSTGSKPEERSFATLLEDAIAQALLHPLRWGSIFDDVQAALETTGSQQFSVQSIGSNAEHLIYTALKKTSLRYLVPETTVPSQPTSVPSVPDAGTSKPKLAIVAMSGRFPGAKDNEAYWDLLYKGLDV…	bikaverin cluster-polyketide synthase
XLOC_010166	FFC1_09886	181.788	218.891	367.252	396.802	148.179	229.963	537.299	525.87	39.1228	35.4109	162.624	52.0701	26.6435	58.2779	411.911	211.602	FFUJ_04402	related to AHA1-stress-regulated cochaperone	MVLHNPNNWHWVNKDVSAWARSYFDESLTKVQAEEGEVKAKIDKIQSMDGDVDVSQRKGKVITIFDVKLVLQYSGSAPGEDDVSGTITVPEIAHDTEEDEYVFDVDIFAESKEKQPVKDLVRSKIVPQLRQEFQKLAGALIAEHGKDIQHAPGSNPSSGFSTPKIHPQSSTPKPAATSSTQSKTGGVVNTTTVTDNEEFRTTAEELYHTFVDPQRIAAFTRSPPKVFDGAKVGGKFELFGGNVSGEYLELEEPKKITQSWRLNQWPAGHFSKLHIEFDQNDVDHVTVMRVKWEGVPIGQEDVTKRNWLEYYVKSIKQTFG	related to AHA1-stress-regulated cochaperone
XLOC_013151	FFC1_12669	57.9095	85.3803	223.59	116.897	2.51615	4.5449	9.03307	12.1577	21.3238	24.8439	98.6105	52.0003	0.316107	0.795641	8.44322	4.69428	FFUJ_11505	uncharacterized protein FFUJ_11505	MATERTNQEARSATSDQSDYPSETESKQMTQDSQSNQVDRTNTGSQGAMNHPQDQQPVQPASQETGKKSSAPRVRLDMDLDVELQLKAKIQGDLELAILEN	uncharacterized protein FFUJ_11505
XLOC_000018	FFC1_00038	120.008	93.9755	78.7862	103.705	18.0268	22.1849	35.8144	62.0439	21.8834	16.2042	26.2997	14.5338	2.12013	9.94721	8.99425	18.6584	#N/A	#N/A	#N/A	probable heat shock protein 30
XLOC_010099	null	2.29425	1.38966	6.33973	4.30831	1.04441	3.1275	12.6927	80.4909	3.09186	1.85712	3.27416	2.84947	0.0546651	1.59638	20.539	77.7069	#N/A	#N/A	#N/A	#N/A
XLOC_004401	FFC1_04462	15.0766	14.3269	31.3132	23.616	2.4865	2.58229	5.16131	9.05693	10.5002	8.50729	17.5628	7.57067	0.527205	0.69037	3.35747	3.88493	FFUJ_05953	uncharacterized protein FFUJ_05953	MQPNDNRQISMSNPPDQLDQSLKRHISQTQGSNVGNIKRQRISIDKSSQQLTYSDVAQTPGSSSTLVDNPQSTNGDTIASSYTSLDPSPRESQDPYDDPYDDPEFDQVFESLTGPNSIDKSGTSPLLVDSDEFALKQSDQDALADVLRTWSGNSRSADEYDPLLQHSSPRPTADIPEGNIGYAPLDEGIDWSNVQEHTRNKTKPESTVGFTTGNGSKAPEHESPIARRKTSIFSQSRSSAPTNSQSSAIFTGNVLLKPFKTFFDLQELVDAKTQMFRNQPDITFELFARVIYSSRENFYKKQYFRFQSLLKNSPPYINGALLA	uncharacterized protein Y057_12842
XLOC_013491	FFC1_12354	2.02992	22.6023	142.99	70.2313	0.645729	0.855353	3.15871	6.859	1.47196	4.09574	39.1073	21.8267	0.291643	0.582131	3.84764	1.76505	FFUJ_11802	probable geranylgeranyl-diphosphate geranylgeranyltransferase (AL-2)	MGWEYAQVHLKYTIPFGVVLAAVYRPLMSRLDVFKLVFLITVAVVSTIPWDSYLIKNRIWTYPPGVVVGLTAWDIPAEELFFFVIQTFNTSLLYMILSKPTFHPIYLSKKTGWGKIAGQILFASAIIFGLVSVSSGGEGMYMGLILIWACPFLLFLWSISYQFIVNLPWTNTALPIALPTLYLWVVDTFALRRGTWSITSGTKYGVVLWDGLEIEEAVFFLLTNTLIVFGLIACDNNLAILDTFPEHFPRTKGVPSLLTIIRTLILPKEKYDEERIQGLVSAVALLRKKSRSFYLASGTFEGRLRIDLIRLYAFCRAADDLVDEAPSVDDSRASIEKLRKFLDLAYEENQEEPSQRLREYVTSSIPEMFHMALLQLPTYYLPKQPLDDLLKGFDTDLLF…	probable geranylgeranyl-diphosphate geranylgeranyltransferase (AL-2)
XLOC_010505	FFC1_09644	5.51611	3.94093	10.2254	11.602	3.09196	3.75995	8.65374	13.9737	3.23388	0.666327	3.72631	2.14818	1.1647	1.40572	6.26176	10.6113	FFUJ_04166	related to ADH4-alcohol dehydrogenase IV	MVPSVRVVPNAAKRATSLLRTIQYTHPPSCPCHSNPGYHQSPPTFTPSKHAHQRKYATPTSHPGQKEYAFEMAASSIRFGPGVTQEVGMDLKNMGAKRVCVVTDENVNKLDAMRQVRESLAREGIPYEVYDKVRVEPKDSSIKDAIAWARPYAPDAFLAVGGGSVMDTAKLMNLYTAYPDADFLDFVNAPLGKGRPVDKKLTPLIAVPTTAGTGSETTGTAIFDLVSKRAKTGVAHRNLKPTLGICDPLNTRTMPAAVKAASGLDVLCHSLESWTAIPYNERTPRPTNPILRPAYQGANPISDVFSFHALRSTIKYLPRSVKNPDDLEAQSEMLLASTLAGVGFGNAGVHLCHGMSYPISGQNPGYRHDGYQVEAPLIPHGVSVAVSAPAVFRFTAASN…	hydroxyacid-oxoacid transhydrogenase
XLOC_013481	FFC1_12341	9.43948	9.79519	48.2238	42.9167	1.39723	2.19774	12.7572	34.7415	6.73116	6.89779	30.4848	22.5279	0.465333	0.901503	17.7858	41.1402	FFUJ_11815	related to Glutathione S-transferase II	MTSLKPLILHAHTTGPNPFKVAILLEALNIPYTVKLWQFGDAPNGVKGESFLKINPNGRVPALEDPNTNVTSWESLACMNYILRVYDSENKFGARQEAGEQGRADVDAWTSFLVSTLGPFLGQCNWFRHYNNVKNENAYERYQAQVYRCFGVLEEQLKKHDGEWILAGDKPNVVDFHFEPWMRQYEYAGLSLDDYPKVKGWLDRVQALPEVKKAYEKIKAGEEV	related to Glutathione S-transferase II
XLOC_013490	FFC1_12353	6.28303	60.6199	388.996	172.023	1.33379	2.14563	6.03998	11.3166	4.52939	17.987	95.496	25.0934	0.679792	1.47092	7.45928	3.5021	FFUJ_11803	probable phytoene dehydrogenase AL-1 (carotenoid biosynthesis protein al-1)	MSDIKKSVIVIGAGVGGVSTAARLAKAGFKVTILEKNDFTGGRCSLIHNDGHRFDQGPSLLLLPRFFHEIFQDLGTSLTAEGVELLKCEPNYNIWFGDGSSFEMSTDLTKMKKAIEAVEGIDGFERYLGFLQESHRHYEVSVESVLRRNFPSILSLARPEVLFNLFNIHPLESIWTRASKYFWTERLRRVFTFGSMYMGMSPFDAPGTYSLLQYTELAEGILYPRGGFHKVVEALVNVGQRLGVEYRLSTGVKSISIDQATGKANGVVLSDGTHLPSDIVISNADLVYTYNNLLPKTSYADSLSKRETSCSSISFYWSASKIVPELNAHNIFLADEYQESFDSIFKEHLIPSEPSFYVNVPSRIDPSAAPEGKDSIVVLVPVGHLLSDSEGTHRGLSKS…	probable phytoene dehydrogenase AL-1 (carotenoid biosynthesis protein al-1)
XLOC_011495	FFC1_10416	0.0360812	0.147427	0.0961339	0.326782	1.07741	1.93279	2.5646	4.2273	0.0358306	0.0912241	0.103683	0.0997048	0.654156	0.920141	1.52229	0.60049	FFUJ_10932	related to triacylglycerol lipase II precursor	MRSLLKLATAVALLTGGVLGRQAPAVRVKNGTLEGKYVAGLDQDLFLGVPFAQPPVGQLRLQNPQPLNETFKVKKVTKYADSCVGYGNSPDQGPATFSEDCLTLNIVRPAVSKGGKKEKLPVGVFIHGGGWTMDFSANGVYNMSFMVEESVKMGKPFIGVSVDYRLSFWGFMASKDILDAGVANLGLKDQRIALHWVKENIAAFGGDPSKVTIFGESAGGGNVGYQAMAYGGIDEGLFRGIIAESGADGTDMKNYTGPQQRYDTIVKAVGCDKESDKLACLRQVPFEKLNATSTKIQGSFYPVVDDDFVPDYPSRLLADGNFTKVPLMAGTNADEGSFFGLPGVDSTEEAVSKLRAAGLDGDTIDTLLALYPNIDALGIPSGYRYKPSDPVKKQYKRWA…	related to triacylglycerol lipase II precursor
XLOC_011245	FFC1_11014	9.24127	12.7204	16.1171	8.81653	4.334	7.8615	10.4465	16.5164	1.77683	7.1692	6.24904	3.6054	0.668746	6.77369	6.71977	7.24827	FFUJ_10365	uncharacterized protein FFUJ_10365	MIVSRVLFLLCFALLATAISLSEVPSCAIPCILETMDSSGETNANIRSMCDDPDFQTNVLNCVTGVCTAQEIQGFIVMGKELCQMPLQDNRQEYRATIIVFATLSFFFFVLRVTSKIVTKNTWGTDDTWAAITFCLLIPFTVFTLLAIHHGLGLATPLFTKNDLSQALKEIFVLHLLYVCGLAAAKTSILFFYLRVFQDPTFRTLVWITHAFNVLSTVTLVTLALTLGRSASYLLGNTADSVSSLTRYSKALKVVLAHCVVNLAVDIWMLILPMTQLYNIGLKLNKKINVIAMFGLGLFLTVVSLVRTIFSAQFLADPAEAQTGQQQVVLWACIETYMGAIVACAPSTRQLIRKVIYLMRKQKEGQSTDKPIFIDRSLAPIPDEEDMPTLSDVGGLTIV…	uncharacterized protein Y057_15072

## Sheet: Slow repression
Probe	Feature	WT_0	WT_15	WT_60	WT_240	WC_0	WC_15	WC_60	WC_240	WT_0_desv	WT_15_desv	WT_60_desv	WT_240_desv	WC_0_desv	WC_15_desv	WC_60_desv	WC_240_desv	IMI	Protein name	Seq	Description
XLOC_001482	FFC1_00549	20.5495	81.3571	129.522	27.4546	142.285	163.307	142.789	31.8098	3.39215	49.3279	17.91	3.35095	83.1826	120.698	114.694	12.0312	FFUJ_00502	uncharacterized protein FFUJ_00502	MADQKDRWSTNAYQHSASFVPKLATKVVQWLDLQKEDVLLDIGCGGMYLSPNLDHRPETDRLDGILNAEFAKILAQGSGSMHGVDSSASMIEAARELCKGSQNATFDVLDATQLVSKPELQKGAFTKVFSNAAMHWILRPEDTRAQFFKGVYASLAPGGSFVFEMGGFGNVSEMRTAALSAVGRRIGMQAALAADPWFFPDEAWVTKALQDAGFVVERAEREWRPTPTDKGGVEGWIRLMASQFIDAISDEKEREEAVQECVGVLREVCRNPSGGETIHYVRLRGVARKPE	Putative methyltransferase C70.08c
XLOC_008950	FFC1_08684	92.5769	85.8845	45.3498	16.4666	29.3978	22.1505	24.8399	5.3251	75.6121	24.449	17.9624	7.35862	15.4209	9.50328	10.1468	0.872452	FFUJ_08851	probable Na+-transporting ATPase ENA-1	MGETESKSANGAIHATSTSDSSTVAAGQDDKPPIAEPPDLLAIEKPILPHTLSAHRVARDLKSDVDDGLSSEEAAARLARDGPNSIKGAKGISLYEIFIQQIANALTVVLIAVTALSFAISDYIEGGVVAAVIVLNIVVGLIQDYRAEQTIQSLYALSTPKCKVIRDGHSETVKAETLVKGDLVSLATGDVVPADLRLVQGINVSTDEALLTGESIAISKKPDAVFTDPDMPMGDRVNLAYSGSSVTRGRATGIVIATGMETEVGQIAELLRKTKNDDTERTPVGRAVWKFYQFCRRILGLEGTPLQVTLSKFALLLFAFAIVLVIIVFSASLWKITDEVLLYGICVGVAVIPESLLAVLTVTMAVATKAMVRGNVIVRQMPSLEAVGGVTNICSDKTG…	potassium/sodium efflux P-type ATPase, fungal-type
XLOC_005770	FFC1_05584	0.0801903	0.102734	0	0	1.66326	0.970633	0.407576	0.207582	0.119151	0.0912496	0	0	0.465508	0.355901	0.342274	0.0941026	FFUJ_14397	related to tetracycline resistance protein (probable transport protein)	MNPTTPLLSPDRTSTSYSNLTEFPPLVLRNDKKRRGTKKSLRIKMQIPLLCYARFMVTMTYFSIFPYVALVIQHNSGSRATDIGTCVGLFEVLFLAAQALTSMFWVIMANRFGNKSILVYILLGTAISSVIFGFTSSVWQMALCRCFMGLVSGGDVVIRVMIGKRCMTETEATRGFSLSSLAGNVGMASGLLMGHALVSHFRQYSTIFKPVSFLGQHPFCLPGITIGVMSVTCAIVAALFVEDANEAGEDTHSTSFLPPTRTSLRELLRSPGASNTVSSFINISLLGSAFTAVATLALYTDIGQGGLELPGHEITLYMICQVAFAACWLFLIYPALYRQFGTQNIISLSPIIFPFFFVSLSIMNAFVRSGSEPGFYLFRVVLGVMTIMGPAVHMAVTAV…	related to tetracycline resistance protein (probable transport protein)
XLOC_012557	FFC1_11544	4.96827	2.91787	1.15581	0.890677	1.60067	1.18237	0.659725	0.344377	0.931129	0.499019	0.499593	0.255077	0.300056	0.554704	0.56489	0.12631	FFUJ_12121	uncharacterized protein FFUJ_12121	MARGLLILCVSALLATASAVKPVVKPADVVFVNGEIYTMCPSNGHAQALAVRGGRIEYVGSKKSADKYIGKNTKVIDLKGKMAMPGLVDSHMHVLSGGLFLLKCDLSYQTLPIEDVIEHIQGCIDGETGKRDDDWLEVVNMDYAGLVEKSGNVGKKQLDKLNTKRPIIIRSSDYHTVLANSRALELSDIDSSTKDPSDGKIVRLPGSQEPSGALSDGASALLAGPPPPTAEENVQAGRAALKLLREAGITTFQEAAAGEEHHTLFSTIKAEDGLSARAYFDYRIEAPKSVDGVPALVKDVVKKLTPWHDNKAIGPKPTLKWQAIKAFIDGVITYPANTAALIDPYWAPVNSSNLDGKWAPDKKSLNNPYWNPAVLTKTLELLFLAGFDAQLHVDGDLAV…	amidohydrolase ytcJ-like
XLOC_006729	FFC1_05826	351.21	533.641	172.63	74.0017	54.0526	38.8615	28.4816	7.08006	100.27	106.902	20.8957	16.6192	49.6942	31.5982	29.9481	3.06513	FFUJ_14553	related to zinc transporter	MARVKSFFESRRATMIAGSLLFVVAVSATANPGAVKRQASATATKTGIDFESLTGCHMHGPTQFCMDGSDEYQIVLEATMTKDPPTSYTDCHSHGSDTYCMNPNGGEVQVLVEGATATTQAAKETAAAKNDEITAVSDCHLSEASLYCMGPSSSEYYVQTTITNTEEYPAQLTSCHSHGEETYCMSDDGEAPILPAEDVESGKADPQQEHCHFHAGVEHCVGGGSEESGTRDCGRKDRDYRIGIRIGMLFVVLVASAVGVFGPILMSTFVPVRSNLVLTILKQFGTGIIISTAFVHLFTHASMMFGNECLGELQYEATTAAIVMAGLFISFLIEFCVQRAMRWQLTKKTETDSAYLSPKAIEKAEMANISIMEAGIIFHSILIGITLVVAGDSFFITLS…	related to zinc transporter
XLOC_009949	FFC1_09497	4.43417	3.34804	0.883438	0.901856	30.8263	20.0667	16.4527	5.29494	1.53807	2.27063	0.686155	0.649065	19.3481	14.0145	21.0179	3.83395	FFUJ_04021	probable SIT1-Transporter of the bacterial siderophore ferrioxamine B	MDKTTGTIELDQKDDLSSPTTSQADPKLPGVLRVEAAASKLTTPKRWIFFTSIFFFSYALNLDFQTRNTYVPYATSSFGNHSLLATVIVIREVVASAIQPSVARLTDVFGRIEIFTLAVVFSLVGTIIQTYSANIQTFAGGAVLHSLGYRISILTIEIMIADFTSMKTRLFFAFVPNWPALVNIWISGDITSAILSVTSWKWGIGIFAIINPICALPLIIFMFVLGRQTKRSRLEQETLGSSSWTASLKAIFWELDVVGVLLLTAALAMTLIPLTLAGGQSAKWRDASILTPLIIGLILFPIFAIWERKVSHPMLPIHLLKHRTVWGCLGISAIFPIAFMVIGSYLFSLLVVSYNFTVKDATRVALLYQFCAIIVGSLLGPIIIKIRRLKEVILTGIAL…	probable SIT1-Transporter of the bacterial siderophore ferrioxamine B
XLOC_004947	FFC1_04029	15.0497	10.6705	4.27903	5.46863	19.309	10.3457	6.07972	1.72084	20.94	14.1469	6.12888	7.84778	14.3247	8.19957	4.42602	1.23855	FFUJ_05539	related to peptide transport protein	MTTAGHLDTDAIARSGLADPETHGIPQIAGKGSIDVTRQRSVSDSDDELPTEEELQTLRRVSGKIKWAMYTIAFVEACERFSYYGSAVLYTNFVGQALPEGSVTGAPLDPSDDQAQAGALGMGPKAAQGISLFNQFFAYLMPLVGAWIADAKLGRFLTLHIAIAISTCAHVILVAASSPTVIVRKDPAFGAFIVGLIVLCVGTGFFKANVSPLLADQNEDTKMRVEVRNGERVIVDPAVTNTRVFLYFYLAINIGSVCGQIAMVYVEKYHSFWLAFFIPTIFFLVAPIVLALNKKKYKLKPATGSVLSKFLRMFFYVRKRSSFFSFNWEHAKPSQIPVDQRPAWMTYDDAWVDEVRRGLMACKVFLYLPVFHLAYNQMTGNLTTQASTMVLNGVPNDVI…	related to peptide transport protein
XLOC_013493	FFC1_12357	3.37242	2.20408	0.997056	1.15167	5.64647	3.92333	2.57636	0.772973	1.55168	1.25492	0.439384	0.346882	1.24016	0.871769	1.97536	0.445139	FFUJ_11799	related to dihydrodipicolinate synthase	MAKEVSSSQIFVPTRTLPFNPGVWCPAVTFFNHSDDTVDHASQAKYFAHLADSGLNGLIVMGSNAEAFLLTREERYELIALARKTIGPDFPLMAGVGAHSTKQTLELAEDAHKAGANYLLVLPPAYFGKATSMNVVKRFFSEVAKKSPLPVVIYNFPGVTNGVDIDSETIVQIYEESKKSHPSGKSNVVGVKLTCGSVGKITRLAAQIPSSEFSTYGGQSDFLIGGLAAGSVGCVAAFANVFPTLTSKIYALYKEGKFDEALKLQQLAALAERPCKAGVASTKYAVAVFSARLAGVEGAEEKLAPRHPYEPVGEAVKTSVQSIMKEAGDKEEELLKTWTDRVKGRLN	related to dihydrodipicolinate synthase
XLOC_015395	FFC1_14622	73.1224	78.2793	44.9726	35.5567	242.145	113.807	83.2577	25.1038	99.1787	112.554	70.0594	56.9404	13.4402	25.0698	34.9472	11.2928	FFUJ_08309	NAAP-1 amino acid permease NAAP1	MESKSSSDNPTNVSQEKGTTITEHPGDIQTGSGFAFQEESKWTRNGLTLESFQRRKDTGDHELDRRMKPRHLQMIAIGGSIGAGFFVGSGKALYTGGPGSVLIDFIIIGAMIFNVVFALGELAVMYPVSGGFYIYSSRFIDPSWGFAMGWNYVAQWATVLPLELTICAVCIEYWNDELSPGIFIAIFLVAIILINIFGGIGYAEEEFWSSCLKLGATVAFMFISLVLVCGGGPSNGRYNEYWGTRYWREDPGAFKNGFKGFCSVFVTAAFSFAGTELVGLAAAESENPTKALPGAIKQVFWRITLFFVLGLFFIGLLIKSTDDRLNISGYSNAKASPFVLVGEYSGLTGLADFMNVIILVSVLSLGVSCVYGGSRTLTAMAQNGYAPKMFAYIDRGGRP…	NAAP-1 amino acid permease NAAP1
XLOC_009829	FFC1_09245	26.1618	14.4109	5.28252	3.93742	71.9703	83.7731	32.5893	5.85628	37.2899	20.4696	8.60958	6.29838	27.0243	36.2925	9.73085	1.39949	FFUJ_03816	related to permeases-unknown function	MVAETVVPDRVPEDTLQPRYDETAPHRYDEKEPHFDTDLKSEADSEDDRIVDLFSSFPPAKGVEHEPNPLTARAVIVGIILGSLVNASNVYLGLKTGFTFPATMFGAIFGYGFILMLTKSLPHVPILGGKFGPQENSIIQAAATGAGGMSGVFVAGLPAMYRLDLLSDDPKKDFGRILTITFVCAFFGLFAAVPLRRFFIINVARELNLVFPTPTATAMTIRSMHAVGSGAADALRKIKALGIAFIIALLIICVGQYADGILHNWHIFTWFYVWSGYTASGLLEPENWGWYIQLTPAFFGSGILVGLNAAVSWWGGTVVAWGLIGPLLVHYGECIGIAVGEGKWEGITRFSVMTGVDDPDYVPSPRYWMLWPGVMVLMVYSLIEFFLHGKVVWDGIKFA…	metal-nicotianamine transporter ysl11
XLOC_011317	FFC1_11147	0.0252042	0.0344354	0	0	23.8471	22.2917	10.0149	2.38933	0	0	0	0	14.8387	17.1589	8.57505	1.77843	FFUJ_10235	related to NPP1 domain protein	MHPQTILNALVALAATGMAAPSEALNNIHARAVVNHDSLNPVKKTIEGGAIGAAIDRWQPLLHIADGCQPYTAVDTNGNVNGGLQDSGSKTGGCKDTSKGQTYARAAMHNGKLAIMYAWYWPKDQPADGNLVSGHRHDWENVVVFIDNYQSPGATLYAAAASGHGDYKKTKNPQRSGNNVMAEYFTSFGKNHELQFKTSPGRTYWIYDWAAMTPAARQGLITGPSGDPKKPWGSANVPFIDANFGNNLNKAWS	related to NPP1 domain protein
XLOC_011916	FFC1_11207	61.2173	50.5293	23.3399	23.8903	26.4455	23.6757	14.4582	3.58608	11.9637	13.0398	13.1777	16.8118	2.90522	5.50885	7.97904	0.0883569	FFUJ_14050	uncharacterized protein FFUJ_14050	MKFFTLLGFVSLALALTTKPVERDVKEDTKHPSIGDVKYSKIDGTDVGSIKVARSNVQERGVVSLERRLEGIHVPYGVADPQPMLIAGVTISFIMVGKWVRQGGHNVYTYVCNGLKFSNPTSRNKLVTVVANGVALLRNQPVPSHLAAQVGAPSEGYGNEISITVGDS	uncharacterized protein Y057_6786
XLOC_013703	FFC1_12762	11.0617	6.32867	1.6934	10.1479	59.7711	55.3248	37.6232	10.8934	1.68162	0.807894	2.36101	5.55866	10.524	22.6051	27.6903	1.18002	FFUJ_11412	uncharacterized protein FFUJ_11412	MKLTLLFFLPVALAANCWPPAPNAGDSGRCYWGTSAFAACAASSPCTGNGKPCTLLGGGVASCT	uncharacterized protein FFUJ_11412
XLOC_009801	FFC1_09201	88.2684	73.895	40.6143	40.3345	1.36483	1.19406	0.41072	0.0623968	18.9299	8.13972	8.62012	16.1761	0.730287	0.646557	0.209717	0.0189251	FFUJ_09184	related to class I alpha-mannosidase 1B	MLFSLVLCTFVLSAFASPSTPISEQKLGGLRYPKQRGKHYDYTGFEPNQKKRADDIIDMFRFAWNGYYEHAFPHDSLRPKYSNYSDDRNGWGVTAVDGLDTAILMEQTDIVEIILDFIPTINFTKTNTPKPTSVSLFETNIRYLGGLLSAYDLLKGPFKHLKVNKDNVDALLKQATTLADTLKFAFDTPSGIPFGSLWIENQTSTNEDSLEDGTAYAGLAAMGTLVLEWQHLSDLTGDPEYGKLANRAESYWLSPSSEVWPGLTGGRFSLKTGEILDEFGGWTSGNDSAYEYLIKMYVYDPDRFSHYGERFTLAADSTIKHLISHPSSRPDLTMAAAFTGKQQVNYTEFLACFIGGSFILGSSALDRPDWLDYGLSFSEYCANGYRYTASGIGPTLYSW…	Mannosyl-oligosaccharide alpha-1,2-mannosidase
XLOC_009991	FFC1_09585	11.5852	31.0745	5.75753	8.43744	13.6882	12.1847	5.93865	3.00682	17.6036	42.2473	5.84074	12.4118	6.5191	7.58259	2.52607	1.50029	FFUJ_04110	probable general amino acid permease	MGYQEDPESKAVEAPNVSDTSPGVLIDHNSVDREYGRTVRGLSPRHVQLMAIGGSIGTGLFVGIGGVLSKAGPLSVVLGYLIWGVFFVWPCNLCVAEMCSYLPIRGSIFELAARFVDPALGFAMGWTYFYAGLMLVCVEYSAVATLMQYWVPDINPAAWVAMAMVICVLLNVVAVKYYGEAEFIMASLKVILLFGLLFITLITMCGGNPKGDAYGFRYWKGGKAMQPYHAEGDLGKFCGWWKVVLYAGFTIAGPDMISLSSGEIANPRRTIPRVAKLIFYRLVGFYVFGVLAVGIICSSDDKRLLGAIENSAAGAAASPWVIGIENLGIHGLPSLINFLILTSGLSCGNAYLYSSSRTLYGLARDGQAPAFLMKCNKAGVPMYCVLTVSFISCITFLVA…	probable general amino acid permease
XLOC_012556	FFC1_11543	6.40233	5.95275	4.03627	1.88239	1.37652	1.2941	0.490498	0.0709337	2.94984	2.86296	2.61645	0.924549	0.661799	0.6985	0.505208	0.0285815	FFUJ_12120	related to integral membrane protein	MVPAPSGAAVLAVNFSLVALAAAIIGARIYLRLVIQKQKLVAADWVRVAAWISAFVTASFDIIYMKEDVLKPEINYTLVNWDVPPEKLSRVLRYMWASVIPFFVTFYLCKASLLVVYLQLFPPFMTKRRIILWSVVAYCACALIVSLCLQLFLCFPIKRNWSILGPEPFCDDFALVTTFQVAWTLHFVGSLLLFALPWLVLYKLNMRKRVKIGVYCVFLLGIIDIAFSLTRFLTIQLTNVGDFRSITTIELWSGLDVFIGLIIACLPALRPYLRKKGSKYDYNYNTSGRPNNSSGAPVRRAAQSGFEEIDETPSLEGDPGPGPWTGSHSPELTAGWSDKKSNRSDIELVSLDVTAKDRTIV	related to integral membrane protein
XLOC_004101	FFC1_03959	0.0314073	0	0	0	8.92924	6.92318	3.8529	1.40904	0.0559999	0	0	0	2.12096	3.90506	1.97431	0.615595	FFUJ_05471	related to integral membrane protein	MSQNNSTPSTPPSTATPGVPTAVIEPSNNINGPKQLANKCCWHVVAMKNPDAKDILVRSALVQNGLVLMVAGVSNTRDHSDDPRHRAPQSSTADTKAKITTQRYLYGGSVDLGGNHSGFLTCVCGPPRIRSECSYDVGGLSWRICQFGVDIEAALLAVYLQVFPEFMVKRRRFLWATIWFVGASYVITVVILFCICLPISRNWDIRPSRTCPKWTYAVTFHVGWGLSFLGDLLALHVRRTLRLGIYFTFLLGTVNMAVSLVRFVVIWKAGADSSISLSTIVLWSTLDVNIGLVVACLPSLRPYFGSRTMSQEQSRESNSWDSSRKHSGFGNRTICFHSKQRGSEAWPSSSGSHARYSSIDQTVVGSLGDTKGFKEANDVELRVLPGARTRGVSYGG	related to integral membrane protein
XLOC_012747	FFC1_11887	0.37912	0.1265	0.0785193	0.215712	15.2403	11.9156	6.42665	2.59414	0.30616	0.225557	0.124983	0.150434	5.943	4.0959	6.11918	1.74487	FFUJ_14908	uncharacterized protein FFUJ_14908	MRLARIRRNLQPSSQTFLTCFFSFIIYTPILVWLGYYLNITSYFQFHRRLPEKVKTQPPPPPVACLSHVHVSTANDTCESLALEYSVSSAEIFINNPDILQCDDMVEDVPICLPFQCNTYQVKENDTCASVSESLGITIKDFISLNPWSSGGAYKDFPFGKIICTTPSDGHYNRTINKSDPADSNSADEVVPRPENADPVANPECGRWYTVEEGADCRSVLGQHDMSLSLFTAANPSVSASNCTMSLIPGQAYCVGPTKNALPESYPPPAYSRHGCYFSGNQIQDFHRPTLTLSGPRLSHIKPLSISSCQAYCLSLSLPVFGLQNRDTCICDDRLRMDSRRDEIWGCESRCGYGKEDCGPDQRPMEVFSSYQLLAVEYANIGCFESKEEYVLLGKDYME…	Putative fungistatic metabolite
XLOC_012901	FFC1_12174	2.16413	3.37781	1.96625	0.664364	39.9706	28.2503	15.015	4.39072	0.936396	1.52181	0.921593	0.383053	27.3338	20.338	17.3658	2.56393	FFUJ_11980	related to vacuolar membrane protein HMT1	MPSILQVSNILHYSCSSVAVVFVSVVTILNAARTTGKTTTPRNYDRIAIALLILGYLAEGIATFVQESQQSKEPETIHLVVLGSLWAFIWSQRAAPRLLVLGTSLITLAFEIPLQIFSALNSQNDIYHIIQLASQTFRLLPLLFLMIYHLSNSGRFYTPDSEAEESQPFLQSNGHANGRACPSYGTETSSDTEVDDDEYISGSETEEDVIDIKRQRAKKLKEKGGWLGYLSDFSIFLPFLIPKKDRKVQLCILISLFCILATRVFNILVPRQLGIVADQLLAKQNPFHALFIWLIMSLASHDVVVGLIESLAKIPIKQYSYRSLTNAAFNHVLSLPMEFHSERDSAEVMKAIEQGEALTNVLDMLIIEILPTVIDLAIAFVFLYWKFNSYVALAMAIGS…	related to vacuolar membrane protein HMT1
XLOC_016506	FFC1_15542	0.0578046	0.019744	0.0428932	0	3.41469	2.72767	1.48977	0.632942	0.0773001	0.0352046	0.0742933	0	0.966483	1.11901	0.85385	0.495493	FFUJ_12935	probable uracil permease	MKMPQVPRSKAAWKAVLTTNSADGTKSSAWINKDLAPTPPDARTWSWISLSSYWWGNAFNASQWSNGASLIAVGLNWHQALVSCIIANLISSSVALALGRPGARYHVGYPVLARSVFGMYGQFFFVWIRAVVATIWFGVQSYFGSQLLSVLLRCVFGDSWWHMTNHLPANAGITSRDLLAFFLFWIIEMPFLAVHPRKIKFLFAAESIICPLTCIGVFAWCVQYGGGIRMNSLSSTTEAKGGALGWAMLNGINSCLGVTSALLVNQPDLTRYTRRPKDAGWRQASSIFFSKTLIFFFGIGATAAVQGKFGHAYWNQWDLLNAILDRFWGPAARAGCFFASFGFALSVLGVNIGCNAIPFGADVTGLVPKLFTIVRGQICCGVLSLAIVPWKLLTSGSAF…	related to uracil permease
XLOC_016482	FFC1_15495	3.42347	3.0842	0.870119	0.750582	11.4262	13.9946	4.37065	1.60425	0.241588	0.762436	0.241879	0.228069	5.12781	9.39743	2.98399	0.960578	FFUJ_12891	probable glucan 1,3-beta-glucosidase	MWLQFFLLLLYMPFSVLAVGHHHSHLHSHHKRASNSSSHDASSLDAARKLLAAGQAAMAHANRAIIANPRPNRLEVLNSTEIRKTEKAPPPLDYRNSTSKSLNARDSGNGTSKDLRYSVPEELIKAARLLSENWKPSANDLDGGYAADVQHLKDTFLYKNNDTNMMPPMLQYDSGLIKPVLEPPSAFRYSENETDVPEHVVDKDKNLHKRASSNWWMATISQRGSSPFAPSGYQVWRDVKDFGDGVADDTDAINKAISSGGRCGGGKCTGSTIYPATVYFPPGTYKVSSSIIQYYNTEMVGNPLDLPTIIAAPSFVGLGVITSNVYTGETSEWYLNQNNFLRSVRNFIIDVRPTPANAQVCAIHWQVAQGTSLENIHFYMTKFKDDPKTTQQGIYMENG…	#N/A
XLOC_016308	FFC1_15496	7.84029	7.00652	1.89583	2.33139	20.8347	26.7294	8.33224	2.91509	0.649573	1.82691	0.662307	0.876767	7.9546	16.7146	6.73787	1.89072	FFUJ_12892	related to chitinase	MMLTKRPYRLLMLLFFTVLLFSVAVSAAECSKTKLCATGCCSSAGYCGTTKDHCGKGCLSTCDFKLECDKSNPCKGNACCSKYGHCGLGPDFCGKDCVAGCDAKGECDPGGFGTKFANHTKCPLNVCCSKHGYCGTTKDFCGKKTVNRPSCSAKGPMRRVVGYIEGWASTRSCDSFKPSNIPDGVYTHINFAFASIDPKTFQIVPASSKDPALYRELTRKKKIDPKLKVFIAIGGWAFNDPGPTVTTFSDIARSDANQRTFIKSLISFMATYGFDGVDIDWEYPAADDREGREEDFVNLPKFLSNIKSALKQSGERNGLSIAIPASYWYLQHFDLEKISKYVDHFNVMSYDFHGAWDTPKSWLGNHLNSHTNLTEIKEAFDLLWRNDVDPDQVNMGLAF…	related to chitinase
