# Supplementary material for: Impact of the White Collar Photoreceptor WcoA on the Fusarium fujikuroi Transcriptome
Source: Front Microbiol. 2021 Jan 18;11:619474. doi: 10.3389/fmicb.2020.619474 (PMC7871910; doi:10.3389/fmicb.2020.619474)
Supplement: Supplementary file 9 [file Table_9.XLSX]

## Sheet: Legend
Supplementary Table S9
List of genes affected by the wcoA mutation resulting from the application of the intensity difference filter with the SeqMonk tool.
Details of the genes are indicated by separate in the sheets 2 and 3 for those regulated or not regulated by light
Average expression values (TPM) for the listed genes under all tested conditions are indicated in columns G-N
Standard deviation values for the listed genes under all tested conditions are indicated in columns O-V (blue color)

## Sheet: Intensity no photoinduction
Probe	Chromosome	Start	End	Probe Strand	Feature	WT_0	WT_15	WT_60	WT_240	WC_0	WC_15	WC_60	WC_240	WT_0_desv	WT_15_desv	WT_60_desv	WT_240_desv	WC_0_desv	WC_15_desv	WC_60_desv	WC_240_desv	Description	IMI
XLOC_004993	FMJU01000003.1	972396	972589	-	null	13.8342	2.03929	3.02521	2.81822	28.6343	14.9116	20.1412	15.5381	7.73966	3.53398	1.59839	4.40693	4.70467	12.7394	7.56701	1.1188	#N/A	#N/A
XLOC_000797	FMJU01000001.1	4349460	4349753	+	null	39.4125	43.3395	35.3785	26.8355	23.4125	16.6918	14.6069	2.12509	23.0445	9.03261	2.91084	4.54911	12.1679	6.04312	5.02294	3.61111	#N/A	#N/A
XLOC_013832	FMJU01000011.1	102342	102526	+	null	2.14948	0.870352	1.84431	4.15861	7.50835	9.25844	0	9.80268	2.35794	0.99849	2.27971	0.512398	4.36715	4.92271	0	5.05469	#N/A	#N/A
XLOC_013349	FMJU01000010.1	83822	84000	-	null	4.03199	2.28029	2.43224	0.198803	5.86291	17.476	15.0839	4.73133	5.26348	2.18306	4.09387	0.344456	10.08	4.64179	8.60603	8.19745	#N/A	#N/A
XLOC_000003	FMJU01000001.1	35819	37732	+	FFC1_00005	10.6915	8.28714	6.01932	8.21724	11.8445	9.44178	13.4326	33.7485	2.11854	1.23847	2.02263	2.4601	9.01299	6.77892	6.09317	7.83818	probable DHA14-like major facilitator; ABC transporter	FFUJ_00004
XLOC_001212	FMJU01000001.1	38635	40599	-	FFC1_00006	18.9932	14.773	7.08129	3.14635	20.5901	17.6274	9.72097	3.8109	20.9417	16.4193	7.98344	3.14761	15.548	12.9115	8.11901	2.76675	isoamyl alcohol oxidase	FFUJ_00005
XLOC_000004	FMJU01000001.1	43326	45148	+	FFC1_00008	3.74546	2.20562	0.628785	0.568274	5.56171	4.54604	1.27275	1.0155	4.35609	2.37418	0.935387	0.648599	4.79012	3.69037	1.57471	0.963269	related to benzoate-para-hydroxylase (cytochrome P450)	FFUJ_00007
XLOC_001236	FMJU01000001.1	189048	191272	-	FFC1_00046	60.7166	63.1596	33.6449	61.7581	3105.91	2928.52	2836.95	3115.81	19.1888	2.69935	8.35818	4.47842	367.164	376.592	334.311	310.821	related to ferric reductase Fre2p	FFUJ_00014
XLOC_001249	FMJU01000001.1	225854	227548	-	FFC1_00067	0.980568	0.939056	1.51746	2.05524	25.2907	42.792	14.0208	16.2997	0.223476	0.386865	0.402671	0.991782	11.5291	24.319	6.49731	7.77049	uncharacterized protein FFNC_00067	FFUJ_00035
XLOC_000032	FMJU01000001.1	230390	231775	+	FFC1_00069	0.482953	0.463633	0.385756	0.409348	9.2568	15.6096	11.5333	32.8405	0.120345	0.185274	0.271576	0.0920031	1.93056	2.96849	4.1634	30.6937	uncharacterized protein Y057_11479	FFUJ_00037
XLOC_000125	FMJU01000001.1	682554	684127	+	FFC1_00244	63.1788	42.2509	26.9645	17.5127	5.03965	3.19941	2.5224	2.31253	17.035	29.0135	9.75991	8.99899	2.81639	0.806446	1.01205	0.761042	related to neutral amino acid permease	FFUJ_14413
XLOC_001342	FMJU01000001.1	754888	756418	-	FFC1_00278	6.49953	5.50754	2.40782	1.22991	2.03313	2.94186	6.37439	21.393	2.26459	2.85784	1.25333	1.48397	0.137518	3.0481	8.83228	35.8734	2-methylcitrate synthase, mitochondrial	FFUJ_00236
XLOC_001401	FMJU01000001.1	1062734	1063045	-	FFC1_00403	600.287	425.765	303.22	448.293	345.643	659.408	1262.86	3030.14	338.992	279.821	211.853	425.83	374.649	944.682	1653.88	4433.71	uncharacterized protein FFUJ_00360	FFUJ_00360
XLOC_001431	FMJU01000001.1	1216220	1217595	-	FFC1_00462	45.312	54.8198	51.2378	83.3407	229.152	212.649	152.713	71.7	9.90923	7.95367	6.69933	16.0898	121.753	131.483	131.255	36.2779	homocitrate synthase	FFUJ_00420
XLOC_001463	FMJU01000001.1	1378473	1380372	-	FFC1_00524	427.775	417.831	814.433	832.881	117.011	176.36	360.112	189.254	169.084	70.2803	384.104	246.363	25.1519	53.8695	303.361	45.9287	stress-induced-phosphoprotein 1	FFUJ_00479
XLOC_001479	FMJU01000001.1	1446441	1450699	-	FFC1_00546	16.0008	30.4369	12.9422	8.51345	69.1329	53.9418	66.5335	62.7597	4.82077	4.35402	1.02975	1.86041	8.26756	7.35158	10.7229	29.8138	related to histidine kinase	FFUJ_00500
XLOC_001491	FMJU01000001.1	1521829	1523550	-	FFC1_00565	20.611	10.1226	7.15254	6.53758	177.362	113.571	134.698	143.483	11.2438	2.82761	5.9307	3.79715	56.284	25.2086	29.3779	67.3477	uncharacterized protein LW93_2577	FFUJ_00517
XLOC_000317	FMJU01000001.1	1597354	1599162	+	FFC1_00590	108.128	145.374	60.3675	63.3665	94.1096	42.8789	59.6201	64.7211	51.611	18.4729	28.4795	23.1266	62.6775	8.86903	24.7367	39.6689	related to polysaccharide synthase Cps1	FFUJ_00539
XLOC_000338	FMJU01000001.1	1689680	1689911	+	FFC1_00619	46.9394	49.9528	49.8245	25.1858	1349.54	1775.14	1496.35	1403.37	8.25144	8.23528	11.3839	8.40491	144.325	185.544	185.453	172.786	hypothetical protein FOXB_11117	FFUJ_00563
XLOC_000348	FMJU01000001.1	1729739	1734597	+	FFC1_00633	3.58356	4.28016	2.35917	3.42628	46.3446	47.8718	32.4073	33.7325	0.385396	0.692868	0.481647	0.894061	15.2379	15.8444	7.7941	13.3542	related to multidrug transporter (yeast bile transporter)	FFUJ_02620
XLOC_000419	FMJU01000001.1	2101223	2102182	+	FFC1_00749	46.3871	32.296	121.665	86.0095	22.11	18.6935	17.5034	21.9302	32.162	21.1914	51.9226	39.7101	0.595573	1.29414	3.0391	3.11688	TDG/mug DNA glycosylase	FFUJ_00686
XLOC_000445	FMJU01000001.1	2255065	2255343	+	FFC1_00800	2275.99	1853.2	1947.55	1246.37	184.845	131.972	108.302	257.186	395.089	205.333	489.565	144.28	36.1316	29.7525	42.1936	217.934	Uncharacterized protein LW93_2792	FFUJ_00737
XLOC_000471	FMJU01000001.1	2405098	2408724	+	FFC1_00840	10779.6	11016.8	21999.2	24031.9	428.763	885.998	2883.84	1053.17	8313.23	6303.38	6060.06	8122.2	132.509	367.743	3332.9	532.283	hsp70-like protein	FFUJ_00776
XLOC_001634	FMJU01000001.1	2476151	2478021	-	FFC1_00863	128.283	87.7761	113.124	152.78	88.7772	66.6518	83.3784	272.387	29.1838	15.6916	15.2829	27.6806	31.2196	14.7052	13.3832	236.19	related to Leucine Rich Repeat domain protein	FFUJ_00798
XLOC_001700	FMJU01000001.1	2817868	2819130	-	FFC1_00974	75.7802	77.3572	140.629	154.057	5.08314	5.07113	4.55652	4.03301	16.111	11.2673	54.1062	14.782	1.45964	1.37132	0.644959	0.405552	uncharacterized protein LW93_2341	FFUJ_00905
XLOC_001702	FMJU01000001.1	2820617	2820949	-	FFC1_00975	281.401	280.549	413.927	348.025	3.1449	5.96425	8.2897	16.6098	91.0422	90.0993	143.888	8.80576	1.35316	6.18001	10.3835	25.0534	uncharacterized protein FFUJ_00906	FFUJ_00906
XLOC_000555	FMJU01000001.1	2909929	2911354	+	FFC1_01001	427.635	319.524	239.867	246.224	10.1666	11.1864	12.2097	15.2899	171.188	136.134	87.1878	95.4461	3.95347	5.09941	3.55449	8.38422	uncharacterized protein FFUJ_00929	FFUJ_00929
XLOC_001783	FMJU01000001.1	3294137	3296097	-	FFC1_01129	123.359	202.287	67.544	36.8858	151.972	123.864	94.93	33.9061	7.79823	55.9476	13.0539	14.0981	58.8464	51.804	74.3547	12.6484	related to major facilitator MirA	FFUJ_01055
XLOC_001790	FMJU01000001.1	3339123	3345027	-	FFC1_01140	2.80068	2.3315	2.048	1.76951	7.05652	7.39213	4.90676	3.64717	0.715563	0.5408	0.120327	0.441797	2.45004	3.18838	4.59989	1.77501	related to ankyrin repeat protein	FFUJ_01066
XLOC_001823	FMJU01000001.1	3544254	3545165	-	FFC1_01202	79.5377	62.8073	45.032	58.6105	298.871	244.626	180.861	102.701	60.025	40.2635	18.3384	13.4142	101.073	121.868	116.416	40.3461	uncharacterized protein FFUJ_01124	FFUJ_01124
XLOC_001859	FMJU01000001.1	3765787	3768156	-	FFC1_01273	1972.71	1788.84	4135.21	3851.96	93.0464	120.534	589.621	415.779	1758.92	1154.82	1132.73	878.108	57.2773	66.5689	822.615	326.62	heat shock protein 78, mitochondrial	FFUJ_01195
XLOC_000734	FMJU01000001.1	3954968	3956610	+	FFC1_01329	35.663	96.8295	50.6038	55.0749	95.3748	115.03	80.6015	102.4	22.1076	8.78387	17.6137	19.9078	41.6183	64.5678	34.8728	45.6632	FK506-binding protein 4	FFUJ_01248
XLOC_001947	FMJU01000001.1	4247849	4250068	-	FFC1_01434	30.485	33.8151	17.6958	8.23531	22.0528	18.9534	22.1542	24.7224	11.7742	11.3242	5.95101	2.50289	3.11599	1.21287	6.46929	5.0927	uncharacterized protein FFUJ_01347	FFUJ_01347
XLOC_001955	FMJU01000001.1	4304365	4306059	-	FFC1_01450	73.7256	68.1427	170.862	119.841	3.67933	2.61782	2.87007	4.88269	34.0356	8.25016	15.2033	26.7195	1.25395	1.09288	2.19437	5.43827	uncharacterized protein FFUJ_01364	FFUJ_01364
XLOC_000825	FMJU01000001.1	4514650	4515682	+	FFC1_01507	1.47812	1.26121	0.75998	0.862469	29.6471	28.2024	17.0569	7.14813	1.89446	1.3258	0.64641	0.62597	11.7967	12.4509	10.4587	4.86744	related to acetylxylan esterase	FFUJ_01416
XLOC_002058	FMJU01000001.1	5017346	5017826	-	FFC1_01661	106.904	94.6999	129.417	90.8671	63.1264	85.8031	160.432	1051.56	44.4194	43.2494	36.0181	25.6669	20.1836	51.3772	161.19	1726.16	uncharacterized protein FFUJ_01560	FFUJ_01560
XLOC_002069	FMJU01000001.1	5171012	5171497	-	FFC1_01689	99.5613	78.6195	53.1404	63.7654	0.485775	0.288344	0.433107	0.581222	45.2041	47.0599	24.3334	39.7843	0.139064	0.178396	0.47607	0.980797	4-coumarate:coenzyme a ligase	FFUJ_01583
XLOC_002093	FMJU01000001.1	5283135	5284940	-	FFC1_01731	8.95271	4.56871	3.94295	7.8495	125.384	174.382	116.6	59.1032	1.18911	0.60719	0.398451	2.68745	70.7011	89.1586	45.8814	19.7398	O-acetylhomoserine (thiol)-lyase	FFUJ_01624
XLOC_002102	FMJU01000001.1	5341893	5344047	-	FFC1_01747	16.8809	19.1581	24.3604	16.6793	16.9033	88.3722	221.829	1298.67	8.71179	7.72413	4.35934	2.53384	6.01074	118.889	334.152	2183.72	related to D-ribulokinase	FFUJ_01637
XLOC_001010	FMJU01000001.1	5586482	5588908	+	FFC1_01823	1.5409	0.572028	1.07028	0.945885	46.6524	56.529	67.0875	68.897	1.72776	0.627371	1.34201	0.996176	18.9082	15.2669	24.0734	42.2347	Choline-sulfatase	FFUJ_01709
XLOC_002146	FMJU01000001.1	5625380	5626063	-	FFC1_01840	2.4473	2.1596	2.19342	2.10747	59.4176	46.0457	21.2669	15.0867	1.34689	0.505616	1.14261	1.02211	41.2919	33.205	17.6135	8.50684	gnat n-acetyltransferase	FFUJ_01725
XLOC_002150	FMJU01000001.1	5639692	5641012	-	FFC1_01847	164.401	87.443	48.0355	51.2046	401.491	290.338	244.13	123.493	18.5891	18.2441	13.6954	17.8055	29.0475	63.3468	131.554	61.4381	NAD(P)H-dependent D-xylose reductase xyl1	FFUJ_01732
XLOC_001041	FMJU01000001.1	5729699	5733494	+	FFC1_01880	6.59031	20.0439	10.6149	9.81075	22.7586	17.9728	19.4734	22.8104	4.0092	0.510437	6.10672	3.09439	11.3103	10.1806	10.7777	13.4573	probable ribosomal RNA-processing protein 12	FFUJ_01764
XLOC_001050	FMJU01000001.1	5762694	5766908	+	FFC1_01891	3.87135	5.42972	5.89464	2.80768	2.66729	5.65989	5.195	3.18733	2.04605	1.96291	4.81048	1.43678	0.29842	0.253456	0.485912	1.81738	xanthine dehydrogenase	FFUJ_02287
XLOC_002176	FMJU01000001.1	5811671	5813065	-	FFC1_01902	19.5717	30.6004	18.2283	16.7394	112.153	75.1687	65.6715	41.4217	11.0435	0.987981	7.57913	3.61429	71.4159	54.5774	67.3007	21.4556	Acetylornithine aminotransferase, mitochondrial	FFUJ_01782
XLOC_002191	FMJU01000001.1	5880053	5880871	-	FFC1_01920	54.2839	89.8167	76.7662	25.8132	0.125106	0.166839	0.0388032	0	10.2941	16.6241	20.0447	7.63693	0.0823805	0.141138	0	0	uncharacterized protein FFUJ_01797	FFUJ_01797
XLOC_001067	FMJU01000001.1	5887212	5888342	+	FFC1_01922	68.7276	56.3083	32.9414	22.6868	69.9666	43.0916	25.679	23.9429	8.32724	5.24572	1.44179	6.80002	10.8852	12.7054	7.41307	10.0823	#N/A	FFUJ_01798
XLOC_002202	FMJU01000001.1	5930711	5934258	-	FFC1_01936	22.6484	27.7526	24.9558	19.7163	1.4319	1.19149	1.25765	0.676322	12.6322	20.5757	20.2363	11.9954	0.317003	0.160893	0.197705	0.426354	Uncharacterized protein LW93_11410	FFUJ_01811
XLOC_002261	FMJU01000001.1	6246331	6247377	-	FFC1_02033	539.425	499.463	718.555	853.297	25.1964	30.8068	47.2342	63.2681	326.98	219.771	182.767	315.488	8.58874	6.38049	29.8286	20.866	related to WSS1 Protein involved in sister chromatid separation and segregation	FFUJ_01906
XLOC_001121	FMJU01000001.1	6251462	6252172	+	FFC1_02036	905.688	1559.54	2200.59	1569.16	1.89115	4.46392	7.30897	4.44314	214.192	308.498	295.424	541.871	1.01211	1.79101	4.26413	0.537789	uncharacterized protein FFUJ_01909	FFUJ_01909
XLOC_001158	FMJU01000001.1	6443142	6445760	+	FFC1_02109	0.448122	0.139528	0.0853788	1.43048	0.562931	0.394499	0.216774	0.220788	0.112216	0.165451	0.105989	0.78116	0.112666	0.0148289	0.138421	0.299577	related to methyltransferase	FFUJ_01981
XLOC_002322	FMJU01000001.1	6539034	6540872	-	FFC1_02149	670.496	574.194	744.033	1318.2	0.719521	0.898313	4.02703	22.4305	214.582	180.848	485.936	355.111	0.696108	0.525528	4.76189	36.3836	aurofusarin/rubrofusarin efflux pump AFLT	FFUJ_02019
XLOC_001178	FMJU01000001.1	6541540	6542649	+	FFC1_02150	500.894	474.097	531.097	927.151	1.01346	1.20977	2.03214	5.79395	187.604	200.755	246.586	282.749	0.123093	0.152855	0.341946	5.69353	related to 2,4-dienoyl-CoA reductase precursor	FFUJ_02020
XLOC_002323	FMJU01000001.1	6543578	6544273	-	FFC1_02151	188.356	166.837	213.129	334.286	0.243051	0.190146	0.19523	0.701102	81.0963	71.2052	123.193	78.7704	0.165792	0.18952	0.332399	1.0473	uncharacterized protein FFUJ_02021	FFUJ_02021
XLOC_001198	FMJU01000001.1	6668707	6671471	+	FFC1_02193	114.906	90.8004	76.4009	84.7948	11.9142	9.91397	10.5318	9.83229	33.0793	31.8673	11.6028	24.7304	1.67877	1.40407	4.24163	1.06519	related to cutinase transcription factor 1 beta	FFUJ_02061
XLOC_002378	FMJU01000002.1	107172	108152	+	FFC1_02264	3.33555	19.8089	24.7342	7.14539	143.494	194.081	278.015	145.684	4.6498	33.4766	40.9584	11.7524	96.1683	113.523	180.581	118.684	bikaverin cluster-transcription factor enhancer	FFUJ_06745
XLOC_003214	FMJU01000002.1	108342	110705	-	FFC1_02265	3.15836	4.42377	4.83114	3.38303	38.1291	48.5277	66.9278	40.6124	1.99422	4.78803	6.1675	3.6979	12.3971	13.3194	12.7106	25.5511	bikaverin cluster-transcription factor	FFUJ_06746
XLOC_002379	FMJU01000002.1	111215	113040	+	FFC1_02266	5.35847	19.0693	25.595	9.57948	480.096	578.315	1146.54	376.767	7.21616	30.8781	41.1948	15.0191	280.6	306.659	520.333	279.461	bikaverin cluster-efflux pump	FFUJ_06747
XLOC_002380	FMJU01000002.1	113957	115381	+	FFC1_02267	0.130185	0.0437693	0.221889	0.0181364	1.64045	2.29784	5.15629	8.58609	0.101542	0.0381383	0.373475	0.031424	1.91281	2.62855	4.06283	10.3461	uncharacterized protein FFUJ_06748	FFUJ_06748
XLOC_003276	FMJU01000002.1	412441	413964	-	FFC1_02389	11.2513	8.5973	5.86295	5.29494	65.3325	65.6755	72.4411	189.156	10.2286	9.05092	2.54275	2.29387	17.527	15.3782	43.3627	144.278	related to fumarate reductase flavoprotein subunit precursor	FFUJ_06866
XLOC_003281	FMJU01000002.1	454718	455620	-	FFC1_02406	0.121826	0.0597124	0.133129	0.0817834	63.4628	60.3639	79.1113	36.471	0.0777485	0.0517363	0.0148459	0.141695	45.3549	51.059	58.448	32.3059	uncharacterized protein FFUJ_06881	FFUJ_06881
XLOC_002551	FMJU01000002.1	977347	977574	+	FFC1_02595	83.2733	48.309	239.76	163.865	2.24615	3.62464	11.6032	18.447	87.3005	27.8079	80.5633	36.7547	1.85862	3.07173	16.497	13.5704	uncharacterized protein FFM5_05560	#N/A
XLOC_002553	FMJU01000002.1	991761	992183	+	FFC1_02599	591.762	563.534	689.257	854.243	6.20195	23.2204	65.3182	295.815	380.373	307.098	228.502	393.193	1.58638	22.0037	94.333	490.498	uncharacterized protein FFUJ_07062	FFUJ_07062
XLOC_003391	FMJU01000002.1	1099908	1101083	-	FFC1_02630	85.9595	101.67	219.714	139.468	78.8734	103.328	195.927	104.613	26.3162	4.74551	113.468	11.3409	9.1859	26.5985	127.073	22.5144	peptidyl-prolyl cis-trans isomerase D	FFUJ_07093
XLOC_003433	FMJU01000002.1	1272543	1274257	-	FFC1_02705	2.4263	3.06897	6.4187	1.55536	2.03103	1.29184	1.60429	1.45099	1.12182	2.05076	0.318103	0.35675	1.20773	0.394592	0.887151	0.0910444	acyl-CoA dehydrogenase	FFUJ_07162
XLOC_003570	FMJU01000002.1	2016681	2018325	-	FFC1_02938	183.017	221.034	309.881	376.883	120.367	84.8491	168.597	321.64	20.8028	6.92269	15.4529	59.6715	28.6428	4.65203	20.2542	113.728	related to NsdD protein	FFUJ_07383
XLOC_003597	FMJU01000002.1	2197755	2199042	-	FFC1_02985	203.066	140.798	71.0778	55.084	11.0204	9.49874	9.40341	8.87735	113.264	55.0131	22.2461	8.41131	1.38199	2.20603	1.55679	1.29446	related to phospholipid-translocating ATPase	FFUJ_07428
XLOC_002761	FMJU01000002.1	2247646	2249821	+	FFC1_02999	33.438	25.1256	25.5187	18.1066	725.172	695.055	761.764	639.018	8.85781	0.817417	13.0016	2.43547	257.773	286.703	313.46	114.433	uncharacterized protein FFM5_05159	FFUJ_07442
XLOC_002769	FMJU01000002.1	2301835	2302422	+	FFC1_03013	63.6162	128.874	115.287	55.9084	1.17437	2.95317	3.82603	11.3668	50.3933	35.3441	10.5367	40.4022	1.04016	3.14076	4.34441	18.4966	related to integral membrane protein	FFUJ_07453
XLOC_002879	FMJU01000002.1	2938069	2939892	+	FFC1_03203	9.62303	10.2469	9.28921	10.9101	31.4111	27.3311	30.9027	72.0339	0.262508	1.16169	1.58969	2.24229	12.9706	12.8585	18.0829	25.1737	related to sialidase	FFUJ_07637
XLOC_003772	FMJU01000002.1	3279516	3281273	-	FFC1_03323	20.7517	13.7515	24.5708	7.47596	0.0898829	0	0.0325511	0.0409471	10.219	3.04254	15.5008	3.68524	0.108048	0.0340475	0.0346384	0.0502525	probable cytochrome P450 monooxygenase (lovA)	FFUJ_07749
XLOC_003782	FMJU01000002.1	3311437	3313332	-	FFC1_03337	21.5918	14.3507	7.55943	16.4384	71.8282	55.9309	39.051	23.7671	2.89853	1.27195	2.25597	4.70344	14.1718	9.59971	21.729	10.8507	related to sporulation-specific protein Sps2p	FFUJ_07765
XLOC_003823	FMJU01000002.1	3585016	3587772	-	FFC1_03426	266.442	220.421	216.468	177.872	22.6278	22.5085	24.2591	24.2275	66.2888	38.9346	43.6977	49.2654	4.96571	3.53505	4.87571	7.23955	Rotein of unknown function	FFUJ_07850
XLOC_003067	FMJU01000002.1	3921385	3923247	+	FFC1_03536	89.7577	79.4158	82.5909	66.4212	108.333	52.2464	75.6076	111.286	20.1579	7.11797	9.3105	14.4763	48.0209	18.6891	34.8408	71.7316	uncharacterized protein FFUJ_07958	FFUJ_07958
XLOC_003068	FMJU01000002.1	3934950	3937496	+	FFC1_03538	8.9407	7.38091	5.33537	10.2437	60.3076	53.658	47.1848	127.92	2.78471	2.4086	1.04749	2.75009	32.3993	27.0102	39.2926	93.4534	related to beta-glucosidase	FFUJ_07959
XLOC_003074	FMJU01000002.1	3974355	3976153	+	FFC1_03552	55.6812	40.3297	25.5213	27.6863	500.883	782.921	1749.76	267.944	13.6134	14.6995	1.3268	5.33166	156.575	796.086	2610.44	198.426	probable RCO3-glucose transporter	FFUJ_07973
XLOC_003097	FMJU01000002.1	4089867	4091538	+	FFC1_03595	98.302	85.5544	167.317	117.997	1.86299	1.92635	2.60773	2.11215	45.5447	20.3755	65.7766	37.2678	0.585089	0.737828	1.20075	0.568027	related to putidaredoxin reductase	FFUJ_08013
XLOC_003944	FMJU01000002.1	4235873	4236469	-	FFC1_03644	2.83232	5.3053	3.96476	0.333986	0.221463	0.0378919	0.041793	0.0989093	2.36032	3.9364	1.49583	0.376746	0.177456	0	0	0.171352	uncharacterized protein Y057_11850	FFUJ_08059
XLOC_003122	FMJU01000002.1	4252593	4252958	+	FFC1_03651	2897.92	2670.71	3126.38	4020.28	51.5482	74.2216	94.0251	71.6173	2277.12	1867.24	1361.39	1943.58	5.97284	10.869	40.8701	4.27354	thioredoxin 1	FFUJ_14381
XLOC_003958	FMJU01000002.1	4333032	4334364	-	FFC1_03678	68.4028	58.9813	47.1102	53.863	0.0912046	0.0842513	0.0784184	0.233788	38.8581	37.8228	26.4042	33.142	0.0814068	0.107876	0.118666	0.39451	related to C.carbonum toxD gene	FFUJ_14356
XLOC_003145	FMJU01000002.1	4350337	4351101	+	FFC1_03684	90.5254	82.947	144.807	126.816	0.48567	1.1788	1.10183	1.75143	65.2193	59.5495	85.4085	84.5199	0.399639	0.212196	0.543081	0.494276	Pectate lyase E	FFUJ_14350
XLOC_003960	FMJU01000002.1	4351388	4352164	-	FFC1_03685	1128.51	1001.21	970.82	1034.27	3.70439	4.13945	4.18476	7.92558	753.34	663.57	572.105	667.812	1.11909	2.96133	1.25491	6.12234	uncharacterized protein FFUJ_14349	FFUJ_14349
XLOC_003976	FMJU01000002.1	4414819	4415397	-	FFC1_03712	23.7058	15.5837	8.76602	11.5738	3178.71	2956.5	2265.07	1767.53	10.2092	5.81371	5.09105	5.61354	679.356	969.816	824.001	225.366	bys1 protein	FFUJ_14322
XLOC_003991	FMJU01000002.1	4475642	4476696	-	FFC1_03739	46.1731	25.6363	13.817	11.9163	0.413599	0.329173	0.160865	0.418764	11.2098	8.95215	7.07628	3.40523	0.257701	0.254223	0.20403	0.442191	uncharacterized protein FFUJ_14297	FFUJ_14297
XLOC_003176	FMJU01000002.1	4513434	4515319	+	FFC1_03758	180.264	161.99	223.385	405.115	0.651175	0.685444	1.38084	3.25064	172.349	146.931	77.2579	114.474	0.636606	0.430925	1.12082	4.82804	probable alpha-glucoside transport protein	FFUJ_14279
XLOC_004049	FMJU01000003.1	227465	228888	+	FFC1_03856	47.0878	40.2883	21.0575	27.4203	0.90008	1.14193	1.34826	2.5827	3.85008	11.3124	6.63706	12.5736	0.126854	0.406019	0.933019	2.57506	related to methyltransferase	FFUJ_05376
XLOC_004879	FMJU01000003.1	298911	301276	-	FFC1_03884	10.2078	7.68257	6.97209	5.98621	7.79893	8.54505	6.42328	14.7768	6.07912	5.82589	4.07568	4.42212	5.04092	5.68791	3.92961	10.1409	related to transcriptional activator acu-15	FFUJ_05403
XLOC_004069	FMJU01000003.1	335969	337279	+	FFC1_03898	3.67332	1.70555	0.863594	3.09781	14.1255	12.2282	4.25674	3.2078	0.897308	0.131871	0.577933	2.08728	4.3437	6.07662	2.83835	0.936006	Uncharacterized protein Y057_13927	FFUJ_05419
XLOC_004080	FMJU01000003.1	384717	388643	+	FFC1_03919	0	0.00693421	0.0125747	0	13.6411	11.0459	7.96889	6.53663	0	0.0120166	0	0	1.54486	3.13798	2.50475	3.43326	probable MUC1-Extracellular alpha-1,4-glucan glucosidase	#N/A
XLOC_004904	FMJU01000003.1	431954	436815	-	FFC1_03942	3.65962	2.78604	1.60526	3.65588	119.702	102.391	138.626	141.431	1.73587	1.19989	1.04091	2.16517	37.3359	37.6665	76.4561	38.8817	probable ABC1 transport protein	FFUJ_11292
XLOC_004094	FMJU01000003.1	438772	439740	+	FFC1_03943	2.76694	2.53086	3.38847	5.22817	17.9032	14.0232	16.6709	47.1576	0.572807	0.933036	0.297445	1.65339	4.97036	2.47967	5.31534	17.4913	uncharacterized protein FFUJ_05458	FFUJ_05458
XLOC_004923	FMJU01000003.1	524710	526374	-	FFC1_03979	31.2048	43.9384	38.9389	14.8891	1.86763	7.69182	13.8142	35.8089	15.3526	19.1811	16.4967	11.2538	0.861387	7.48264	20.069	60.5814	uncharacterized protein Y057_13854	FFUJ_05491
XLOC_004926	FMJU01000003.1	536936	537562	-	FFC1_03982	1.37893	4.69728	4.09425	0.58771	110.294	103.054	61.8241	110.367	1.69557	4.68691	3.73482	0.522865	71.871	71.1167	43.1983	86.5036	related to GNAT family acetyltransferase	FFUJ_05494
XLOC_004931	FMJU01000003.1	556886	557744	-	FFC1_03994	24.8901	21.959	33.1138	21.753	1998.75	2014.65	2041.82	2519.62	18.9011	11.0155	32.4323	14.6735	88.2572	197.543	151.529	753.051	predicted protein [	FFUJ_05506
XLOC_004932	FMJU01000003.1	560409	561317	-	FFC1_03996	12.4478	16.5053	16.603	7.86742	1.84913	2.94689	2.36015	12.6709	9.53773	6.77067	9.201	4.02688	1.67205	2.04033	1.66534	8.62765	related to HPP family protein	FFUJ_05508
XLOC_004126	FMJU01000003.1	582896	584617	+	FFC1_04004	16.8868	14.1062	7.81596	10.9054	126.392	155.24	179.392	169.075	5.39715	4.5881	4.57299	2.9177	10.0424	16.6729	20.4364	60.3593	related to multidrug resistant protein	FFUJ_05516
XLOC_004964	FMJU01000003.1	731147	731955	-	FFC1_04059	519.115	548.212	306.202	271.848	15.537	18.6971	18.1198	17.8743	187.066	147.3	135.158	135.723	2.53703	3.25134	5.26646	2.3614	gpi anchored protein	FFUJ_05566
XLOC_004170	FMJU01000003.1	819895	824193	+	FFC1_04085	2.40655	2.33306	3.02503	4.44893	2.53045	2.12778	3.47389	1.05979	0.463184	0.975474	0.618117	1.54383	1.5653	0.571611	1.94313	0.648216	related to multidrug resistance protein	FFUJ_05776
XLOC_004178	FMJU01000003.1	857939	859195	+	FFC1_04098	172.203	155.286	289.204	309.579	6.00285	8.90124	7.4562	6.89223	99.2262	49.4559	91.629	101.789	0.198294	1.46325	2.53967	1.66237	uncharacterized protein FFUJ_05604	FFUJ_05604
XLOC_004255	FMJU01000003.1	1354735	1356888	+	FFC1_04234	30.9635	45.1635	65.0284	72.6307	62.0958	113.86	45.366	45.4125	8.87387	9.07024	17.1842	42.8427	16.3626	67.1894	11.1055	27.8705	uncharacterized protein FFUJ_05729	FFUJ_05729
XLOC_005085	FMJU01000003.1	1561515	1563294	-	FFC1_04303	13.4235	5.68902	5.06617	22.3855	117.362	109.912	73.098	55.6744	2.37851	0.791396	3.01433	10.8401	54.2708	18.833	39.9701	30.35	related to trichodiene oxygenase cytochrome P450	FFUJ_05797
XLOC_004326	FMJU01000003.1	1671622	1673263	+	FFC1_04343	19.3277	16.9184	5.87492	6.34399	80.0207	66.367	55.4404	51.8764	14.0542	17.7285	6.47066	9.51649	4.07576	3.44465	14.3008	26.9841	choline permease	FFUJ_05835
XLOC_004329	FMJU01000003.1	1682086	1683742	+	FFC1_04348	41.5914	36.6212	13.3291	11.4703	27.2771	14.7102	6.38743	7.54265	21.3511	29.5914	11.5163	14.0959	5.98714	2.34103	0.91205	4.00536	serine hydroxymethyltransferase, mitochondrial	FFUJ_05840
XLOC_005108	FMJU01000003.1	1685624	1688770	-	FFC1_04350	55.4166	58.7482	22.9764	18.6672	39.5508	25.9725	20.6045	25.1438	20.477	27.3268	9.10332	9.47646	2.86398	8.85543	6.02706	12.9406	glycine dehydrogenase	FFUJ_05842
XLOC_004331	FMJU01000003.1	1693627	1693765	+	FFC1_04352	1943.96	1987.13	1661.44	1913.58	219.655	345.657	503.296	1310.93	322.195	608.232	312.565	567.722	63.8141	103.776	181.606	1584	---NA---	FFUJ_05843
XLOC_005110	FMJU01000003.1	1709170	1710637	-	FFC1_04357	157.895	158.588	126.631	125.705	10.0587	13.643	10.6018	17.1581	72.5112	67.5771	43.0146	51.8445	2.78329	9.27429	3.19318	11.7522	homogentisate 1,2-dioxygenase	FFUJ_12961
XLOC_004365	FMJU01000003.1	1865422	1869629	+	FFC1_04402	42.245	71.4552	74.8618	35.456	12.5642	38.5178	70.8193	288.46	24.9339	30.3422	26.4633	12.2361	0.488704	28.4141	77.9308	474.291	phosphoenolpyruvate carboxykinase	FFUJ_05893
XLOC_005241	FMJU01000003.1	2467886	2469045	-	FFC1_04589	51.7439	38.274	29.3806	37.4265	0.247356	0.110572	0.0733255	0.104572	3.52684	0.932377	8.30092	8.38947	0.197825	0.0788848	0.076494	0.100831	uncharacterized protein FFUJ_06074	FFUJ_06074
XLOC_005263	FMJU01000003.1	2564228	2565661	-	FFC1_04619	4.96947	3.96917	3.68062	3.85409	13.6461	14.2924	11.9903	35.0188	3.33526	1.74286	0.707099	1.47109	1.78426	5.05131	3.82564	28.2544	N-acetylglucosamine-6-phosphate deacetylase	FFUJ_06105
XLOC_005265	FMJU01000003.1	2576190	2577707	-	FFC1_04622	168.712	126.911	49.8043	47.2837	43.6904	47.8245	49.8215	74.736	44.9823	27.0215	23.9006	16.5798	8.50652	6.64189	13.5375	52.7957	rna polymerase ii transcription initiation nucleotide excision repair factor tfiih	FFUJ_06108
XLOC_005276	FMJU01000003.1	2656465	2657112	-	FFC1_04646	92.5872	57.2265	24.2496	20.651	1.32361	2.88372	2.69032	2.09639	23.5655	8.15105	1.37771	1.95695	0.813	1.05391	1.03176	0.891956	Williams-Beuren syndrome chromosomal region 27 protein	FFUJ_06132
XLOC_004527	FMJU01000003.1	2849467	2851710	+	FFC1_04703	36.915	25.9447	19.0982	9.64974	35.5276	34.0436	35.4099	46.3625	14.8071	9.99188	2.45114	3.08463	8.96836	7.47956	14.3552	44.0956	related to HOL1 protein	FFUJ_06183
XLOC_004544	FMJU01000003.1	2943704	2945110	+	FFC1_04733	27.1971	26.0783	15.8911	13.6216	143.253	77.8574	118.72	191.009	9.56721	4.75437	1.28388	1.12493	23.9298	19.2502	24.8193	32.6826	related to finger protein	FFUJ_06212
XLOC_005358	FMJU01000003.1	3155661	3163150	-	FFC1_04787	0.0828205	0.063506	0.0438787	0.0581327	1.04977	0.920695	0.619791	3.06566	0.0182493	0.0451656	0.00603651	0.0219498	0.503984	0.400086	0.0951494	3.33715	polyketide synthase	#N/A
XLOC_004615	FMJU01000003.1	3428792	3433514	+	FFC1_04866	14.4722	35.9616	38.0104	30.106	169.131	129.609	187.174	231.39	2.95407	9.70185	7.08736	4.73336	18.0364	19.8769	23.9882	15.8481	ATP-binding cassette, subfamily G (WHITE), member 2, PDR	#N/A
XLOC_004623	FMJU01000003.1	3497157	3498617	+	FFC1_04883	72.4027	55.4631	37.4223	37.2126	0.177161	0.0464507	0.137687	0.0345301	41.9674	37.3045	20.9143	21.3859	0.0415813	0.060586	0.0557661	0.031587	uncharacterized protein FFUJ_06348	FFUJ_06348
XLOC_005420	FMJU01000003.1	3553990	3554343	-	FFC1_04908	444.373	876.184	1257.08	525.106	7.40742	15.3813	23.8807	25.8335	103.163	133.296	130.618	141.902	4.79582	12.8177	7.36382	19.2882	uncharacterized protein FFUJ_06373	FFUJ_06373
XLOC_005435	FMJU01000003.1	3624311	3626005	-	FFC1_04941	1.09314	0.507747	0.926731	1.0794	22.161	17.9558	16.9291	7.81134	0.52143	0.217596	0.0490655	0.251578	15.8663	15.1156	21.0064	7.28152	uncharacterized protein Y057_10027	FFUJ_06408
XLOC_005447	FMJU01000003.1	3684733	3686529	-	FFC1_04968	22.5372	36.7503	34.2173	41.3481	0.165502	0.379892	0.219817	0.4562	1.69376	4.59625	2.08869	17.1992	0.132362	0.316356	0.106729	0.40473	related to GABA transport protein	FFUJ_06434
XLOC_005448	FMJU01000003.1	3687784	3689092	-	FFC1_04969	12.9313	21.2283	16.6907	32.1627	0.0635566	0.150438	0.0467586	0.12693	1.17021	0.661786	0.885792	15.7634	0.0444445	0.115714	0.0428915	0.187949	related to integral membrane protein	FFUJ_06435
XLOC_005458	FMJU01000003.1	3729732	3730595	-	FFC1_04988	2.97656	3.40201	4.67643	3.79503	106.873	109.104	103.594	81.7252	1.90203	1.55485	4.25533	2.264	9.68973	10.1369	26.2599	34.9911	hypothetical protein BFJ72_g3623	FFUJ_06453
XLOC_005483	FMJU01000003.1	3834079	3836097	-	FFC1_05029	66.2536	55.8108	27.9562	25.6557	992.435	1144.43	949.584	942.757	2.8207	10.6544	12.9286	14.586	190.873	25.6802	157.568	145.883	related to cell surface ferroxidase	FFUJ_06494
XLOC_004703	FMJU01000003.1	3836748	3838134	+	FFC1_05030	21.0671	14.5087	7.57402	7.03164	608.643	691.259	636.225	679.419	4.85053	5.53768	2.18634	2.8896	91.9289	45.8536	3.89374	74.3151	high-affinity iron transporter	FFUJ_06495
XLOC_004730	FMJU01000003.1	4009393	4011175	+	FFC1_05085	13.1539	24.9175	7.98076	2.67461	141.595	466.179	1377.52	1681.63	7.46896	18.6014	3.19955	1.24302	39.6199	493.491	2067.76	2685.28	probable monosaccharide transporter	FFUJ_06547
XLOC_004744	FMJU01000003.1	4078673	4080114	+	FFC1_05114	25.5792	23.1525	22.2767	37.848	141.773	100.496	103.78	160.639	15.8288	8.20712	7.14199	22.0042	122.657	85.2582	88.6108	141.853	related to neutral amino acid permease	FFUJ_06575
XLOC_004800	FMJU01000003.1	4332900	4334970	+	FFC1_05218	1.99573	2.32338	0.753631	0.354843	0.840936	3.39143	9.75098	55.3099	2.60237	1.87194	0.480658	0.406068	1.05219	3.92208	15.4869	95.5051	related to myo-inositol transport protein ITR1	FFUJ_06666
XLOC_004812	FMJU01000003.1	4377105	4378843	+	FFC1_05238	94.514	128.794	88.2744	55.1814	0.0480213	0.270444	0.159623	0.07764	27.1483	28.9834	32.8613	16.9429	0.0311689	0.145875	0.225232	0.119105	related to hexose transporter protein	FFUJ_06686
XLOC_004813	FMJU01000003.1	4380315	4382261	+	FFC1_05239	4409.66	9139.96	7756.9	3572.81	6.41048	12.5948	10.791	5.17867	1633.26	2450.73	1539.71	842.192	4.04844	10.2962	12.3071	3.51612	related to isotrichodermin C-15 hydroxylase (cytochrome P-450 monooxygenase CYP65A1)	FFUJ_06687
XLOC_005588	FMJU01000003.1	4384786	4386769	-	FFC1_05241	236.28	184.945	197.609	255.891	1.11434	1.48508	2.1846	2.63552	51.473	50.8221	59.492	118.826	1.17668	1.89779	2.89473	2.14003	related to choline dehydrogenase	FFUJ_06689
XLOC_004814	FMJU01000003.1	4388468	4389682	+	FFC1_05242	664.05	553.19	510.682	574.205	2.26749	2.7463	5.35656	5.01964	241.899	138.539	130.441	233.512	3.04419	3.10689	7.87774	4.80784	related to phosphoenolpyruvate phosphomutase	FFUJ_06690
XLOC_004815	FMJU01000003.1	4390455	4391844	+	FFC1_05243	390.514	306.093	250.555	366.566	1.90687	3.06714	2.72974	8.21661	89.0381	58.3525	59.7248	147.827	1.96378	2.34215	2.92501	10.0574	Taurine catabolism dioxygenase TauD/TfdA	FFUJ_06691
XLOC_004816	FMJU01000003.1	4392752	4394302	+	FFC1_05244	108.252	101.205	85.1847	89.3544	1.45011	2.64319	3.466	5.07527	36.0699	15.3045	20.8581	29.8918	0.987839	1.55052	2.18598	4.94308	related to monocarboxylate transporter 2	FFUJ_06692
XLOC_005589	FMJU01000003.1	4394575	4397966	-	FFC1_05245	54.5916	45.5128	42.4417	39.1074	0.368888	0.683641	0.840252	0.72603	25.8522	12.4399	14.428	22.8806	0.153141	0.233646	0.656263	0.374501	probable Alpha-glucosidase precursor (Maltase)	FFUJ_06693
XLOC_004817	FMJU01000003.1	4399342	4400544	+	FFC1_05246	148.546	79.7093	58.4601	52.0869	0.119175	0.215382	0.512071	0.376342	76.158	27.9669	22.6893	40.9058	0.183583	0.273312	0.534852	0.490582	phosphonopyruvate decarboxylase	FFUJ_06694
XLOC_005593	FMJU01000004.1	22694	23107	+	FFC1_05257	2.67717	1.96604	3.44282	34.2175	0.668147	1.42557	1.21434	0.558287	3.1683	3.02315	2.98118	15.1426	0.169646	0.938772	0.689065	0.320243	Mannose-specific lectin	#N/A
XLOC_006433	FMJU01000004.1	23446	24145	-	FFC1_05258	0.169635	0	0.112183	0.332987	74.2777	80.5217	65.6895	36.8546	0.140657	0	0.153794	0.576914	20.2825	12.693	14.1728	12.4947	Uncharacterized protein LW93_9407	#N/A
XLOC_006434	FMJU01000004.1	24904	25792	-	FFC1_05259	0.280853	0.162465	0.116522	0.414447	50.8475	56.6468	42.8624	27.3369	0.37639	0.253355	0.118816	0.560241	9.68162	3.53894	12.2433	4.31741	Uncharacterized protein Y057_9264	#N/A
XLOC_005595	FMJU01000004.1	37496	38432	+	FFC1_05263	14.9551	10.0196	8.78959	11.0946	7.69541	9.28886	10.041	25.8066	3.36391	0.583978	1.89903	2.47209	0.91253	3.75752	4.46034	17.9184	Uncharacterized protein Y057_9260	#N/A
XLOC_006438	FMJU01000004.1	45292	46164	-	FFC1_05268	7.16783	6.27616	5.13771	3.3348	14.8744	11.7751	20.6408	122.182	3.53188	1.10072	2.28192	1.4322	11.2568	5.24722	8.17935	148.461	related to putative C2H2 zinc finger transcription factor	#N/A
XLOC_006439	FMJU01000004.1	46887	47945	-	FFC1_05269	4.54059	4.13162	2.35991	1.98719	2.38307	2.87399	2.50937	18.436	1.305	1.36512	0.852832	0.190992	2.30045	2.27714	1.26158	22.6738	Dehydrogenase/reductase SDR family member 12	#N/A
XLOC_005604	FMJU01000004.1	77685	79126	+	FFC1_05279	6.17211	4.34634	1.45252	1.5542	85.188	77.8887	46.9393	40.2856	3.847	5.109	1.73636	2.36744	31.8447	0.751482	18.2319	24.2078	G-protein coupled receptor 1	#N/A
XLOC_006447	FMJU01000004.1	84958	86193	-	FFC1_05282	138.793	102.048	69.518	94.2339	7.5237	6.72557	6.11643	4.77701	31.1379	23.0629	23.3797	14.1762	5.74135	5.16012	6.9482	2.41238	integral membrane	#N/A
XLOC_005614	FMJU01000004.1	106281	107657	+	FFC1_05292	12.2617	17.5654	15.1918	22.6726	306.439	292.058	242.185	159.287	2.50807	4.47397	0.943779	5.08656	119.474	141.552	131.918	83.0847	aspartate aminotransferase	#N/A
XLOC_006508	FMJU01000004.1	328717	330435	-	FFC1_05389	0.136799	0.0635593	0.0424155	0.154378	26.7837	38.2018	27.703	14.5264	0.212059	0.0517814	0.0507998	0.153951	3.99534	7.02524	7.47924	4.66406	uncharacterized protein FFB14_12338	#N/A
XLOC_005684	FMJU01000004.1	441324	443240	+	FFC1_05430	13.5575	16.0777	11.5139	8.81454	398.13	362.152	339.731	356.614	3.53324	3.79482	4.29077	2.37172	97.2111	110.965	115.885	121.232	Uncharacterized protein LW93_9551	#N/A
XLOC_005689	FMJU01000004.1	467954	469980	+	FFC1_05441	173.661	231.109	193.99	172.379	0.744866	0.849916	0.864871	0.567033	104.667	106.664	73.8426	85.816	0.27124	0.343339	0.221106	0.369084	related to choline dehydrogenase	#N/A
XLOC_005733	FMJU01000004.1	639731	640049	+	FFC1_05520	168.968	90.7653	127.565	41.2911	1934.7	2368.67	2033.69	2600.09	101.837	17.0848	122	23.0598	180.095	326.946	12.6371	324.589	uncharacterized protein FFUJ_14832	FFUJ_14832
XLOC_005756	FMJU01000004.1	735662	736601	+	FFC1_05560	0.273091	0.466736	0.191697	0.288858	0.269504	1.20859	3.28709	0.331001	0.197598	0.353748	0.17243	0.220154	0.286172	1.89202	2.53631	0.565809	probable metallo-beta-lactamase domain protein	FFUJ_14793
XLOC_006642	FMJU01000004.1	908280	910153	-	FFC1_05642	1.05322	0.560433	0.430557	1.08014	75.4037	81.3773	74.3895	96.5628	0.651596	0.21358	0.0806875	0.333921	55.0451	63.6454	61.9537	80.1891	probable isoamyl alcohol oxidase	FFUJ_14724
XLOC_006654	FMJU01000004.1	967144	968983	-	FFC1_05670	61.1255	85.7398	61.7173	58.5364	5.88016	6.32437	5.25303	6.44915	1.81709	10.4847	11.5972	16.0475	0.731551	1.48899	1.53682	1.64246	related to MFS multidrug transporter	FFUJ_14697
XLOC_005810	FMJU01000004.1	985391	987077	+	FFC1_05673	7.49228	5.60767	6.48453	4.0424	3.91214	5.90348	8.31628	1.59766	2.64139	2.68356	2.11702	1.81998	0.582869	2.05625	8.35074	1.03683	related to SUC2-invertase (sucrose hydrolyzing enzyme)	FFUJ_14694
XLOC_006660	FMJU01000004.1	1003472	1005333	-	FFC1_05681	15.5804	25.4515	31.8618	38.0654	0.456593	0.527125	0.588326	0.425813	3.67076	2.36924	5.4005	17.0238	0.206075	0.326247	0.580156	0.607588	related to monooxigenase	FFUJ_14686
XLOC_005814	FMJU01000004.1	1008801	1009885	+	FFC1_05683	152.978	206.993	142.393	190.8	0.758544	1.33274	2.77586	1.6642	32.8884	22.1873	58.0098	83.1423	1.05166	0.666131	3.49784	2.17293	related to aliphatic nitrilase	FFUJ_14684
XLOC_006670	FMJU01000004.1	1055288	1057230	-	FFC1_05701	11.0105	17.1676	15.4218	14.442	39.0152	73.0729	42.8967	21.2579	9.30667	12.7731	11.3901	12.36	26.1685	62.5119	31.828	18.5853	probable catalase isozyme P	FFUJ_14667
XLOC_005824	FMJU01000004.1	1057761	1059487	+	FFC1_05702	47.7603	75.4114	58.0697	64.0342	232.032	315.267	231.634	109.05	34.8197	52.6278	38.4917	49.7451	163.03	255.291	232.386	111.029	sulfite oxidase	FFUJ_14666
XLOC_005840	FMJU01000004.1	1135603	1136788	+	FFC1_05736	153.69	255.787	114.11	55.355	358.647	332.856	305.61	239.762	20.7497	70.7881	42.3468	14.8047	58.1515	80.0033	105.757	126.795	Altered inheritance of mitochondria protein 6	FFUJ_14634
XLOC_005858	FMJU01000004.1	1213829	1216339	+	FFC1_05771	6.13861	5.88375	7.60558	1.23394	1.63008	3.26523	2.89705	2.75088	6.51204	6.31715	9.57762	1.66925	0.275579	1.18448	0.677788	2.6282	related to protein kinase	FFUJ_14600
XLOC_006711	FMJU01000004.1	1249091	1250273	-	FFC1_05780	13.8984	7.27489	6.18384	12.2981	608.529	535.593	497.466	356.168	8.01076	2.96059	6.28882	5.65048	76.0702	26.892	58.8156	12.6472	probable fusarubin cluster-esterase	FFUJ_14592
XLOC_005865	FMJU01000004.1	1251096	1252237	+	FFC1_05781	2.94841	1.84779	1.65243	2.27363	120.559	121.663	99.4402	64.734	2.24076	1.63906	1.97171	1.40453	34.5316	19.8404	23.2553	28.7021	Pth11-like integral membrane protein	FFUJ_14591
XLOC_005884	FMJU01000004.1	1317074	1318570	+	FFC1_05811	35.0135	23.4641	21.6325	23.4777	0.680465	0.679331	0.46878	0.332046	14.9725	10.8785	14.4253	12.9575	0.509745	0.168224	0.29175	0.212347	uncharacterized protein Y057_2982	FFUJ_14565
XLOC_006730	FMJU01000004.1	1361418	1362559	-	FFC1_05827	521.711	832.251	452.9	219.178	80.436	71.9269	44.4436	15.3825	132.983	136.091	23.5645	43.5133	54.7398	49.7232	42.957	5.98414	uncharacterized protein FFB20_04690	FFUJ_14552
XLOC_005894	FMJU01000004.1	1363057	1364613	+	FFC1_05828	34.4615	56.9541	15.2641	12.0788	23.7698	18.3101	14.2619	7.1185	12.1009	10.1981	6.22186	3.74914	14.9043	10.1686	8.63515	2.64203	related to putative trehalase	FFUJ_14551
XLOC_006750	FMJU01000004.1	1452624	1453613	-	FFC1_05865	142.752	221.312	383.361	270.815	95.3752	190.636	161.07	140.19	55.9976	16.3258	103.4	59.404	7.52762	91.5773	99.6554	121.375	reductase	FFUJ_14512
XLOC_005916	FMJU01000004.1	1455328	1456812	+	FFC1_05866	220.327	377.067	521.223	369.15	217.401	420.755	227.278	280.46	97.4934	53.9045	91.4955	141.55	27.733	257.752	137.734	245.065	probable CDP-alcohol phosphatidyltransferase	FFUJ_14511
XLOC_006765	FMJU01000004.1	1517980	1520375	-	FFC1_05894	32.5347	42.5488	68.9423	52.1521	1.22947	1.90936	2.11936	2.89274	21.7212	25.6317	43.6796	30.0923	0.846171	1.11782	1.13996	3.03951	related to pathway-specific regulatory protein nit-4	FFUJ_13708
XLOC_005980	FMJU01000004.1	1905663	1906385	+	FFC1_05990	183.388	230.106	107.896	46.889	70.5748	57.0267	33.4088	43.7035	114.416	108.078	35.6423	27.1357	4.67212	12.6786	9.71941	32.0231	probable hydrolase (HAD superfamily)	FFUJ_13619
XLOC_006845	FMJU01000004.1	2067035	2068713	-	FFC1_06030	6.46574	16.6876	6.79245	3.42641	19.3008	17.1308	17.8744	26.0737	2.83451	4.8686	0.567516	1.793	4.82559	6.6915	6.68734	14.3233	probable succinyl-CoA:3-ketoacid-coenzyme A transferase, mitochondrial precursor	FFUJ_13579
XLOC_006107	FMJU01000004.1	2630844	2632068	+	FFC1_06217	99.772	124.662	48.3588	64.3071	1663.33	1501.47	1771.23	1696.77	13.1019	16.1306	19.0791	15.7953	261.128	291.027	574.141	795.126	high-affinity iron transporter	FFUJ_13400
XLOC_006139	FMJU01000004.1	2783802	2786401	+	FFC1_06270	83.7063	44.6301	25.1473	25.525	92.8347	43.6509	51.5517	55.1761	32.1621	19.4423	14.7924	15.9974	35.174	6.68014	5.10504	29.878	related to acriflavine sensitivity control protein ACR-2	FFUJ_13348
XLOC_006996	FMJU01000004.1	2942194	2943793	-	FFC1_06329	9.04333	10.5428	9.98928	12.0863	180.27	133.307	126.442	24.6482	2.91771	2.85778	1.08642	4.06984	138.511	107.72	163.341	18.4105	argininosuccinate synthase	FFUJ_13293
XLOC_006196	FMJU01000004.1	3091693	3094724	+	FFC1_06380	174.222	457.827	461.702	397.221	85.4117	96.963	105.387	106.527	18.6828	25.3658	60.9448	91.0564	20.4785	19.0959	30.6841	47.6785	probable period clock protein FRQ	FFUJ_13245
XLOC_007051	FMJU01000004.1	3233002	3234276	-	FFC1_06432	38.6297	45.3584	25.9179	11.3898	57.6579	54.4494	52.0868	72.4453	22.0101	18.1683	11.1531	5.01421	8.18518	6.75939	19.0361	17.1149	4-hydroxyphenylpyruvate dioxygenase	FFUJ_13194
XLOC_007059	FMJU01000004.1	3298159	3299723	-	FFC1_06446	1187.36	969.887	729.675	970.162	44.3444	37.6952	59.8892	90.251	455.943	356.139	242.812	300.847	19.0436	14.7092	16.7344	27.0019	related to phosphoglycerate mutase family domain protein	FFUJ_13181
XLOC_007089	FMJU01000004.1	3414058	3417829	-	FFC1_06493	1.07261	0.632385	0.377404	0.650282	4.27262	5.74388	6.56295	21.0457	0.977783	0.277846	0.224363	0.266972	3.51725	6.99501	8.12822	30.2798	DUR1,2-Urea amidolyase	FFUJ_13135
XLOC_007118	FMJU01000004.1	3583607	3586930	-	FFC1_06543	15.773	24.1534	21.6007	29.3993	13.404	12.2142	11.1579	28.01	5.18538	6.7862	7.64706	6.50373	1.12055	0.837929	1.90089	19.8018	probable nucleotide exsicion repair protein RAD16	FFUJ_13088
XLOC_006279	FMJU01000004.1	3624285	3624575	+	FFC1_06563	153.619	532.894	237.243	102.468	364.741	342.43	248.447	169.267	158.024	326.255	133.713	88.8572	274.599	180.718	99.1222	32.9898	hypothetical protein FOXG_07583	FFUJ_13068
XLOC_006352	FMJU01000004.1	3962600	3964474	+	FFC1_06681	223.29	292.903	266.889	84.4431	41.5328	49.5612	33.4645	37.5474	188.976	243.747	222.28	104.215	13.3504	15.8691	20.251	38.5259	probable SERINE-TYPE CARBOXYPEPTIDASE F PRECURSOR	FFUJ_12960
XLOC_006366	FMJU01000004.1	4027726	4029883	+	FFC1_06708	2.67706	4.05555	8.35705	1.50764	0.709172	1.81858	3.74296	0.502851	2.73081	2.68952	12.434	1.89678	1.08354	1.23282	4.94809	0.452611	copper amine oxidase 1	#N/A
XLOC_007221	FMJU01000004.1	4174359	4175979	-	FFC1_06772	29.1116	34.2885	29.5032	7.77611	0.17906	0.296345	0.42849	0.374882	5.92444	1.96448	2.76676	2.70726	0.153009	0.138774	0.416045	0.592335	probable aldehyde dehydrogenase	#N/A
XLOC_007226	FMJU01000004.1	4204180	4204914	-	FFC1_06785	0	0	0.0326628	0	2.76367	7.49028	4.36528	18.6907	0	0	0.0517204	0	2.55561	4.91341	2.61268	27.4443	Uncharacterized protein Y057_2660	#N/A
XLOC_007986	FMJU01000005.1	207126	209025	-	FFC1_06883	22.1797	17.515	13.28	20.6244	182.63	142.764	101.578	44.282	3.70032	2.63367	3.828	7.02652	102.155	97.847	103.033	32.6038	aspartate kinase	FFUJ_02498
XLOC_008038	FMJU01000005.1	445499	448672	-	FFC1_06968	35.5943	55.3747	26.0103	12.207	29.766	27.6427	25.0497	21.0657	24.7695	11.6741	7.72733	2.7393	4.38129	6.45956	3.62428	5.50842	succinate dehydrogenase (ubiquinone) flavoprotein subunit	FFUJ_02583
XLOC_008095	FMJU01000005.1	815952	818022	-	FFC1_07077	37.4423	22.4875	13.6617	13.5013	2.43173	2.0664	2.62109	2.57301	25.722	4.08728	8.21612	4.3507	0.647464	0.868332	1.14436	0.875739	related to acid phosphatase	FFUJ_02685
XLOC_008134	FMJU01000005.1	1075202	1076834	-	FFC1_07148	8.86269	4.33078	3.15011	2.58828	68.4213	30.8852	57.9375	94.8435	5.34394	0.457288	1.15457	0.732253	27.7336	6.56078	11.0955	62.7749	uncharacterized protein LW93_7447	FFUJ_02750
XLOC_007430	FMJU01000005.1	1157208	1157756	+	FFC1_07174	74.2742	31.3325	15.0726	19.2907	145.402	58.5456	63.4357	76.2162	42.2775	10.0118	2.56475	4.43413	33.2742	11.8597	25.0045	23.8409	uncharacterized protein FFUJ_02768	FFUJ_02768
XLOC_007470	FMJU01000005.1	1391797	1393288	+	FFC1_07246	159.156	115.272	68.2401	68.19	32.6101	26.2299	20.1274	12.452	45.0531	32.9185	15.4908	22.0317	7.70769	6.12491	8.15425	5.08108	probable DFG5 protein	FFUJ_02838
XLOC_007549	FMJU01000005.1	1846834	1847892	+	FFC1_07382	94.1375	43.0398	39.572	64.2862	182.568	90.686	95.0934	140.837	51.7664	6.93021	5.51364	2.41733	57.9908	24.9108	41.1863	73.2798	related to VPS27-vacuolar protein sorting-associated protein	FFUJ_02970
XLOC_008265	FMJU01000005.1	1849393	1850864	-	FFC1_07383	12.8869	36.6004	20.5057	12.9276	327.947	285.162	345.139	310.049	0.41643	9.57228	4.19618	6.22732	269.951	216.962	319.51	286.007	related to fatty acid elongation protein	FFUJ_02971
XLOC_008288	FMJU01000005.1	1986072	1987186	-	FFC1_07420	5.5159	12.7266	4.94907	2.34472	28.6371	18.8034	14.394	13.6768	2.14849	6.25221	0.905489	0.695288	10.1425	9.15673	5.60988	1.36721	probable pyridoxine 4-dehydrogenase	FFUJ_03003
XLOC_007586	FMJU01000005.1	2059992	2062165	+	FFC1_07447	524.77	544.314	398.324	354.753	37.9096	37.0881	42.2914	35.9188	127.118	122.344	115.419	97.6842	12.9915	10.1546	21.0496	10.7135	uncharacterized protein Y057_3954	FFUJ_03030
XLOC_008306	FMJU01000005.1	2115137	2116895	-	FFC1_07464	1438.51	1362.31	2252.05	2055.93	154.529	236.992	675.874	466.942	585.368	369.335	879.436	683.724	31.6837	61.0402	711.401	196.499	DnaJ like subfamily A member 2	FFUJ_03046
XLOC_008351	FMJU01000005.1	2406684	2408430	-	FFC1_07544	26.0403	143.126	36.9853	10.822	27.9617	23.9012	21.9979	30.3672	20.8249	86.8668	19.3761	7.23343	6.91659	5.46933	6.77848	23.2773	succinate-semialdehyde dehydrogenase	FFUJ_03122
XLOC_007644	FMJU01000005.1	2409808	2411238	+	FFC1_07545	402.177	781.441	297.911	125.198	462.428	232.242	262.043	456.475	367.605	345.855	140.1	76.6301	118.742	96.669	105.574	356.054	4-aminobutyrate aminotransferase	FFUJ_03123
XLOC_008442	FMJU01000005.1	2879427	2879789	-	FFC1_07691	1277.16	1071.55	1392.17	1518.46	49.1974	68.7593	97.3332	466.224	1079.2	800.709	673.144	721.352	21.6149	32.215	71.0504	676.327	uncharacterized protein FFUJ_03265	FFUJ_03265
XLOC_007741	FMJU01000005.1	2993040	2993513	+	FFC1_07729	270.329	479.799	365.215	208.68	156.988	268.816	232.019	158.836	156.544	189.528	26.5985	90.7767	118.852	146.775	98.3974	40.2189	related to questionable protein	FFUJ_03302
XLOC_008556	FMJU01000005.1	3548809	3550434	-	FFC1_07902	7.2387	14.0612	5.02712	1.66754	0.966412	0.779616	0.384611	0.425161	7.09091	15.4125	5.84251	1.90302	0.526052	0.526196	0.373048	0.214563	related to aminopeptidase Y precursor, vacuolar	FFUJ_03465
XLOC_007837	FMJU01000005.1	3567439	3568923	+	FFC1_07910	49.2369	38.8848	34.3057	37.9601	217.87	173.147	112.772	100.118	22.123	25.4357	18.3586	21.6087	154.594	138.543	93.205	82.998	probable neutral amino acid permease	FFUJ_03472
XLOC_008560	FMJU01000005.1	3569395	3570739	-	FFC1_07911	1456.32	856.832	517.147	892.105	9.9472	8.02848	4.58583	10.5704	401.643	339.917	286.324	352.777	5.37912	5.22413	3.03078	6.62746	related to fructosyl amino acid oxidase	FFUJ_03473
XLOC_007858	FMJU01000005.1	3666722	3667756	+	FFC1_07952	678.421	684.637	700.755	701.628	53.1948	41.6585	54.4078	149.241	764.999	714.033	369.456	413.421	24.322	18.7487	44.8964	155.393	uncharacterized protein FFUJ_03514	FFUJ_03514
XLOC_008632	FMJU01000005.1	3879627	3881225	-	FFC1_08038	2.98994	12.4848	7.394	2.60569	0.776596	1.27618	0.403305	0.278247	4.87074	18.2945	11.9847	4.51447	0.41321	0.603139	0.136819	0.163506	related to allantoate transport protein	FFUJ_03598
XLOC_007896	FMJU01000005.1	3882103	3883641	+	FFC1_08039	10.5583	44.9524	34.4303	17.4202	3.0927	3.99736	2.45785	1.22767	15.8621	60.2515	51.2176	29.5905	1.20998	2.35806	0.471122	0.289764	related to N-carbamoyl-L-amino acid hydrolase	FFUJ_03599
XLOC_008641	FMJU01000005.1	3950424	3950753	-	FFC1_08061	43.1399	25.1676	11.2944	27.1863	406.788	357.875	245.101	130.024	12.0692	9.23529	3.50842	13.3197	81.2258	49.8472	185.094	39.9223	uncharacterized protein FFC1_08061	FFUJ_03620
XLOC_007929	FMJU01000005.1	4036465	4037908	+	FFC1_08096	8.63939	4.47545	1.72845	7.07053	71.609	62.4221	45.8331	36.4099	1.41416	0.549457	0.753423	2.90776	9.30221	17.0379	12.5255	7.35441	related to aspartic-type signal peptidase	FFUJ_03656
XLOC_008670	FMJU01000005.1	4093126	4094123	-	FFC1_08121	273.686	413.778	311.204	246.402	14.4682	22.9906	24.2997	20.0806	54.9869	70.9264	45.073	40.9823	10.7435	20.2729	24.8032	21.9676	related to ATP adenylyltransferase II	FFUJ_03678
XLOC_008696	FMJU01000006.1	16308	17769	+	FFC1_08160	1.21028	6.43712	1.71425	0.206603	0.167176	0.302017	0.148177	0.136167	1.75957	7.93331	2.04777	0.230329	0.235161	0.481229	0.138657	0.178047	related to salicylate hydroxylase	FFUJ_10198
XLOC_008713	FMJU01000006.1	104696	106153	+	FFC1_08197	792.928	914.303	678.44	360.427	6.28222	7.70245	6.47405	3.76627	154.461	183.514	36.3919	72.2593	2.78414	2.7791	2.24685	1.02805	uncharacterized protein Y057_7418	FFUJ_10163
XLOC_009292	FMJU01000006.1	369241	381097	-	FFC1_08305	34.2783	28.4382	19.9446	28.7799	3.6057	4.79882	4.21658	5.68241	9.42994	6.56133	7.92191	13.3951	5.04737	6.88543	6.18506	9.11265	fusarin C cluster-polyketide synthase/NRPS	FFUJ_10058
XLOC_008771	FMJU01000006.1	392086	393771	+	FFC1_08311	191.039	135.458	82.6707	96.5887	48.6589	25.7522	20.5816	22.6361	39.7417	61.1801	43.15	49.6343	58.5183	32.1149	27.3913	33.35	fusarin C cluster-transporter	FFUJ_10053
XLOC_008772	FMJU01000006.1	394133	395886	+	FFC1_08312	189.996	129.765	86.7496	180.185	21.4645	18.8862	14.1018	27.1144	11.8846	37.9248	31.486	70.0168	29.3841	27.7153	19.4989	42.3395	fusarin C cluster-oxidoreductase	FFUJ_10052
XLOC_008773	FMJU01000006.1	396494	398137	+	FFC1_08313	227.706	144.366	101.934	236.853	18.6452	17.6944	16.2647	19.9734	22.8599	55.5474	38.9182	80.081	26.9567	25.8703	23.6744	30.0443	fusarin C cluster-cytochrome P450	FFUJ_10051
XLOC_008778	FMJU01000006.1	434685	435969	+	FFC1_08323	62.7342	80.2958	43.8042	30.2574	466.564	408.804	525.188	1107.94	36.2696	54.8993	18.4792	10.2268	132.59	170.89	187.763	707.657	branched-chain amino acid aminotransferase	FFUJ_10041
XLOC_009319	FMJU01000006.1	523399	525096	-	FFC1_08356	9.33595	5.52543	2.47522	2.0807	7.20274	12.1152	8.38987	5.67942	9.6694	6.60874	3.22938	3.17889	7.18498	14.9481	10.7434	5.90396	related to serine-type carboxypeptidase f precursor	FFUJ_10007
XLOC_009328	FMJU01000006.1	567474	569216	-	FFC1_08371	9.58237	11.5872	8.03876	5.17247	112.146	134.118	116.986	61.5298	8.42893	10.3649	6.06373	4.59612	72.5141	95.3783	89.4436	52.2711	related to alcohol oxidase	FFUJ_09992
XLOC_009337	FMJU01000006.1	608470	609483	-	FFC1_08387	280.44	173.027	61.8047	43.2512	3.31707	1.91679	0.851242	0.692802	177.165	110.916	56.0281	58.9587	4.45094	2.05081	0.383233	0.276378	uncharacterized protein Y057_10442	FFUJ_09977
XLOC_008839	FMJU01000006.1	819368	821064	+	FFC1_08459	5.25488	3.83332	1.14679	4.82051	115.839	261.4	189.471	157.375	1.32666	1.43044	0.550067	3.66188	92.1064	217.505	154.565	146.358	related to Dal5p	FFUJ_09907
XLOC_008872	FMJU01000006.1	1024205	1025358	+	FFC1_08529	13.1684	4.21513	24.5411	9.49844	0.234648	1.12584	0.609154	27.883	13.18	2.62231	12.3526	4.77785	0.086119	1.07923	0.457253	46.0922	uncharacterized protein FFUJ_09840	FFUJ_09840
XLOC_009471	FMJU01000006.1	1304926	1307812	-	FFC1_08617	10.8105	10.9681	13.0724	18.0364	10.8003	8.6193	12.3643	30.9216	3.8944	2.81741	2.75226	1.74844	3.86297	1.59647	2.43446	3.65925	Signaling protein ykoW	FFUJ_09758
XLOC_008925	FMJU01000006.1	1354595	1356463	+	FFC1_08628	837.828	946.565	1666.82	1518.62	48.2593	46.7376	70.2493	150.532	513.037	345.875	610.701	758.062	17.454	16.6276	34.959	46.7067	related to 26S proteasome subunit RPN4	FFUJ_09747
XLOC_008974	FMJU01000006.1	1734751	1736636	+	FFC1_08740	48.3368	40.8657	47.3338	58.3159	2.72972	1.96425	1.2813	1.01628	28.6286	23.6558	10.4764	14.5658	0.6477	0.494519	0.472039	0.41718	23S rRNA (-N6)-methyltransferase	FFUJ_09644
XLOC_009548	FMJU01000006.1	1738619	1740360	-	FFC1_08742	204.009	305.616	102.848	78.6452	354.26	191.807	167.021	262.779	102.136	105.726	40.3074	60.9453	51.9852	39.4857	26.0958	124.416	probable UGA2-succinate semialdehyde dehydrogenase	FFUJ_09642
XLOC_009591	FMJU01000006.1	1965384	1969657	-	FFC1_08814	7.52786	25.1682	16.1358	10.8538	19.6464	18.216	20.0305	19.1698	1.84837	4.40637	4.50299	2.28703	4.02647	1.32893	2.81126	8.63214	related to sexual differentiation and meiosis protein ste20	FFUJ_09572
XLOC_009628	FMJU01000006.1	2175051	2175644	-	FFC1_08875	969.404	1196.14	949.737	549.495	79.8643	46.4757	71.6183	67.0008	77.8139	142.729	90.5506	99.0703	9.33521	16.65	56.9402	51.3707	related to cell wall protein PhiA	FFUJ_09513
XLOC_009630	FMJU01000006.1	2182338	2182649	-	FFC1_08878	1766.24	1533.71	1712.56	1517.53	39.4988	53.1814	50.5259	43.5533	334.172	369.161	363.916	641.241	6.02995	21.6649	1.19727	11.4409	pua rna binding domain-containing protein	FFUJ_09510
XLOC_009695	FMJU01000006.1	2478486	2480158	-	FFC1_08992	1.7012	1.70984	1.45132	1.75672	169.481	161.559	98.3403	41.5011	0.586682	0.883109	0.886386	0.881964	136.485	134.654	109.905	42.6007	uncharacterized protein FFUJ_09399	FFUJ_09399
XLOC_009112	FMJU01000006.1	2542361	2543276	+	FFC1_09017	5.69946	7.87066	4.33858	2.33692	305.494	264.465	164.69	46.667	4.3479	6.07425	2.51752	1.42452	219.443	202.559	145.357	30.4556	related to S.fumigata Asp FII	FFUJ_09375
XLOC_009730	FMJU01000006.1	2627584	2628756	-	FFC1_09054	15.4565	17.2548	16.47	21.4254	23.412	13.0582	7.08577	9.65589	6.64135	5.70565	3.7915	6.19378	18.2102	10.0484	6.23523	7.67678	related to Cut9 interacting protein scn1	FFUJ_09339
XLOC_009148	FMJU01000006.1	2717630	2718435	+	FFC1_09093	1.35075	1.37137	0.480742	0.294214	20.3005	20.8916	12.1712	7.78903	0.222452	0.0171841	0.195159	0.308688	8.86489	8.95278	4.24007	6.66814	uncharacterized protein FFUJ_09301	FFUJ_09301
XLOC_009149	FMJU01000006.1	2718490	2720065	+	FFC1_09094	5.20169	4.25587	2.74056	2.1629	74.6373	70.687	46.6504	33.9373	1.53257	0.83034	0.520161	0.608637	33.3314	26.2108	21.0047	24.7592	uncharacterized protein Y057_12711	FFUJ_09300
XLOC_009752	FMJU01000006.1	2727570	2736977	-	FFC1_09098	383.688	390.513	319.907	398.699	0.425693	0.411013	0.489486	0.418614	69.557	90.8733	98.871	115.93	0.254044	0.347216	0.317586	0.314975	related to non-ribosomal peptide synthetase	FFUJ_09298
XLOC_009151	FMJU01000006.1	2738117	2739475	+	FFC1_09099	285.912	262.523	173.07	206.625	0.384465	0.244304	0.311574	0.229088	44.723	69.6803	63.763	84.4383	0.482251	0.192373	0.445971	0.20112	related to 2-dehydropantoate 2-reductase	FFUJ_09295
XLOC_009152	FMJU01000006.1	2740349	2744930	+	FFC1_09100	205.3	216.62	161.662	182.51	2.65686	3.03043	2.35208	2.15668	6.01507	12.0796	44.5555	77.1032	1.30327	1.65045	1.0071	1.36213	related to multidrug resistance protein	FFUJ_09294
XLOC_009162	FMJU01000006.1	2779463	2782054	+	FFC1_09119	40.945	38.0192	31.7627	21.3789	833.313	732.192	672.637	932.313	7.17325	5.28728	3.6858	2.19491	266.871	150.284	156.696	550.455	related to sulfatase	FFUJ_09275
XLOC_009792	FMJU01000006.1	2940597	2942244	-	FFC1_09185	99.9404	101.499	68.3542	72.9403	0.359263	0.450795	0.559231	0.341459	6.9987	0.286227	8.84411	22.2302	0.260151	0.0619274	0.511413	0.475755	probable UGA2-succinate semialdehyde dehydrogenase	FFUJ_09201
XLOC_009199	FMJU01000006.1	2942697	2943585	+	FFC1_09186	157.125	131.57	83.2649	97.3001	0.750747	1.43497	0.906466	0.795878	24.813	10.5787	12.5697	35.9742	0.522003	0.839184	0.792716	1.10589	related to short-chain alcohol dehydrogenase	FFUJ_09200
XLOC_009793	FMJU01000006.1	2944144	2945946	-	FFC1_09187	128.875	160.914	95.5009	111.642	0.533735	0.597297	0.691794	0.456594	13.2003	3.66078	17.8896	25.1391	0.599538	0.673505	0.625139	0.582695	related to sugar transporter	FFUJ_09199
XLOC_009200	FMJU01000006.1	2946406	2947567	+	FFC1_09188	59.0745	61.6973	36.2115	65.3708	0.253238	0.15096	0.172762	0.195598	11.7336	6.57513	6.37922	20.2314	0.301671	0.118829	0.299317	0.106129	uncharacterized protein Y057_12801	FFUJ_09198
XLOC_009201	FMJU01000006.1	2948603	2950019	+	FFC1_09189	157.394	180.433	128.398	206.66	0.231962	0.436627	0.310856	0.249452	22.4088	26.6719	25.4577	84.865	0.252688	0.222518	0.479045	0.126531	related to integral membrane protein	FFUJ_09197
XLOC_009803	FMJU01000006.1	2980541	2980873	-	FFC1_09203	130.88	99.8892	86.9889	362.664	18.6099	24.7769	19.6504	16.2596	48.1712	78.6929	46.5855	228.703	15.5953	2.4326	3.09998	6.89895	uncharacterized protein FFUJ_09182	FFUJ_09182
XLOC_009809	FMJU01000006.1	3009331	3010985	-	FFC1_09216	230.943	197.788	192.032	173.586	9.28636	13.9048	15.8111	5.11703	106.239	50.4033	88.7027	59.0559	1.68442	0.789892	4.66175	1.36065	uncharacterized protein Y057_12826	FFUJ_09171
XLOC_010297	FMJU01000007.1	109042	110876	-	FFC1_09266	115.725	98.3868	49.4491	52.8487	8.47239	7.52302	6.0047	3.61502	20.0587	9.12278	12.3591	23.263	2.75902	3.74368	2.91305	1.38828	related to alpha-mannosidase 1a	FFUJ_03837
XLOC_010305	FMJU01000007.1	138045	138458	-	FFC1_09277	495.551	616.72	869.533	691.92	16.8023	9.72999	20.4979	7.59922	131.205	155.306	290.838	276.421	10.4817	3.70062	13.3698	1.06417	hypothetical protein FVEG_03570	FFUJ_03848
XLOC_009869	FMJU01000007.1	266690	267820	+	FFC1_09333	57.6033	44.9589	50.3487	68.8655	0.0750245	0.252254	0.0813733	0.0642037	36.7301	27.923	30.096	41.8939	0.0486958	0.178693	0.140982	0.0645821	related to light induced alcohol dehydrogenase Bli-4	FFUJ_03902
XLOC_010367	FMJU01000007.1	397493	398489	-	FFC1_09397	326.822	1036.87	935.401	241.96	38.2062	100.211	64.1986	34.3314	29.4736	64.1699	117.87	52.6747	3.92215	59.6569	36.2866	20.4837	probable phosphate transport protein MIR1	FFUJ_03926
XLOC_009903	FMJU01000007.1	401442	401696	+	FFC1_09398	824.594	1210.73	931.476	856.963	84.8585	190.002	182.103	441.133	312.776	71.7978	111.933	188.589	50.8235	146.194	140.817	598.043	uncharacterized protein Y057_5032	FFUJ_03927
XLOC_010611	FMJU01000007.1	1627648	1629491	-	FFC1_09826	9.15013	3.39374	23.4882	9.53027	0.871541	0.529971	0.454679	0.809958	6.53657	2.25211	14.187	2.9712	0.420928	0.0535999	0.209235	0.190004	related to oxidoreductase, FAD-binding	FFUJ_04342
XLOC_010173	FMJU01000007.1	1867993	1869074	+	FFC1_09903	829.612	795.238	576.944	576.296	476.21	903.827	1240.13	1347.89	169.469	25.4065	55.4717	125.074	124.637	606.099	1331.67	1896.87	Protein DJ-1	FFUJ_04418
XLOC_010199	FMJU01000007.1	2027306	2028434	+	FFC1_09950	7.92363	4.94395	3.54014	6.03175	117.544	120.564	70.4944	54.6326	1.21068	0.783816	1.93793	1.7012	28.8082	50.7386	26.9184	26.9269	related to methyltransferase	FFUJ_04463
XLOC_010716	FMJU01000007.1	2230955	2232422	-	FFC1_10013	23.1597	22.9304	20.0976	18.9008	556.102	519.593	509.396	573.46	9.15413	6.95415	8.79699	6.45501	179.819	208.34	193.032	37.6401	related to DFG5 protein	FFUJ_04520
XLOC_010234	FMJU01000007.1	2265105	2266316	+	FFC1_10020	374.538	305.397	228.818	162.592	6.26699	5.33758	4.30818	8.18983	106.145	109.891	84.6965	46.009	2.36255	0.665144	0.25325	3.31218	murein transglycosylase	FFUJ_04528
XLOC_010260	FMJU01000007.1	2452400	2453845	+	FFC1_10075	18.6299	32.9956	32.0501	16.0066	20.9706	42.6157	64.6468	48.0276	5.76101	11.2602	6.70359	0.598147	6.88973	21.7284	46.3229	22.8392	uncharacterized protein FFUJ_04584	FFUJ_04584
XLOC_011397	FMJU01000008.1	250734	251816	-	FFC1_10224	55.6778	32.5207	23.9245	38.3271	1704.5	1704.87	1217.39	1077.03	13.0499	3.92581	18.8872	21.9666	305.076	545.703	434.182	183.06	related to formate transport protein	FFUJ_11083
XLOC_011425	FMJU01000008.1	380849	381274	-	FFC1_10282	221.512	140.965	66.8094	52.0202	26.7744	38.0471	41.3981	40.3336	63.4253	48.1011	17.8145	18.3884	8.96523	10.7116	1.61649	10.6127	Uncharacterized protein Y057_14521	#N/A
XLOC_010891	FMJU01000008.1	556215	556598	+	FFC1_10352	299.249	244.122	199.943	284.913	1.02769	0.899598	0.349277	1.03519	150.364	130.392	95.4151	132.847	0.914139	1.2077	0.237522	1.22305	uncharacterized protein FFUJ_10997	FFUJ_10997
XLOC_010892	FMJU01000008.1	557376	558639	+	FFC1_10353	188.052	145.854	228.951	259.215	0.249992	0.257783	0.30379	0.311487	109.417	65.3417	123.346	176.177	0.0753721	0.208138	0.404046	0.356812	probable NADPH2 dehydrogenase chain OYE2	FFUJ_10996
XLOC_011471	FMJU01000008.1	596911	598370	-	FFC1_10369	703.809	664.092	538.762	488.796	82.4421	75.0971	73.6595	46.0875	29.1142	64.4667	64.0788	107.404	37.5085	33.2334	38.4943	29.563	related to endochitinase	FFUJ_10978
XLOC_010923	FMJU01000008.1	707655	709323	+	FFC1_10412	21.0122	14.5855	6.23147	4.9749	13.3571	14.6264	13.3149	27.6424	12.4049	10.2328	4.74615	5.2767	9.17432	12.652	13.0754	36.4858	glycerol kinase	FFUJ_10936
XLOC_010928	FMJU01000008.1	742364	743979	+	FFC1_10424	6.9659	5.15493	2.75132	3.4867	240.567	232.656	258.552	187.938	3.13351	2.30022	1.07222	2.47074	29.6475	19.5897	70.0718	72.1519	uncharacterized protein LW93_216	FFUJ_10924
XLOC_011551	FMJU01000008.1	910769	911587	-	FFC1_10499	31.2532	79.0337	65.788	16.7031	3.73445	8.34494	4.88699	2.62817	13.4291	4.56666	15.5828	3.51845	1.8753	7.23213	4.46588	3.1421	related to ketoreductases	FFUJ_10851
XLOC_010964	FMJU01000008.1	944919	946801	+	FFC1_10515	659.139	649.718	1053.68	1020.62	81.0977	104.412	202.414	151.314	278.137	169.409	383.867	275.745	55.1747	40.565	169.609	50.6197	related to photosystem II protein D2	FFUJ_10835
XLOC_010978	FMJU01000008.1	1004955	1006373	+	FFC1_10542	35.5411	23.5121	9.92206	14.5701	0.0677133	0.0761666	0.0282151	0.0176128	7.20644	7.80385	3.29687	6.03178	0.0445881	0.111763	0.0474793	0.032423	Clavaminate synthase-like protein	FFUJ_10807
XLOC_011580	FMJU01000008.1	1023361	1024949	-	FFC1_10551	3.0344	6.70136	7.99196	1.3205	0.0888471	0.0625346	0.123642	0.0281236	0.675269	1.93357	4.85989	0.399302	0.00325125	0.140309	0.137308	0.0258861	related to oxalate decarboxylase	FFUJ_10799
XLOC_011582	FMJU01000008.1	1038964	1043117	-	FFC1_10555	85.1331	76.9417	44.095	59.3791	0.55916	0.414318	0.45232	0.260939	17.9031	20.239	18.7878	24.1272	0.621821	0.280281	0.511891	0.275811	related to multidrug resistance protein	#N/A
XLOC_010997	FMJU01000008.1	1113897	1115684	+	FFC1_10584	72.4234	58.1666	34.129	34.0473	7.21718	4.79453	3.08037	3.45343	35.4035	30.7479	17.0237	15.833	1.53685	0.903368	0.240258	1.60598	related to general amidase	FFUJ_10769
XLOC_011604	FMJU01000008.1	1126630	1129308	-	FFC1_10589	8.99409	7.9928	3.68729	2.60035	186.447	183.746	124.792	91.6656	2.9935	2.16237	0.840164	0.711988	79.8447	108.038	80.8412	52.1319	related to sexual differentiation process protein isp4	FFUJ_10764
XLOC_011002	FMJU01000008.1	1148712	1150240	+	FFC1_10597	62.5946	59.8594	53.6331	35.0251	69.9786	61.1395	45.0492	185.917	60.0446	70.7856	53.9925	42.7955	50.9609	40.5647	17.2614	137.415	related to multicopper oxidase	FFUJ_10757
XLOC_011631	FMJU01000008.1	1247428	1248958	-	FFC1_10634	21.132	15.8779	10.0728	28.2563	60.2255	60.684	59.0751	80.7897	3.47298	4.64639	2.74047	4.88827	79.8931	89.2371	81.8138	112.512	probable ABC1 transport protein	FFUJ_10722
XLOC_011021	FMJU01000008.1	1249881	1253718	+	FFC1_10635	14.2986	10.8474	5.55428	26.1617	69.9226	67.77	65.7337	101.698	3.38028	4.18181	1.3207	2.47226	96.1863	103.843	92.7871	139.562	related to nonribosomal peptide synthetase MxcG	FFUJ_10721
XLOC_011637	FMJU01000008.1	1275848	1277659	-	FFC1_10645	125.95	173.51	373.265	150.566	6.1429	4.04412	8.35278	11.3877	75.8578	32.3088	49.8518	21.8847	1.02136	1.21529	3.44581	6.07269	probable mfs-multidrug-resistance transporter	FFUJ_10711
XLOC_011147	FMJU01000008.1	1767636	1769675	+	FFC1_10849	46.4366	32.692	16.4386	73.3345	30.2592	28.4127	31.9746	30.5703	3.5882	1.30872	4.86682	35.4123	20.8213	23.232	31.8178	24.3575	probable galactose oxidase	FFUJ_10517
XLOC_011149	FMJU01000008.1	1776068	1776842	+	FFC1_10852	34.9056	34.9413	55.7489	71.5599	0.550876	0.633575	0.186281	0.258037	6.18248	5.57232	9.8402	20.0598	0.409988	0.947899	0.177664	0.25962	uncharacterized protein FFUJ_10514	FFUJ_10514
XLOC_011738	FMJU01000008.1	1777111	1777518	-	FFC1_10853	6275.22	5388.62	5837.03	4038.86	8.59789	14.8535	22.245	27.1044	2669.82	2487.57	2069.03	2044	4.19075	4.83299	17.7156	40.8213	hypothetical protein FOWG_14499	FFUJ_10513
XLOC_011739	FMJU01000008.1	1778857	1780643	-	FFC1_10854	164.12	243.097	274.486	228.6	2.23179	2.28382	2.69953	2.12111	7.90754	60.0531	80.07	89.3547	0.47858	0.371041	1.67682	0.780529	related to hydrolases or acyltransferases (alpha/beta hydrolase superfamily)	FFUJ_10512
XLOC_011161	FMJU01000008.1	1813233	1813871	+	FFC1_10870	129.309	142.566	250.79	294.522	3.06051	4.44023	4.50773	5.54917	68.3059	51.6289	57.7627	114.625	0.517978	1.23527	1.89686	3.47238	uncharacterized protein FFUJ_10497	FFUJ_10497
XLOC_011751	FMJU01000008.1	1815758	1817912	-	FFC1_10872	136.937	159.911	199.925	219.925	5.84546	6.78917	7.5655	12.6699	99.2988	67.7379	62.9109	103.258	2.9292	2.41862	1.68851	9.46768	related to pathway-specific regulatory protein nit-4	FFUJ_10495
XLOC_011752	FMJU01000008.1	1827034	1828505	-	FFC1_10876	49.9324	86.5511	102.72	22.8272	5.68637	11.9063	8.85371	5.62417	20.5369	21.507	18.4504	3.80295	1.75652	3.46508	3.41631	0.603459	related to LSB3-possible role in the regulation of actin cytoskeletal organization	FFUJ_10491
XLOC_011766	FMJU01000008.1	1944864	1945995	-	FFC1_10905	15.7414	13.6427	15.4998	7.76429	31.7431	141.97	305.797	2990.24	9.98266	3.69644	12.2102	3.41806	3.75782	176.475	463.675	5075.45	gluconate 5-dehydrogenase	FFUJ_10464
XLOC_011198	FMJU01000008.1	2003951	2005072	+	FFC1_10935	2.50099	1.36997	1.90636	2.5007	111.602	96.2249	58.3104	27.1512	1.13925	0.668308	1.51212	1.15756	86.7362	79.8082	65.6538	26.1187	uncharacterized protein FFC1_10935	FFUJ_10438
XLOC_011216	FMJU01000008.1	2090788	2093779	+	FFC1_10970	1.38713	1.4995	0.824397	0.289164	0.0943064	0.0642727	0.0706916	0.0211518	0.262795	0.47174	0.411383	0.306293	0.093568	0.0617495	0.0719666	0.0185483	related to glucan 1,3-beta-glucosidase	FFUJ_10407
XLOC_011810	FMJU01000008.1	2164200	2165446	-	FFC1_11004	6.63644	6.56814	5.59158	9.62748	84.5978	86.381	83.5455	77.0273	1.97753	2.04472	2.41483	1.90522	9.22723	9.74143	21.2496	17.8409	methyltransferase	FFUJ_10374
XLOC_011270	FMJU01000008.1	2288437	2291199	+	FFC1_11052	39.6891	36.1562	24.342	18.5568	26.1263	23.902	23.2634	11.1892	11.6773	14.1416	11.7586	8.4314	18.7663	18.7239	18.7818	11.2715	uncharacterized protein FFC1_11052	FFUJ_10329
XLOC_011296	FMJU01000008.1	2409344	2410948	+	FFC1_11102	0.437153	0.0725593	0.18836	0.0985843	7.03645	4.64943	2.40929	4.18414	0.255595	0.076018	0.144414	0.132949	4.37907	3.41364	2.21445	3.41895	related to ankyrin	FFUJ_10281
XLOC_011325	FMJU01000008.1	2537610	2538875	+	FFC1_11161	1.89098	6.49838	5.4142	2.82034	2.43178	9.19699	8.57432	8.59805	0.256051	5.55435	5.012	1.71361	2.05262	7.76609	6.86435	8.59555	probable flavohemoglobin	FFUJ_10221
XLOC_012379	FMJU01000009.1	21441	22907	-	FFC1_11184	17.8404	10.9599	3.97812	11.3444	53.7407	43.364	29.8632	22.7634	2.59654	1.31377	1.29041	4.99607	27.3433	21.5261	22.0901	21.0299	glycosyltransferase family 31 protein	FFUJ_14072
XLOC_011915	FMJU01000009.1	75261	75771	+	FFC1_11206	193.154	167.478	165.68	151.978	1.92867	1.6202	1.2857	1.04024	90.1641	73.0126	79.6192	78.2288	0.951835	0.418983	0.481029	0.887075	uncharacterized protein Y057_6787	FFUJ_14051
XLOC_012395	FMJU01000009.1	116830	117913	-	FFC1_11227	0.182961	0.0725003	0.172649	0.0801749	47.9118	47.8539	43.3183	27.4616	0.263682	0.183059	0.235377	0.0793198	17.3485	15.4218	15.6479	9.45209	uncharacterized protein FFUJ_14030	FFUJ_14030
XLOC_012420	FMJU01000009.1	240169	241402	-	FFC1_11280	165.874	130.211	51.8769	84.4482	29.4118	24.8752	19.9016	9.34816	35.5733	6.79534	16.0547	34.3921	15.2395	11.5858	13.3036	8.56275	uncharacterized protein FFUJ_13981	FFUJ_13981
XLOC_011959	FMJU01000009.1	247370	248428	+	FFC1_11282	71.4989	57.9605	30.176	38.0393	1.37512	1.45113	1.20896	0.563435	19.2097	9.67033	15.0522	15.8654	0.974075	1.00713	1.11844	0.743053	uncharacterized protein Y057_7328	FFUJ_13979
XLOC_011960	FMJU01000009.1	248640	249167	+	FFC1_11283	74.842	58.3555	29.453	40.9407	1.05584	1.1532	1.21236	0.212079	17.4099	11.6864	15.3718	14.9692	0.600708	0.212362	0.45756	0.154274	DUF221 domain-containing protein	FFUJ_13978
XLOC_011999	FMJU01000009.1	433741	434939	+	FFC1_11355	0.479529	0.242861	0.252656	0.579691	17.1367	13.1963	8.11733	3.10772	0.209405	0.0352175	0.209186	0.0818147	13.5087	11.0435	10.6441	3.10995	probable saccharopine dehydrogenase (NAD, L-lysine-forming)	FFUJ_13908
XLOC_012459	FMJU01000009.1	445532	452655	-	FFC1_11361	10.6635	10.4091	10.2059	9.40593	0.15088	0.211797	0.187005	0.15376	3.98707	4.72445	4.2671	2.56725	0.137063	0.0945037	0.0861188	0.0432644	related to ECM32-DNA dependent ATPase/DNA helicase B	FFUJ_13900
XLOC_012472	FMJU01000009.1	513057	513406	-	FFC1_11389	117.871	179.997	106.278	64.5851	54.3019	87.5095	50.5032	57.293	44.7591	39.8011	35.6052	21.5585	43.4578	55.6259	47.7089	77.558	uncharacterized protein FFUJ_13872	FFUJ_13872
XLOC_012474	FMJU01000009.1	519785	520867	-	FFC1_11392	35.2237	31.736	27.1259	35.896	0.28936	0.342041	0.64712	0.689761	12.9787	12.6581	4.79046	12.3152	0.187148	0.321881	0.791494	0.748799	uncharacterized protein Y057_12174	FFUJ_13869
XLOC_012492	FMJU01000009.1	599674	601225	-	FFC1_11427	248.771	269.235	128.213	81.0213	2830.07	2458.39	2308.38	858.397	287.664	306.184	167.935	120.111	2090.9	1311.79	1092.26	196.481	probable ammonium transporter MEPa	FFUJ_13836
XLOC_012504	FMJU01000009.1	663286	663930	-	FFC1_11449	1578.97	1601.29	1316.73	775.375	22.9022	25.0406	26.7567	31.3373	425.064	402.35	315.86	292.763	8.45073	10.5394	8.12765	12.1337	uncharacterized protein FFUJ_13814	FFUJ_13814
XLOC_012508	FMJU01000009.1	682165	683980	-	FFC1_11456	7.8945	19.3268	7.12946	3.61481	8.09555	6.12283	2.81752	1.78788	4.97523	8.53649	4.06404	2.7807	3.92594	3.85568	1.23662	1.35934	related to 5`-nucleotidase precursor	FFUJ_13807
XLOC_012533	FMJU01000009.1	808734	809886	-	FFC1_11509	57.5966	103.471	128.601	74.4755	3.18196	5.10843	5.34992	13.3006	16.6501	14.1149	17.5219	5.19168	1.60633	2.76005	3.44414	17.6447	related to diacylglycerol pyrophosphate phosphatase DPP1	FFUJ_13754
XLOC_012539	FMJU01000009.1	846681	848836	-	FFC1_11519	1565.04	1675.05	3630.94	3320.06	274.636	559.276	1637.79	628.34	1095.48	676.016	1234.02	687.718	57.8568	235.388	1698.06	172.053	molecular chaperone HtpG	FFUJ_13745
XLOC_012572	FMJU01000009.1	989144	989644	-	FFC1_11569	97.3526	159.889	143.707	54.2254	16.2028	17.7395	15.9683	19.3607	8.29955	6.48949	7.04413	4.98622	7.80227	4.94085	4.33849	17.8037	uncharacterized protein FFUJ_12146	FFUJ_12146
XLOC_012218	FMJU01000009.1	1638372	1643280	+	FFC1_11744	14.0333	12.6745	6.90491	6.85721	0.686403	0.690406	0.715838	0.997027	6.51417	6.38316	2.03817	1.94846	0.117879	0.333204	0.455832	0.956088	related to multidrug resistance protein	#N/A
XLOC_012678	FMJU01000009.1	1693242	1693521	-	FFC1_11769	179.534	379.118	207.066	88.4579	332.315	405.876	276.145	108.472	51.1015	232.086	116.995	43.8862	76.2337	95.2131	94.879	29.8111	related to	FFUJ_12336
XLOC_012692	FMJU01000009.1	1734915	1736175	-	FFC1_11791	45.5553	67.5428	42.5094	18.21	50.6088	57.9992	57.4055	42.8949	18.2625	36.0467	26.1398	12.2701	7.02292	11.5818	14.6684	20.2236	related to covalently-linked cell wall protein	FFUJ_12358
XLOC_012801	FMJU01000009.1	2218953	2219774	-	FFC1_11992	0.287954	0.0328488	0.176209	0.162544	22.4133	23.9243	22.1781	19.5388	0.254195	0.0569184	0.240233	0.281614	2.50443	4.55518	1.84587	4.21445	uncharacterized protein Y057_013	FFUJ_12554
XLOC_012810	FMJU01000009.1	2244247	2246223	-	FFC1_12005	2.62109	2.46413	0.539355	1.02122	76.8133	66.9152	38.757	9.17018	1.84793	0.659718	0.350192	0.489881	61.7596	53.5392	43.5351	6.67434	related to transmembrane transporter Liz1p	FFUJ_12564
XLOC_012874	FMJU01000010.1	252615	261052	+	FFC1_12133	4.7769	3.27596	3.77781	3.42797	82.2145	146.901	143.16	73.8645	3.69407	2.49037	5.32702	3.18355	5.7489	38.3683	29.6899	30.9875	polyketide synthase	FFUJ_12020
XLOC_012882	FMJU01000010.1	290707	308086	+	FFC1_12145	5.6357	5.2676	4.32148	3.60824	0.159869	0.22281	0.217679	0.127728	2.15015	1.67097	1.6509	1.89012	0.058726	0.0286446	0.109184	0.0651337	related to non-ribosomal peptide synthetase	FFUJ_12008
XLOC_013392	FMJU01000010.1	364065	364493	-	FFC1_12168	51.002	48.789	66.1594	53.3495	708.883	1146.87	1220.92	1070.77	6.41639	5.9996	22.135	24.3479	503.256	752.95	495.783	438.042	putative phosphoglycerate mutase family protein	FFUJ_11986
XLOC_012941	FMJU01000010.1	547986	548535	+	FFC1_12247	3.16845	16.944	10.2472	0.807881	7.13248	6.44383	3.88581	3.10136	3.599	15.1713	11.5268	1.39969	0.630181	2.70721	2.43099	1.81316	probable BRT1 protein, down-regulated by mating factor B	FFUJ_11908
XLOC_012967	FMJU01000010.1	644361	649625	+	FFC1_12295	11.9498	9.32617	4.12917	4.4143	41.4183	44.9885	34.8131	18.2792	4.13812	2.41095	0.810039	1.60534	10.0476	14.3943	12.552	13.5197	related to nitric-oxide synthase, salivary gland	FFUJ_11861
XLOC_013466	FMJU01000010.1	706396	706966	-	FFC1_12321	191.805	180.635	165.484	131.67	0.466491	0.426154	0.761764	0.192012	132.325	141.064	162.031	96.7303	0.537391	0.210075	1.03321	0.0806815	uncharacterized protein FMAN_14979	FFUJ_11835
XLOC_013002	FMJU01000010.1	837883	838726	+	FFC1_12382	1.78913	1.43246	0.812212	0.629371	10.9653	10.8135	4.85992	2.53044	1.80428	1.25462	0.798333	0.560052	6.24181	6.15825	4.13045	1.31625	uncharacterized protein Y057_7900	FFUJ_11775
XLOC_013017	FMJU01000010.1	902887	904360	+	FFC1_12409	38.7668	26.6428	13.9254	17.1247	59.8932	53.7489	39.8968	25.5805	13.1971	6.48064	2.40521	5.37065	17.4374	12.7827	22.2275	8.13715	probable DFG5 protein	FFUJ_11748
XLOC_013550	FMJU01000010.1	1099700	1102386	-	FFC1_12472	538.769	515.587	372.13	349.048	31.6141	25.8784	24.6982	22.7332	169.072	149.93	108.906	88.1777	5.24915	1.66372	9.926	5.62178	uncharacterized protein Y057_12277	FFUJ_11690
XLOC_013053	FMJU01000010.1	1114041	1115217	+	FFC1_12476	1044.6	1823.55	1821.23	615.761	4.46572	8.80954	8.51447	6.49554	634.027	302.257	675.24	228.996	1.43402	3.02886	2.54932	5.44633	related to diacylglycerol pyrophosphate phosphatase DPP1	FFUJ_11686
XLOC_013070	FMJU01000010.1	1181501	1181876	+	FFC1_12507	85.864	56.9016	62.2866	167.133	1067.83	1387.71	1457.05	1902.24	18.6393	13.4282	21.8461	53.9106	39.1777	451.775	11.7433	396.141	uncharacterized protein Y057_15090	FFUJ_11655
XLOC_013576	FMJU01000010.1	1217511	1219192	-	FFC1_12523	2.85496	1.94557	2.62266	3.79322	959.823	1207.43	1251.66	2222.28	2.17059	0.352083	2.78502	1.31998	536.816	756.893	861.767	1661.4	related to Dal5p	FFUJ_11639
XLOC_013582	FMJU01000010.1	1236522	1238390	-	FFC1_12531	209.119	209.725	182.239	141.636	4.73935	4.04726	2.93809	3.27715	90.2923	106.361	86.9925	75.1882	2.57431	1.38576	0.521683	0.488099	Uncharacterized protein Y057_9898	FFUJ_11631
XLOC_013597	FMJU01000010.1	1291400	1293051	-	FFC1_12551	191.703	300.587	490.377	332.877	84.3027	100.97	73.1419	151.062	173.659	365.359	425.467	331.43	79.2901	85.21	74.1721	82.506	probable cytochrome P450 55A2	FFUJ_11612
XLOC_013087	FMJU01000010.1	1297332	1297862	+	FFC1_12553	92.1061	75.2329	120.501	158.494	106.682	88.4769	113.68	332.609	46.76	36.5736	17.8984	62.1638	38.8812	20.3081	55.7212	185.962	Phenolic acid decarboxylase padC	FFUJ_11610
XLOC_013603	FMJU01000010.1	1309276	1310990	-	FFC1_12561	224.69	134.956	151.907	75.3503	2.66606	2.98017	2.10769	3.17824	24.6008	66.0758	45.3434	31.9015	0.126968	0.648902	0.258081	0.785633	uncharacterized protein FFUJ_11603	FFUJ_11603
XLOC_013147	FMJU01000010.1	1634776	1636138	+	FFC1_12665	57.5652	136.01	89.3371	39.0331	16.1169	9.74897	13.2406	10.8747	36.7373	78.8688	24.9425	17.1793	8.92836	0.731966	10.4028	10.5096	related to DNA repair exonuclease SIA1	FFUJ_11509
XLOC_013669	FMJU01000010.1	1706433	1708988	-	FFC1_12696	9.21072	8.48647	7.97883	18.0144	79.4952	96.1845	87.261	87.7759	5.51454	5.45173	5.16049	10.4249	7.86771	15.3939	25.8208	32.0067	probable potassium transporter TRK-1	FFUJ_11478
XLOC_013701	FMJU01000010.1	1860341	1861911	-	FFC1_12758	14.6947	11.9328	4.73006	1.33936	49.0742	55.2465	43.0863	47.8172	11.5289	9.19106	3.89601	1.78993	36.9181	48.1437	41.1825	39.9526	related to multidrug resistant protein	#N/A
XLOC_013706	FMJU01000010.1	1874182	1875632	-	FFC1_12765	34.8808	27.9235	12.5413	60.9916	123.275	125.903	117.084	62.71	9.06034	8.29486	8.7679	33.4834	44.8732	44.2928	88.4564	27.3591	gluconolactonase	FFUJ_11410
XLOC_013234	FMJU01000010.1	1936276	1937323	+	FFC1_12793	12.6524	11.4098	8.26389	11.3656	14.7966	15.4918	25.0496	174.524	4.21392	1.0627	2.76771	3.23815	4.63592	2.62245	5.48682	238.242	related to TRI15-putative transcription factor	FFUJ_11382
XLOC_013735	FMJU01000010.1	2005539	2007951	-	FFC1_12826	65.2827	70.9849	50.9609	43.2215	1.80329	4.20452	5.98679	14.6163	51.8835	60.3195	33.223	36.8571	1.14932	3.65708	6.64366	22.5876	related to large-conductance mechanosensitive channel	FFUJ_11349
XLOC_014187	FMJU01000011.1	48411	49020	-	FFC1_12996	202.605	211.43	455.851	595.893	1.62661	2.36165	5.19044	71.1868	81.7035	66.9041	193.233	243.283	0.641704	0.758652	5.1689	119.531	hypothetical protein FOXG_08226	FFUJ_04670
XLOC_014188	FMJU01000011.1	55374	55954	-	FFC1_12998	203.6	595.14	553.47	193.053	1.23516	4.76487	5.10032	3.72468	88.4833	62.6386	82.0731	82.2159	1.02649	2.69769	0.342617	1.62242	hypothetical protein FSPOR_7648	FFUJ_04672
XLOC_013838	FMJU01000011.1	119875	121562	+	FFC1_13024	36.0418	30.7283	47.3857	62.6121	30.6507	49.761	91.0208	75.1746	14.9261	8.12353	13.1059	30.2029	18.3904	25.8353	40.9055	13.7735	related to E.coli tetracycline resistance protein TCR1	FFUJ_04697
XLOC_014293	FMJU01000011.1	680196	681971	-	FFC1_13202	25.4635	27.3211	10.241	8.21949	508.463	422.855	295.328	293.028	3.78869	7.22137	6.1842	2.46337	150.746	19.8388	19.3417	243.962	NCS1 family nucleobase:cation symporter-1	FFUJ_04867
XLOC_014366	FMJU01000011.1	1061826	1063926	-	FFC1_13322	22.9992	61.9857	30.1275	23.1271	69.9626	53.2179	56.9235	72.1837	19.7889	2.20179	18.1384	7.40684	40.4446	33.3863	32.2478	43.5152	Nucleolar GTP-binding protein 1	FFUJ_04983
XLOC_014003	FMJU01000011.1	1160848	1162557	+	FFC1_13348	289.822	396.946	246.344	195.819	4.45846	5.43125	6.36998	6.2456	104.512	121.195	50.7113	72.2252	4.99364	6.17525	7.67043	8.86459	related to purine-cytosine permease	FFUJ_05007
XLOC_014063	FMJU01000011.1	1459625	1460946	+	FFC1_13454	927.326	879.953	771.789	818.024	25.5189	24.707	23.1064	14.5648	602.067	565.649	280.95	518.772	4.60664	6.57085	5.06898	3.37653	glycerol-3-phosphate dehydrogenase [NAD+]	FFUJ_05107
XLOC_014072	FMJU01000011.1	1496745	1498502	+	FFC1_13468	103.586	151.994	67.2391	57.3571	300.981	366.415	123.888	121.547	115.536	186.765	95.6661	78.0233	71.4741	271.211	78.4402	42.4108	related to putative tartrate transporter	FFUJ_05120
XLOC_014445	FMJU01000011.1	1515991	1516338	-	FFC1_13477	40.833	31.6472	120.205	96.3226	8.26292	6.65678	20.6113	9.00391	33.228	16.8131	34.7739	23.1663	3.55702	6.11177	22.5574	6.29734	branched-chain amino acid aminotransferase	FFUJ_05129
XLOC_014107	FMJU01000011.1	1642300	1644855	+	FFC1_13532	172.573	220.746	153.199	95.558	17.8553	16.6635	16.4392	16.8861	71.0547	93.0228	45.7765	30.0467	1.97643	1.32466	1.66491	2.02698	related to interferon-regulated resistance GTP-binding protein	FFUJ_05181
XLOC_014110	FMJU01000011.1	1657589	1659004	+	FFC1_13536	203.931	242.356	257.846	217.153	6.6172	8.15556	10.3668	8.44002	67.88	64.1695	48.5462	89.9408	2.44295	4.07628	4.27448	4.86836	Metal tolerance protein 5	FFUJ_05185
XLOC_014499	FMJU01000011.1	1811097	1812022	-	FFC1_13596	64.5228	62.4441	41.0125	36.6562	823.927	1037.44	1605.21	1966.66	24.4023	26.4237	19.1658	15.8415	158.526	679.555	1362.12	2055.38	probable rAsp f 9 allergen	FFUJ_05244
XLOC_014560	FMJU01000012.1	83727	84067	+	FFC1_13706	54674.4	48418.8	37818.9	35037	94.7895	108.995	106.414	86.1111	21614.8	23203.6	17981.4	20440.2	70.6078	79.129	113.588	63.1298	hydrophobin 3	FFUJ_09128
XLOC_014566	FMJU01000012.1	112081	114091	+	FFC1_13716	57.6438	136.392	91.9504	28.3619	149.844	178.296	147.573	100.101	57.745	164.04	108.996	42.3036	41.2906	30.4623	49.152	27.79	probable GAP1-General amino acid permease	FFUJ_09118
XLOC_014656	FMJU01000012.1	434279	438487	+	FFC1_13859	3.40884	3.54767	3.55616	2.90718	0.846766	1.56229	2.55432	51.4199	2.0787	1.84796	0.638024	0.719538	0.187309	1.28278	2.99575	86.9457	Protein SERAC1	FFUJ_08979
XLOC_015018	FMJU01000012.1	446323	447384	-	FFC1_13864	235.59	216.132	199	198.506	40.056	72.466	126.99	690.232	122.862	70.5424	65.4192	77.6817	17.3561	64.87	157.908	1129.4	uncharacterized protein Y057_7042	FFUJ_08974
XLOC_014699	FMJU01000012.1	611639	613464	+	FFC1_13928	16.3225	23.558	10.8206	16.5433	56.82	51.4766	31.0231	64.3896	7.96863	11.7484	8.84195	10.4144	30.732	32.8478	19.7274	34.3157	amino-acid permease inda1	FFUJ_08913
XLOC_015050	FMJU01000012.1	640861	641418	-	FFC1_13937	3130.09	2674.01	2935.13	3599.38	379.076	708.234	1055.68	2261.83	1171.6	495.445	264.261	955.015	254.418	829.793	1076.38	2336.11	#N/A	FFUJ_08903
XLOC_014731	FMJU01000012.1	780484	783899	+	FFC1_13993	13.8707	20.0547	22.4914	19.4509	6.10515	6.9395	12.1333	45.8576	6.67469	6.3485	8.1751	3.76858	1.39487	4.50221	7.03379	52.9645	potassium/sodium efflux P-type ATPase, fungal-type	FFUJ_09699
XLOC_015122	FMJU01000012.1	982126	985411	-	FFC1_14063	130.143	83.3274	92.9637	89.601	10.8748	27.9826	60.8965	53.6932	74.1207	59.5601	65.1981	53.5478	2.82296	29.4107	84.5516	67.5743	related to TAD2-tRNA-specific adenosine deaminase 2	FFUJ_08783
XLOC_015166	FMJU01000012.1	1222989	1224650	-	FFC1_14146	42.6798	11.1738	4.97905	3.36964	66.3748	11.3127	15.3312	22.1906	42.5204	11.1892	2.96817	2.83286	67.4441	7.59342	5.56271	3.0351	probable GAP1-General amino acid permease	FFUJ_08705
XLOC_014862	FMJU01000012.1	1549698	1551120	+	FFC1_14243	231.235	129.855	63.3783	58.0824	4.77806	6.12612	7.30529	2.8303	37.2383	20.6199	11.3817	14.0658	0.399978	0.933757	2.24096	1.09678	Branched-chain-amino-acid aminotransferase-like protein 2	FFUJ_08611
XLOC_015258	FMJU01000012.1	1805434	1806409	-	FFC1_14322	75.924	123.826	157.455	90.404	43.1571	48.762	81.474	109.912	17.5126	15.7753	5.27038	23.6096	10.7317	10.1513	48.1184	46.7484	ph protein	FFUJ_08536
XLOC_015520	FMJU01000013.1	109510	110229	-	FFC1_14401	9866.98	8867.25	18757.1	16649.1	147.997	130.448	192.17	343.394	8858.14	5985.66	4766.42	6699.13	230.194	185.755	274.943	344.099	#N/A	FFUJ_08086
XLOC_015297	FMJU01000013.1	110478	112521	+	FFC1_14402	74.2786	52.1029	149.062	89.1455	3.62648	3.25993	1.77896	2.88457	74.4822	27.5386	28.1155	45.5563	5.85244	5.19616	2.41344	3.15598	uncharacterized protein FFE2_12643	FFUJ_08087
XLOC_015522	FMJU01000013.1	114045	114700	-	FFC1_14404	2.25034	0.905091	2.88243	1.31593	166.191	197.591	140.471	83.9203	3.66318	1.37903	3.5235	2.07236	13.8308	29.6858	35.0887	14.0943	#N/A	FFUJ_08089
XLOC_015534	FMJU01000013.1	182397	205244	-	FFC1_14430	15.9195	17.7068	25.7536	27.8918	0.0337423	0.100654	0.0496886	0.0777539	5.08049	10.0296	7.29589	10.876	0.0135604	0.078236	0.0276806	0.0701109	related to non-ribosomal peptide synthetase	FFUJ_08113
XLOC_015312	FMJU01000013.1	207715	212659	+	FFC1_14431	34.564	78.266	80.4624	78.1636	0.191131	0.255187	0.317257	0.339229	17.8804	35.6045	39.4257	40.2645	0.0990966	0.231413	0.226669	0.161762	related to multidrug resistance protein	FFUJ_08114
XLOC_015313	FMJU01000013.1	213603	216343	+	FFC1_14432	104.722	136.672	116.386	180.765	2.60606	3.25157	3.28335	3.53224	56.2197	70.5946	72.8452	112.022	0.706898	0.902703	1.31041	0.575857	related to peroxisomal amine oxidase (copper-containing)	FFUJ_08115
XLOC_015568	FMJU01000013.1	367798	369240	-	FFC1_14495	0.834728	0.45743	0.359685	0.294222	47.6193	34.3439	27.1923	32.1044	0.498826	0.099197	0.375981	0.280934	10.3356	7.37108	3.82604	26.0735	related to integral membrane protein PTH11	FFUJ_08179
XLOC_015583	FMJU01000013.1	438340	438852	-	FFC1_14517	1346.63	1132.85	1656.78	1727.42	22.7514	31.2531	74.3724	64.5174	1128.64	806.643	650.216	877.19	9.03821	8.75363	64.1785	39.0279	#N/A	FFUJ_08204
XLOC_015639	FMJU01000013.1	694152	694971	-	FFC1_14612	25.8231	47.7105	16.8175	20.3973	109.147	111.403	69.4591	59.8524	3.33385	11.0952	3.50798	8.95297	25.9692	12.2897	36.6996	32.4217	#N/A	FFUJ_08300
XLOC_015650	FMJU01000013.1	779080	780035	-	FFC1_14635	235.97	409.336	668.991	443.082	95.879	218.214	308.204	132.539	57.6837	166.645	103.107	42.5654	45.0247	109.743	160.115	72.18	cytochrome c	FFUJ_08319
XLOC_015414	FMJU01000013.1	818220	820827	+	FFC1_14648	60.7324	71.9789	35.1556	27.3348	124.329	57.7174	79.7574	106.315	43.157	16.2535	11.3431	9.01056	53.8484	24.9669	34.2441	82.9823	related to heat shock transcription factor HSF21	FFUJ_08331
XLOC_015439	FMJU01000013.1	980682	982357	+	FFC1_14702	16.8054	14.5595	33.8942	51.9394	0.474306	0.683891	1.03839	0.557317	13.6508	8.40785	3.31317	5.64912	0.131486	0.174009	0.277151	0.280017	related to aspartic proteinase precursor	FFUJ_08385
XLOC_015716	FMJU01000013.1	1112303	1112690	-	FFC1_14739	605.388	472.84	268.427	397.503	682.478	704.322	457.065	212.179	55.5555	57.7013	170	191.082	296.796	238.227	212.539	184.302	#N/A	FFUJ_08417
XLOC_015478	FMJU01000013.1	1259259	1261309	+	FFC1_14789	11.3116	13.898	6.22557	11.8429	89.6742	77.9971	46.5417	34.9729	0.431226	0.79363	1.54946	3.72866	4.09024	12.4112	9.17324	23.8535	MFS transporter, SP family, general alpha glucoside:H+ symporter	FFUJ_08463
XLOC_015763	FMJU01000014.1	20227	27753	+	FFC1_14829	146.482	171.357	118.259	36.5683	9.17592	8.06695	7.64658	8.82611	37.4123	52.7987	49.6058	37.0882	13.066	10.4796	10.8232	11.0139	polyketide synthase	FFUJ_02105
XLOC_015968	FMJU01000014.1	31823	32678	-	FFC1_14832	272.188	254.446	203.627	158.86	7.86293	8.24292	9.21414	22.1588	141.245	151.677	96.669	155.55	10.7762	12.081	13.0159	35.7162	FUB4	FFUJ_02108
XLOC_015766	FMJU01000014.1	33441	34873	+	FFC1_14833	118.466	111.08	96.6177	42.5654	5.92046	6.90551	6.93347	11.9579	32.1164	33.2245	17.6573	20.927	8.59657	9.94565	9.78858	18.4306	homoserine O-acetyltransferase	FFUJ_02109
XLOC_015768	FMJU01000014.1	45734	46846	+	FFC1_14837	81.628	56.8321	70.1361	45.9304	0.114631	0.265568	0.347004	0.287853	33.1083	29.6891	33.8388	21.3049	0.0827944	0.214884	0.286253	0.32178	related to zinc-binding dehydrogenase	FFUJ_02112
XLOC_015973	FMJU01000014.1	64336	65595	-	FFC1_14842	2049.03	2099.47	1578.85	1455.55	44.724	78.5016	92.4712	67.1843	464.965	114.048	356.202	126.02	24.181	65.4833	82.6291	73.2296	FUB10_GIBF5RecName: Full=Fusaric acid cluster transcription factor FUB10; AltName: Full=Fusaric acid biosynthesis protein 10	FFUJ_02117
XLOC_015771	FMJU01000014.1	64200	64393	+	FFC1_14842	4826.45	4975.77	3872.93	3412.36	90.3975	176.651	199.625	139.238	1140.57	618.313	891.913	468.181	59.6109	171.42	208.777	164.64	FUB10_GIBF5RecName: Full=Fusaric acid cluster transcription factor FUB10; AltName: Full=Fusaric acid biosynthesis protein 10	FFUJ_02117
XLOC_015805	FMJU01000014.1	230795	234265	+	FFC1_14912	5.21247	17.7532	9.95021	2.20018	21.2283	20.6812	39.4044	25.5429	2.6517	2.08237	3.32437	1.07193	14.8398	9.40764	38.0552	25.3286	probable bifunctional P-450:NADPH-P450 reductase	FFUJ_02192
XLOC_016019	FMJU01000014.1	273855	275585	-	FFC1_14933	3.27735	5.27654	1.03814	0.675031	0.0513751	0.252505	0.106844	0.0911219	2.42496	1.04367	0.676923	0.320441	0.0340819	0.217853	0.0331218	0.157877	related to sugar transport protein STL1	FFUJ_02213
XLOC_016051	FMJU01000014.1	435568	436512	-	FFC1_15002	45.8919	75.8145	47.1167	15.2464	7.20479	4.88045	6.8517	2.17283	3.88423	9.38859	18.7404	5.42484	1.14694	1.91747	3.33946	1.57455	uncharacterized protein Y057_4979	FFUJ_02279
XLOC_015857	FMJU01000014.1	454761	456192	+	FFC1_15008	48.9273	34.9313	18.0005	33.2932	0.456328	0.765489	0.516313	0.303667	3.63905	1.55336	5.73899	10.7114	0.14041	0.555024	0.756233	0.258208	related to methyltransferase	FFUJ_02285
XLOC_015865	FMJU01000014.1	487104	488981	+	FFC1_15021	61.4989	69.0431	79.3989	16.6488	72.1569	356.184	704.701	653.887	61.8206	57.9449	21.1782	9.83345	48.6012	411.877	1024.36	958.167	MFS transporter, SP family, sugar:H+ symporter	FFUJ_02297
XLOC_015878	FMJU01000014.1	541082	543775	+	FFC1_15041	10.0898	10.2414	8.73073	7.73745	433.058	405.744	392.31	435.4	4.51718	4.3325	4.93976	3.99545	80.6425	44.8326	94.0558	116.724	related to RF2 protein	FFUJ_02318
XLOC_016084	FMJU01000014.1	612209	617330	-	FFC1_15072	22.8062	26.0873	16.4226	19.1046	2.43349	1.45188	1.23296	0.775024	10.8699	14.8184	9.64969	10.2837	0.807134	0.826915	0.923934	0.220525	related to ABC transporter	FFUJ_02348
XLOC_015893	FMJU01000014.1	618702	619905	+	FFC1_15073	1771.99	1498.02	1654.03	2556.36	3.66843	4.45963	4.33691	5.54563	771.272	626.027	714.782	1226.25	0.778867	2.94853	2.58735	7.12229	related to transcription co-repressor GAL80	FFUJ_02349
XLOC_015894	FMJU01000014.1	626420	627399	+	FFC1_15076	679.412	740.854	784.18	490.339	26.4911	26.0081	38.3663	16.8233	40.3727	57.3084	245.223	116.73	6.46646	13.6938	19.6917	13.0661	related to YRO2 protein	FFUJ_02352
XLOC_016099	FMJU01000014.1	702082	702816	-	FFC1_15103	104.216	75.0566	38.301	83.7648	419.987	585.535	598.801	315.329	20.098	18.183	10.8715	41.3051	221.874	363.575	286.566	195.42	probable PRX1-mitochondrial isoform of thioredoxin peroxidase	FFUJ_02378
XLOC_015917	FMJU01000014.1	732836	735937	+	FFC1_15115	0.616443	0.664087	0.433198	0.649215	105.685	83.3093	70.176	65.9254	1.0028	0.955512	0.720141	0.892834	23.1261	18.6659	19.3942	17.7037	uncharacterized protein FFUJ_02390	FFUJ_02390
XLOC_016127	FMJU01000014.1	929056	938157	-	FFC1_15164	49.5046	43.3504	42.4238	42.4719	0.0627617	0.272186	0	3.36635	18.8064	22.8754	12.0268	9.85	0.0684784	0.32867	0	5.72242	#N/A	#N/A
XLOC_016177	FMJU01000015.1	137157	138194	+	FFC1_15252	34.3296	47.6169	31.0278	24.1284	1.0803	1.04901	0.63178	0.199101	14.6368	28.9009	17.0635	18.9139	0.226341	0.301805	0.742706	0.214805	probable hydrolases of the alpha/beta superfamily	FFUJ_12643
XLOC_016204	FMJU01000015.1	227613	230322	+	FFC1_15297	1100.25	1446.81	1099.76	498.189	8.33503	8.71515	6.2479	3.69167	319.568	215.542	373.31	313.808	3.63987	4.15596	3.87939	2.61959	probable subtilisin-like serine protease	FFUJ_12688
XLOC_016402	FMJU01000015.1	333869	335501	-	FFC1_15343	7.10986	7.59148	1.98758	9.92232	8.86262	10.3216	9.03552	6.70781	2.48399	2.27218	0.78278	3.68018	1.2348	4.29977	5.03248	0.782008	GTP-binding protein YchF	FFUJ_12730
XLOC_016320	FMJU01000015.1	746011	746580	+	FFC1_15514	0.222262	0.0472256	0.0870456	0	36.638	52.5331	38.9303	23.4661	0.215821	0.0953456	0.0926385	0	7.71272	9.73967	5.56894	11.9281	#N/A	FFUJ_12909
XLOC_016490	FMJU01000015.1	749141	750757	-	FFC1_15516	95.1447	87.0955	58.5846	21.3431	0.289875	0.220925	0.495168	0.30313	50.5081	71.2319	40.8025	17.6403	0.127595	0.168436	0.265265	0.150489	probable benzoate 4-monooxygenase cytochrome P450	FFUJ_12911
XLOC_016520	FMJU01000016.1	10799	11422	+	FFC1_15561	68.249	39.128	62.7696	25.9288	0	0.080218	0.178295	0	23.8078	22.5403	28.2497	12.1122	0	0.0784717	0.400039	0	hydrophobic surface binding protein A	#N/A
XLOC_016548	FMJU01000016.1	160089	162896	+	FFC1_15610	8.33223	8.98727	6.85132	6.54113	0.0103439	0.0307952	0	0.0280295	0.86172	0.81701	0.723472	0.441605	0	0.0401701	0	0.0340741	uncharacterized protein FFNC_15499	#N/A
XLOC_016549	FMJU01000016.1	166670	167374	+	FFC1_15612	634.313	689.2	508.18	463.79	3.15373	2.62017	2.88472	2.42908	85.2266	8.38642	71.6001	110.014	4.8434	2.80839	4.25164	3.09862	#N/A	#N/A
XLOC_016653	FMJU01000016.1	267727	269853	-	FFC1_15626	54.9475	45.254	63.2388	55.8118	0.182698	0.144782	0.166363	0.0552977	18.3855	3.76975	1.83365	7.664	0.299921	0.17843	0.288231	0.0402255	sentrin sumo-specific	FFUJ_14238
XLOC_016594	FMJU01000016.1	489002	490192	+	FFC1_15688	131.426	85.2812	83.1834	98.8541	0.223344	0.092597	0.0990257	0.0184515	27.8021	19.3294	18.1842	25.3158	0.164234	0.0797398	0.171566	0.033967	#N/A	FFUJ_14185
XLOC_016686	FMJU01000016.1	520999	522284	-	FFC1_15697	35.5794	32.097	38.5942	35.5574	0.0524055	0.0246717	0.0539362	0.0437338	11.9538	6.52782	8.67778	7.97547	0	0	0.0934466	0.0391243	nuclear condensin complex subunit Smc2, putative	FFUJ_14179
FFC1_15830	FMJU01000017.1	247660	248136	+	FFC1_15830	168.068	141.604	132.748	118.154	26.72	45.525	61.4934	187.325	30.1013	38.8972	52.1105	43.9855	23.8401	57.412	84.9598	287.839	uncharacterized protein FFUJ_03788	FFUJ_03788

## Sheet: Intensity photoinduction
Probe	Chromosome	Start	End	Probe Strand	Feature	WT_0	WT_15	WT_60	WT_240	WC_0	WC_15	WC_60	WC_240	WT_0_desv	WT_15_desv	WT_60_desv	WT_240_desv	WC_0_desv	WC_15_desv	WC_60_desv	WC_240_desv	Description	IMI
XLOC_010099	FMJU01000007.1	1441422	1441931	+	null	2.31675	1.42991	6.31914	4.31587	1.23511	3.1105	12.6909	80.4804	3.09186	1.85712	3.27416	2.84947	0.0546651	1.59638	20.539	77.7069	#N/A	#N/A
XLOC_005514	FMJU01000003.1	4004616	4004806	-	null	0.295101	0	0.562668	0.814496	2.56344	1.25716	1.31596	25.0844	0.561001	0	0.771373	0.923415	0.621584	1.06243	2.27995	28.013	#N/A	#N/A
XLOC_005223	FMJU01000003.1	2398535	2398706	-	null	8.66521	2.30586	0	2.13685	5.33558	8.11058	10.7381	0	3.76135	3.88144	0	1.85192	4.54248	1.3715	1.41517	0	#N/A	#N/A
XLOC_010686	FMJU01000007.1	2115578	2116282	-	null	10.93	76.1051	58.0495	34.3977	1.56808	1.12826	4.89116	2.44163	5.50155	26.373	13.9761	9.72407	2.5881	1.08183	2.3966	0.552313	#N/A	#N/A
XLOC_001274	FMJU01000001.1	336634	338760	-	FFC1_00114	5.83925	4.1695	2.00741	1.21652	0	0.0106354	0	0	0.495112	1.17991	1.61269	1.39839	0	0	0.0265188	0	related to tenascin X precursor	FFUJ_00081
XLOC_001331	FMJU01000001.1	687123	688221	-	FFC1_00245	75.03	55.1876	243.855	61.1905	10.3071	11.1054	12.3804	22.6878	52.476	40.1136	118.427	31.2837	2.78274	2.92361	5.15871	6.25002	related to endo-polygalacturonase 6	FFUJ_00204
XLOC_000174	FMJU01000001.1	903803	904143	+	FFC1_00338	39.8864	72.0177	318.074	336.93	0.541105	1.56573	4.24219	1.9346	31.8222	59.2122	247.535	302.299	0.708498	1.01144	5.77673	2.72252	conidiation-specific protein 10	FFUJ_00295
XLOC_000249	FMJU01000001.1	1202243	1203133	+	FFC1_00456	15.5264	4.53624	3.23414	1.99928	19.7937	16.1493	13.5278	10.3948	9.75958	3.04514	0.756679	0.476372	6.95892	3.71773	2.86447	3.91142	related to TIM barrel metal-dependent hydrolase	FFUJ_00414
XLOC_001436	FMJU01000001.1	1265210	1267085	-	FFC1_00478	1.57123	23.599	43.6419	23.6677	2.69076	2.49411	2.04318	2.54603	0.36377	4.24363	14.1644	11.7898	0.868765	0.356023	1.32219	1.41129	probable deoxyribodipyrimidine photo-lyase PHR	FFUJ_00436
XLOC_001482	FMJU01000001.1	1455949	1456923	-	FFC1_00549	20.5416	81.3261	129.428	27.4413	142.241	163.254	142.767	31.797	3.39215	49.3279	17.91	3.35095	83.1826	120.698	114.694	12.0312	Putative methyltransferase C70.08c	FFUJ_00502
XLOC_001548	FMJU01000001.1	1929173	1930762	-	FFC1_00692	50.2728	40.1664	14.3816	10.4916	52.7422	73.4743	161.115	88.2891	17.0966	8.24967	5.29545	4.42661	25.5787	56.7222	207.329	127.017	aldehyde dehydrogenase	FFUJ_00634
XLOC_000421	FMJU01000001.1	2112777	2113403	+	FFC1_00754	52.6531	253.033	373.884	141.491	0.784343	1.91561	2.54694	2.24693	16.1594	66.54	64.223	99.9609	0.118961	1.00012	1.70381	0.731348	hypothetical protein FVEG_00634	FFUJ_00691
XLOC_001804	FMJU01000001.1	3405442	3406505	-	FFC1_01162	14.3185	53.3026	334.612	60.7515	4.13339	5.6696	8.09321	3.57065	10.5176	39.7889	264.594	55.3662	1.35697	2.48916	6.95096	1.35739	related to short-chain alcohol dehydrogenase	FFUJ_01088
XLOC_001813	FMJU01000001.1	3465877	3473855	-	FFC1_01180	1.51665	6.33657	3.80595	3.34551	5.71535	4.96579	5.0778	5.41041	0.377856	0.532315	1.80324	0.676993	2.80877	2.80724	2.1301	3.13698	related to papaya ringspot virus polyprotein	FFUJ_01103
XLOC_001820	FMJU01000001.1	3530572	3531885	-	FFC1_01196	78.3847	27.9677	13.7681	13.616	27.7395	16.8169	14.3336	11.9593	23.1441	11.4835	5.48399	2.03337	22.5067	10.9183	11.6084	6.30385	probable ASP3-1-L-asparaginase II	FFUJ_01118
XLOC_000761	FMJU01000001.1	4104413	4104775	+	FFC1_01379	60.8104	521.498	1117.84	1392.84	16.75	26.0855	32.9734	27.4967	15.647	118.629	436.152	698.19	4.94319	10.8655	13.5586	10.5342	conidiation-specific expression protein	FFUJ_01292
XLOC_001922	FMJU01000001.1	4149196	4152159	-	FFC1_01396	397.673	307.446	148.353	85.1222	51.5464	45.1751	50.922	32.142	153.344	108.594	97.8428	29.9754	26.2958	18.0975	10.5867	14.8631	related to verprolin	FFUJ_01309
XLOC_001946	FMJU01000001.1	4243415	4244059	-	FFC1_01433	31567.6	33177.1	69509.9	82267.2	831.339	1154.56	8849.72	6818.16	13409.4	5634.41	14950.6	23218.5	475.619	652.366	12758.4	6565.01	probable heat shock protein 30	FFUJ_01346
XLOC_000791	FMJU01000001.1	4302976	4304157	+	FFC1_01449	6119.33	5281.54	9508.03	10405.8	33.8775	38.8176	297.267	347.375	1989.62	815.404	2460.46	2742.39	32.109	25.0772	445.442	263.591	related to Zn-dependent oxidoreductases	FFUJ_01363
XLOC_001975	FMJU01000001.1	4463050	4464703	-	FFC1_01486	157.251	212.478	666.195	542.43	10.1294	25.2797	48.528	470.555	79.2175	71.725	155.288	84.753	6.12167	24.2169	40.0265	755.499	related to mitochondrial integral membrane protein	FFUJ_01396
XLOC_002017	FMJU01000001.1	4778175	4779074	-	FFC1_01589	340.888	1348.43	1133.09	731.527	102.963	106.134	132.36	166.41	100.117	305.559	179.663	202.381	29.7514	47.216	83.935	89.5798	related to transcriptional repressor	FFUJ_01494
XLOC_001060	FMJU01000001.1	5821226	5821966	+	FFC1_01905	6.27801	5.33595	32.1048	10.9816	5.68778	7.4681	6.04819	5.71646	2.38292	2.1095	19.1226	4.87518	1.55197	1.04029	0.966638	2.14108	uncharacterized protein LW93_11437	FFUJ_01785
XLOC_002262	FMJU01000001.1	6248548	6249891	-	FFC1_02034	508.541	850.563	1033.52	797.743	0.775739	2.11188	3.43517	2.07336	122.48	162.314	190.425	365.977	0.193306	0.620085	1.46525	0.437189	uncharacterized protein FFUJ_01907	FFUJ_01907
XLOC_002308	FMJU01000001.1	6473376	6474048	-	FFC1_02122	5.25536	6.64626	126.416	27.1319	0.724869	0.895874	3.31958	1.10066	2.16373	1.70198	53.8663	9.34431	0.645538	0.147686	4.24077	0.49881	probable organic hydroperoxide resistance protein	FFUJ_01993
XLOC_003212	FMJU01000002.1	95963	102233	-	FFC1_02261	0.00699724	0.00580145	0.0221748	0	1.1594	2.72857	10.1433	12.2238	0.00676978	0.00976554	0.037324	0	0.539749	2.9676	4.37999	12.6294	bikaverin cluster-polyketide synthase	FFUJ_06742
XLOC_002475	FMJU01000002.1	567766	569354	+	FFC1_02450	4.07102	12.7739	37.3487	9.95453	0.579642	0.523516	1.07467	0.426648	2.45027	4.6506	22.675	5.40521	0.189367	0.154001	0.48994	0.196041	probable MNN4-regulates the mannosylphosphorylation	FFUJ_06923
XLOC_003325	FMJU01000002.1	727010	728716	-	FFC1_02494	0.26159	3.69222	3.84847	0.318978	0.351312	0.281186	0.228397	0.348103	0.252314	3.23525	1.51619	0.103209	0.366204	0.217791	0.186909	0.508894	probable maltase	FFUJ_06962
XLOC_003350	FMJU01000002.1	865072	866031	-	FFC1_02545	1.53344	1.24736	5.04198	8.89325	0.593971	0.34821	0.359811	0.75103	0.691435	0.2922	2.82085	3.73697	0.384355	0.338208	0.236646	0.10525	related to hydrolases or acyltransferases (alpha/beta hydrolase superfamily)	FFUJ_07012
XLOC_003351	FMJU01000002.1	866295	867695	-	FFC1_02546	4.68046	5.92405	15.1869	25.2773	1.5565	1.76334	0.954474	2.54648	1.51887	0.983451	6.35449	6.66127	0.851597	1.00174	0.615839	1.75735	related to 6-hydroxy-D-nicotine oxidase	FFUJ_07013
XLOC_002534	FMJU01000002.1	907175	907784	+	FFC1_02565	87.9861	401.091	805.461	226.407	1.25567	2.95077	5.19275	2.42592	60.0817	259.036	608.829	116.419	0.301142	0.857903	4.89363	1.35099	uncharacterized protein FFB20_00222	FFUJ_07032
XLOC_003553	FMJU01000002.1	1881912	1883685	-	FFC1_02904	0.863381	2.49518	7.94443	1.01526	0.965687	1.43892	1.03224	1.34045	0.0783001	0.952639	3.69036	0.375903	0.723832	1.09606	0.842811	0.42268	related to mfs-multidrug-resistance transporter	FFUJ_07351
XLOC_003571	FMJU01000002.1	2036932	2037327	-	FFC1_02940	251.29	940.979	1717.02	524.184	24.8539	45.7147	62.3575	43.9454	86.9581	289.746	567.069	195.781	13.3657	15.8805	14.8487	7.76893	tubulin gamma chain	FFUJ_07384
XLOC_003580	FMJU01000002.1	2079204	2079798	-	FFC1_02952	137.553	471.709	633.433	115.399	3.68221	5.58208	7.01722	5.5097	16.2756	52.1963	86.378	48.5859	1.69581	0.847604	0.980318	0.911533	related to mismatched base pair and cruciform dna recognition protein	FFUJ_07396
XLOC_002770	FMJU01000002.1	2304464	2305582	+	FFC1_03014	294.35	1065.91	1701.53	270.674	42.273	41.4701	45.6324	45.3689	83.819	288.716	543.001	79.9232	6.29532	6.63099	4.10784	3.8699	uncharacterized protein FPRO_08028	FFUJ_07454
XLOC_002806	FMJU01000002.1	2463989	2465227	+	FFC1_03075	9.43341	194.299	85.6931	29.7675	14.6006	11.5784	12.1341	13.0719	4.66019	36.6003	24.4457	8.58828	5.88692	3.29903	1.97321	3.0278	related to arabinose 5-phosphate isomerase	FFUJ_07515
XLOC_002855	FMJU01000002.1	2756733	2758969	+	FFC1_03162	37.2143	115.873	132.31	17.0999	7.6868	18.7536	8.62971	7.83447	10.3702	13.2618	47.5538	3.11846	0.712229	8.1574	1.46389	2.80396	sterol O-acyltransferase	FFUJ_07599
XLOC_002988	FMJU01000002.1	3454483	3455386	+	FFC1_03389	1.45188	5.26086	26.1299	5.97408	1.29853	0.853452	0.751454	1.0633	0.472316	0.629142	13.9975	3.54045	0.81828	0.428371	0.321603	0.804597	related to anthranilate synthase component II	FFUJ_07815
XLOC_003804	FMJU01000002.1	3456367	3457821	-	FFC1_03390	34.5148	7.47926	5.74996	9.69334	69.781	46.3678	37.9745	45.4467	29.3915	1.70735	2.53231	5.57539	17.0867	9.59086	7.99914	15.4648	CMGC/SRPK protein kinase	FFUJ_07816
XLOC_003808	FMJU01000002.1	3492860	3495622	-	FFC1_03399	357.793	1157.3	1363.37	377.337	258.483	355.309	420.495	223.498	99.8854	217.264	327.858	35.8796	175.064	248.466	273.061	93.2974	uncharacterized protein LW93_12912	FFUJ_07825
XLOC_003098	FMJU01000002.1	4091912	4093411	+	FFC1_03596	18.7442	29.3438	92.7768	48.6501	0.325102	0.889109	1.5572	0.665699	6.51611	9.55319	63.1707	28.9178	0.230504	0.2659	1.51274	0.53809	S-(hydroxymethyl)glutathione dehydrogenase/alcohol dehydrogenase	FFUJ_08014
XLOC_004101	FMJU01000003.1	478191	480297	+	FFC1_03959	0.043622	0	0	0	8.94225	6.90969	3.85209	1.40331	0.0559999	0	0	0	2.12096	3.90506	1.97431	0.615595	related to integral membrane protein	FFUJ_05471
XLOC_004918	FMJU01000003.1	503069	504172	-	FFC1_03969	28.7197	66.5748	99.4347	42.5653	0.421981	1.80347	2.93491	2.42014	20.088	52.8652	97.7935	36.9284	0.481298	1.9678	1.87477	2.99408	related to aldo-keto reductase family protein	FFUJ_05481
XLOC_004125	FMJU01000003.1	577426	582170	+	FFC1_04003	15.865	73.4273	233.032	97.9563	1.94346	2.5555	4.01913	5.92565	6.66523	11.0513	44.7692	9.0487	1.5325	1.03423	1.90434	1.00282	probable ATP-binding multidrug cassette transport protein	FFUJ_02574
XLOC_004947	FMJU01000003.1	643789	645693	-	FFC1_04029	15.0379	10.6599	4.29327	5.47085	19.3112	10.3371	6.07107	1.72321	20.94	14.1469	6.12888	7.84778	14.3247	8.19957	4.42602	1.23855	related to peptide transport protein	FFUJ_05539
XLOC_004157	FMJU01000003.1	743005	743587	+	FFC1_04063	84.1486	447.996	679.886	95.4199	14.3787	25.3471	24.0816	8.04152	64.5563	325.836	649.665	63.3963	10.7374	20.5321	10.0128	3.359	uncharacterized protein LW94_9711	FFUJ_05570
XLOC_004256	FMJU01000003.1	1359528	1360934	+	FFC1_04236	1.99817	5.73402	13.3122	33.8118	0.103207	0.114839	0.0817766	0.125354	0.476489	1.08519	0.571193	5.41377	0.0716339	0.0436605	0.0954661	0.050402	related to alpha-1,3-mannosyltransferase	FFUJ_09492
XLOC_005055	FMJU01000003.1	1361321	1363522	-	FFC1_04237	0.914777	319.682	325.247	250.021	1.48554	2.64169	2.38253	2.79657	0.453508	34.5223	77.0993	27.4187	0.235163	2.16706	1.75794	1.61609	related to deoxyribodipyrimidine photo-lyase	FFUJ_05732
XLOC_005075	FMJU01000003.1	1485242	1489277	-	FFC1_04281	3.59316	4.58775	2.79253	2.23202	2.41071	2.67031	4.72776	20.7275	1.02326	0.961758	0.998492	0.656978	2.1522	1.96929	0.757726	17.2074	related to multidrug resistance protein	FFUJ_05591
XLOC_004390	FMJU01000003.1	2002088	2002592	+	FFC1_04443	20.0452	114.331	608.247	203.875	8.87824	10.4027	12.7594	11.7979	10.4843	20.5139	301.337	120.042	4.26902	6.11394	11.8655	7.23484	uncharacterized protein LW93_1076	FFUJ_05934
XLOC_004457	FMJU01000003.1	2361096	2362655	+	FFC1_04558	20.4081	12.7146	7.7215	2.59009	3.71065	3.31669	2.60556	2.28024	10.3498	7.75598	6.949	1.04818	2.07986	1.66056	0.874071	1.23889	related to excitatory amino acid transporter	FFUJ_06045
XLOC_005225	FMJU01000003.1	2407426	2408212	-	FFC1_04568	15.9648	430.324	452.058	395.698	6.73889	7.2937	6.50105	6.94449	1.23684	142.368	163.662	93.6638	1.06367	1.35824	2.30758	2.26392	probable vivid PAS protein VVD	FFUJ_06055
XLOC_005267	FMJU01000003.1	2590844	2592862	-	FFC1_04626	5.7548	4.20622	0.64272	0.431199	1.16072	0.727445	0.875776	1.534	1.25373	1.19646	0.267374	0.275938	0.512902	0.144151	0.2457	1.18933	related to alcohol oxidase	FFUJ_06112
XLOC_005295	FMJU01000003.1	2775288	2776754	-	FFC1_04679	4.14477	22.7064	28.9349	13.3097	3.14579	2.60389	2.54582	1.96673	1.19537	2.01412	5.99346	3.11374	0.829947	0.560391	0.55329	0.485743	amidophosphoribosyltransferase	FFUJ_06163
XLOC_005300	FMJU01000003.1	2802937	2803504	-	FFC1_04688	818.385	1267.64	2120.06	819.202	9.8208	31.5561	44.3653	42.7597	294.353	143.261	365.825	226.527	3.90964	9.17637	38.1239	23.3198	uncharacterized protein FFB20_02443	#N/A
XLOC_005361	FMJU01000003.1	3176196	3176597	-	FFC1_04791	5.58565	7.15776	13.3925	8.16262	38.4941	32.2435	41.3271	162.006	1.79283	1.03763	4.51086	1.98556	17.078	7.14173	6.9353	10.4252	uncharacterized protein FFM5_03343	#N/A
XLOC_005384	FMJU01000003.1	3353908	3354314	-	FFC1_04836	694.996	3042.73	7810.21	1628.1	14.3581	26.4975	35.5118	15.8549	340.913	707.326	1347.52	217.4	0.925541	9.78157	26.8644	2.33343	probable glucose repressible protein Grg1	FFUJ_06304
XLOC_004618	FMJU01000003.1	3461641	3466481	+	FFC1_04872	1.1005	4.01967	3.40052	3.47604	25.1798	19.3625	27.1829	35.1476	0.077758	0.806202	0.207985	0.187101	6.77543	4.94056	6.46876	10.3871	related to ABC1 transport protein	FFUJ_06338
XLOC_004690	FMJU01000003.1	3776582	3777028	+	FFC1_05009	13.2733	57.2484	138.702	41.9115	12.2097	18.8061	35.0519	5.00962	6.67486	23.1134	17.5705	9.30942	11.4724	15.6042	46.3486	2.47108	related to Cu-binding metallothionein	FFUJ_06474
XLOC_006510	FMJU01000004.1	351825	353657	-	FFC1_05394	0.296112	4.07032	2.67787	0.149405	0	0.0306113	0.0795368	0.0265196	0.262601	2.16413	0.903622	0.10365	0	0	0.107235	0.0488195	probable GPI anchored protein	#N/A
XLOC_006661	FMJU01000004.1	1006491	1007810	-	FFC1_05682	85.3701	201.278	223.236	477.007	0.237944	0.63078	0.974886	1.5502	24.4079	34.1975	55.1778	212.893	0.213215	0.608838	0.994534	1.62272	related to integral membrane protein PTH11	FFUJ_14685
XLOC_005815	FMJU01000004.1	1010339	1011676	+	FFC1_05684	6.64908	14.8021	27.0126	33.032	0.0447674	0.0400987	0.0608702	0.019206	1.36953	1.23323	3.99931	5.26835	0.0431013	0.0392293	0.0398254	0.0332761	uncharacterized protein FFUJ_14683	FFUJ_14683
XLOC_006729	FMJU01000004.1	1358377	1360351	-	FFC1_05826	350.995	533.404	172.53	73.9917	54.0244	38.8506	28.4856	7.08435	100.27	106.902	20.8957	16.6192	49.6942	31.5982	29.9481	3.06513	related to zinc transporter	FFUJ_14553
XLOC_005905	FMJU01000004.1	1411590	1412094	+	FFC1_05848	31.7027	106.776	158.731	40.2434	5.12243	7.66854	6.47481	5.36992	1.15772	20.083	6.12957	23.501	1.47287	1.51506	1.01619	1.45307	uncharacterized protein FFUJ_14529	FFUJ_14529
XLOC_006006	FMJU01000004.1	2094217	2097156	+	FFC1_06040	27.0903	55.8151	93.6394	181.98	14.373	12.7244	15.0041	26.0239	2.88516	7.74738	35.7653	95.4587	2.67847	5.0179	4.29434	3.1396	related to subtilisin-like serine protease	FFUJ_13569
XLOC_006104	FMJU01000004.1	2612387	2614020	+	FFC1_06211	190.981	554.902	719.042	159.292	1092.35	1144.81	1187.34	679.075	6.84284	73.4853	191.135	41.8959	131.021	62.963	112.055	78.8348	uncharacterized protein FFUJ_13406	FFUJ_13406
XLOC_006149	FMJU01000004.1	2871198	2872789	+	FFC1_06296	15.4198	15.3174	7.99327	2.09617	52.035	342.461	736.228	1315.08	2.3454	7.75313	1.80346	0.587589	55.4457	554.116	1226.88	2227.38	formate dehydrogenase	FFUJ_13324
XLOC_006983	FMJU01000004.1	2894964	2895476	-	FFC1_06306	204.733	153.11	29.788	32.3075	222.227	179.832	56.4014	56.4089	13.6032	31.595	9.17062	13.1577	75.254	42.8433	24.4239	62.0415	related to integral membrane protein	FFUJ_13314
XLOC_006226	FMJU01000004.1	3283730	3284536	+	FFC1_06444	9.03135	20.3142	52.186	16.8717	7.46768	7.83951	12.2691	5.39979	4.48528	9.03726	9.52608	4.11471	4.1172	5.18487	9.58626	3.45963	related to CYTOCHROME B561	FFUJ_13183
XLOC_007080	FMJU01000004.1	3376446	3377672	-	FFC1_06476	16.0168	44.2648	87.5392	13.5177	6.23362	8.43181	8.61984	5.40793	6.11967	14.0483	46.1597	3.38341	1.92344	0.861532	1.03419	0.742872	uncharacterized protein FFUJ_13152	FFUJ_13152
XLOC_007208	FMJU01000004.1	4111733	4114710	-	FFC1_06747	0.891256	3.17241	3.05569	0.113798	3.16358	14.8608	22.6905	5.72022	0.802267	3.20177	3.86145	0.140685	0.927868	8.77461	20.6994	6.32283	related to peroxisomal amine oxidase (copper-containing)	#N/A
XLOC_007331	FMJU01000005.1	544952	546538	+	FFC1_06993	49.5217	181.392	215.68	152.031	282.864	166.42	256.629	456.748	32.0993	21.5096	57.1305	65.2124	93.6654	35.7871	44.187	248.658	related to finger protein AZF1	FFUJ_02606
XLOC_007372	FMJU01000005.1	757614	759247	+	FFC1_07059	505.047	224.716	73.326	214.271	1768.82	2645.04	1919.72	1514.67	203.679	55.8709	50.7379	110.527	227.665	1129.07	690.465	580.038	NADP-specific glutamate dehydrogenase	FFUJ_02669
XLOC_008177	FMJU01000005.1	1312844	1314005	-	FFC1_07221	110.014	901.281	319.75	152.407	67.7524	55.8217	75.5869	69.5297	84.5906	241.082	114.32	55.6203	6.5215	10.2405	15.2054	42.1981	uncharacterized protein FFUJ_02814	FFUJ_02814
XLOC_007631	FMJU01000005.1	2353314	2355288	+	FFC1_07528	3.63825	2.37607	12.7936	9.57805	5.2289	4.21274	3.94782	3.97805	1.16104	0.510247	3.95573	2.76406	0.053179	0.357971	1.00478	2.24449	related to deoxyribodipyrimidine photo-lyase PHR	FFUJ_03105
XLOC_008395	FMJU01000005.1	2648226	2653749	-	FFC1_07624	5.32163	21.5415	9.78626	8.10239	17.9421	18.6326	14.035	15.2455	2.01013	0.693345	4.44848	2.61811	8.87322	10.6833	6.26213	8.67506	related to UTP10-U3 snoRNP protein	FFUJ_03200
XLOC_007786	FMJU01000005.1	3351778	3355155	+	FFC1_07832	7.40771	8.97485	4.40565	1.16646	15.1625	31.9332	58.3158	17.6484	5.48521	1.05798	2.45464	0.389396	14.0121	41.9683	85.9228	20.005	beta-glucosidase	FFUJ_03399
XLOC_007793	FMJU01000005.1	3375792	3376709	+	FFC1_07843	3.38907	18.0438	101.808	51.1668	2.05298	2.67334	2.81732	7.28352	2.42501	4.798	22.03	4.36973	1.13721	2.97578	1.9409	8.42547	probable gibberellin biosynthesis-related	FFUJ_03408
XLOC_008552	FMJU01000005.1	3512488	3514997	-	FFC1_07887	9.76852	38.1416	87.1302	12.8584	1.57024	1.34066	1.6432	0.828493	8.1527	32.8828	86.7275	6.73202	1.11954	0.919886	1.42507	0.673371	Catalase-1	FFUJ_03451
XLOC_007821	FMJU01000005.1	3515966	3518687	+	FFC1_07888	7.34566	35.7825	98.1203	20.975	0.407637	0.919433	0.994215	0.438445	3.57958	12.4393	50.6066	6.54252	0.206008	0.358322	0.904343	0.272722	related to xylulose-5-phosphate/fructose-6-phosphate phosphoketolase	FFUJ_03452
XLOC_009234	FMJU01000006.1	98182	98802	-	FFC1_08194	14.3371	39.3968	51.1886	12.0097	43.9031	83.4866	47.4832	30.3195	6.09022	16.164	22.2624	3.73613	31.5002	47.8615	37.2971	18.5209	uncharacterized protein FFUJ_10166	FFUJ_10166
XLOC_009334	FMJU01000006.1	598006	599376	-	FFC1_08382	134.435	53.1626	35.1575	21.9185	0.245441	0.192666	0.122861	0.133702	46.5935	13.4968	16.9834	9.47506	0.180441	0.154544	0.212862	0.0762339	uncharacterized protein Y057_10438	FFUJ_09981
XLOC_008950	FMJU01000006.1	1582856	1586338	+	FFC1_08684	92.5292	85.8454	45.3324	16.4573	29.3936	22.1427	24.8308	5.32384	75.6121	24.449	17.9624	7.35862	15.4209	9.50328	10.1468	0.872452	potassium/sodium efflux P-type ATPase, fungal-type	FFUJ_08851
XLOC_009523	FMJU01000006.1	1639995	1640345	-	FFC1_08703	10.4793	3.99188	1.6646	1.1836	2.29398	1.18425	0.670888	0.687055	3.24813	1.76756	0.868207	0.784726	0.706093	0.861008	0.723097	0.178466	uncharacterized protein FFUJ_09680	FFUJ_09680
XLOC_009543	FMJU01000006.1	1706183	1707913	-	FFC1_08732	81.9032	72.4629	95.7755	120.831	3.3534	4.78562	6.25552	16.4989	13.8483	13.6655	33.0975	38.9428	0.982866	2.991	3.36548	12.0344	MFS transporter, SHS family, lactate transporter	FFUJ_09652
XLOC_009031	FMJU01000006.1	2103441	2105014	+	FFC1_08852	2.46494	9.34218	3.53312	1.68858	1.58002	0.768629	1.60353	1.4421	1.45951	3.59476	0.936651	1.02231	0.6199	0.690886	2.15048	1.35418	cytochrome P450, family 51 (sterol 14-demethylase)	FFUJ_09534
XLOC_009704	FMJU01000006.1	2518680	2519966	-	FFC1_09009	5.64329	13.6777	43.405	21.7817	1.46872	1.57091	2.85356	3.46796	3.26669	10.4324	22.1392	15.3801	0.502624	0.499168	2.01913	3.82568	related to lactate 2-monooxygenase	FFUJ_09382
XLOC_009710	FMJU01000006.1	2545287	2546915	-	FFC1_09018	6.04748	5.46095	6.16382	36.3616	0.15889	0.337581	0.246975	0.344382	0.564531	0.779245	1.42693	34.7271	0.0305104	0.0459213	0.0785209	0.192141	uncharacterized protein FFB20_01859	FFUJ_09374
XLOC_009130	FMJU01000006.1	2631280	2631677	+	FFC1_09056	5.75686	6.757	42.3934	75.3209	1.23495	0.558616	1.9641	1.00572	3.63417	2.53636	39.3336	64.2679	1.11339	0.524203	1.92075	0.320973	uncharacterized protein FFUJ_09337	FFUJ_09337
XLOC_009739	FMJU01000006.1	2674554	2675954	-	FFC1_09074	3.71674	8.1997	158.027	15.5262	0.145808	0.1499	1.61196	0.0948621	2.53531	5.06258	139.662	15.1455	0.0365085	0.0781796	2.54441	0.0740738	related to Rds1 protein	FFUJ_09320
XLOC_009801	FMJU01000006.1	2975273	2976901	-	FFC1_09201	88.2097	73.8407	40.5933	40.3274	1.38479	1.1969	0.415451	0.0740198	18.9299	8.13972	8.62012	16.1761	0.730287	0.646557	0.209717	0.0189251	Mannosyl-oligosaccharide alpha-1,2-mannosidase	FFUJ_09184
XLOC_009829	FMJU01000007.1	59536	61890	+	FFC1_09245	26.1471	14.3979	5.27932	3.9377	71.9389	83.749	32.5836	5.85374	37.2899	20.4696	8.60958	6.29838	27.0243	36.2925	9.73085	1.39949	metal-nicotianamine transporter ysl11	FFUJ_03816
XLOC_010316	FMJU01000007.1	180406	184373	-	FFC1_09295	4.61799	16.961	10.3977	5.3595	6.39348	7.18704	7.56528	21.4575	1.28456	1.54135	1.54502	1.13756	5.64986	6.32335	7.53362	30.3626	related to P. aeruginosa hyuA and hyuB	FFUJ_03865
XLOC_009949	FMJU01000007.1	648515	650254	+	FFC1_09497	4.42757	3.3521	0.891257	0.903199	30.8503	20.0414	16.4469	5.29303	1.53807	2.27063	0.686155	0.649065	19.3481	14.0145	21.0179	3.83395	probable SIT1-Transporter of the bacterial siderophore ferrioxamine B	FFUJ_04021
XLOC_009991	FMJU01000007.1	892906	894735	+	FFC1_09585	11.5759	31.086	5.76342	8.42663	13.6824	12.1743	5.92765	3.00487	17.6036	42.2473	5.84074	12.4118	6.5191	7.58259	2.52607	1.50029	probable general amino acid permease	FFUJ_04110
XLOC_010504	FMJU01000007.1	1055894	1058372	-	FFC1_09643	22.1236	22.2782	33.1497	29.479	6.33625	5.7207	10.8926	32.5311	15.9531	13.8698	12.3169	7.97989	0.956316	1.85348	9.43034	16.5968	related to PRM10 Pheromone-regulated protein	FFUJ_04165
XLOC_010606	FMJU01000007.1	1606988	1608583	-	FFC1_09819	21.8933	58.8877	123.783	22.9556	14.5609	16.9	18.9219	13.9784	6.32858	21.3005	64.7045	6.96226	4.56313	3.22695	4.69135	3.12955	uncharacterized protein FFB20_03227	FFUJ_04335
XLOC_010166	FMJU01000007.1	1822714	1824223	+	FFC1_09886	181.692	218.785	367.053	396.675	148.163	229.864	537.096	525.74	39.1228	35.4109	162.624	52.0701	26.6435	58.2779	411.911	211.602	related to AHA1-stress-regulated cochaperone	FFUJ_04402
XLOC_010198	FMJU01000007.1	2014158	2016690	+	FFC1_09946	31.1746	74.5604	104.118	41.4128	45.9099	48.238	47.5203	10.0642	14.1795	33.0706	5.44532	9.9696	34.4158	42.8892	26.58	6.60163	3-isopropylmalate dehydratase	FFUJ_04459
XLOC_010685	FMJU01000007.1	2113388	2115020	-	FFC1_09974	101.3	364.669	232.091	108.886	63.5534	66.4704	58.4365	54.4518	34.556	66.4409	73.9155	25.4642	4.70308	6.82634	6.58152	6.70019	CMGC/MAPK/P38 protein kinase	FFUJ_04484
XLOC_010706	FMJU01000007.1	2191114	2191780	-	FFC1_10001	100.598	408.278	1115.81	344.05	29.8195	37.1399	41.3762	36.8217	26.3155	94.3258	459.596	86.1848	7.16155	10.0846	13.8534	7.14068	protein bli-3	FFUJ_04508
XLOC_010735	FMJU01000007.1	2348582	2349949	-	FFC1_10047	23.5759	225.561	142.103	69.8387	30.5899	28.0254	27.3	16.2031	9.32847	53.6673	52.9385	23.5285	7.93188	9.28693	9.02066	4.54474	probable ferrochelatase	FFUJ_04556
XLOC_010809	FMJU01000008.1	167298	168918	+	FFC1_10184	5.59737	3.69707	0.963656	1.1255	0.216413	0.290799	0.288147	0.418667	0.858941	1.36549	0.799274	0.628635	0.0712425	0.278678	0.240028	0.561289	uncharacterized protein FFUJ_11122	FFUJ_11122
XLOC_011412	FMJU01000008.1	323982	325105	-	FFC1_10257	263.904	264.969	543.721	493.449	34.7149	40.3472	136.728	159.37	312.076	225.239	130.42	155.721	8.09192	14.4148	153.941	114.896	related to quinone reductase	FFUJ_11052
XLOC_011494	FMJU01000008.1	713254	716483	-	FFC1_10414	0.983438	0.626561	1.26817	4.48787	15.5721	23.0045	31.7001	34.6644	0.733984	0.411767	0.819974	1.63657	5.51127	7.49249	23.4552	17.1632	non-ribosomal peptide synthetase	FFUJ_10934
XLOC_010939	FMJU01000008.1	799899	800789	+	FFC1_10450	1.95837	3.39213	31.949	10.5301	0	0.0573009	0.262713	0.138671	0.886931	1.4738	11.1806	1.62657	0	0	0.403882	0.0368203	related to 2,5-diketo-D-gluconic acid reductase	FFUJ_10896
XLOC_010940	FMJU01000008.1	801328	802359	+	FFC1_10451	0.0183008	0.121036	8.05828	1.32254	0.025078	0.02192	0.0544066	0	0.0347908	0.15029	3.05926	0.483345	0	0	0.0942615	0	related to galactinol synthase	FFUJ_10895
XLOC_011037	FMJU01000008.1	1311459	1311782	+	FFC1_10659	13.4767	6.89961	3.03032	1.45045	2.50217	9.47352	33.3205	84.9529	4.54892	1.00183	1.48532	1.1055	2.53229	14.7984	51.5668	145.174	uncharacterized protein FFUJ_10700	FFUJ_10700
XLOC_011091	FMJU01000008.1	1552773	1554209	+	FFC1_10762	5.51285	0.881102	0.281542	0.72612	0.021465	0	0	0	0.756681	0.384955	0.248382	0.480533	0.0468403	0	0	0	related to methyltransferase LaeA-like	FFUJ_10602
XLOC_011700	FMJU01000008.1	1571842	1572589	-	FFC1_10768	80.2566	38.5694	19.7097	13.8692	0.675627	0.316187	0.599867	0.140188	34.4575	17.3918	14.4661	12.3577	0.613042	0.31445	1.03929	0.242887	uncharacterized protein FFUJ_10597	FFUJ_10597
XLOC_011244	FMJU01000008.1	2178350	2181979	+	FFC1_11012	0.491216	2.34655	2.91836	1.83066	0.0142617	0	0.0137468	0.0433897	0.140315	0.117942	0.662708	0.274677	0.0138843	0	0.0146283	0.0393363	related to sensory transduction histidine kinase	FFUJ_10367
XLOC_011288	FMJU01000008.1	2374754	2376487	+	FFC1_11084	5.55771	2.35485	2.43074	0.389284	0.705701	1.17293	2.2089	2.31881	2.17057	1.33719	1.60624	0.377167	0.94181	1.32694	3.37279	3.03807	probable cytochrome P450 monooxygenase (lovA)	FFUJ_10299
XLOC_011316	FMJU01000008.1	2497701	2498935	+	FFC1_11144	25.7998	14.8689	3.36944	5.93057	0.135762	0.0598533	0.0473819	0.0415239	9.05862	6.85367	2.71444	6.7044	0.0487323	0.0411087	0.082091	0.0719439	related to alkaline protease (oryzin)	FFUJ_10237
XLOC_011317	FMJU01000008.1	2504445	2505264	+	FFC1_11147	0.0233376	0	0	0	23.8444	22.2453	9.9958	2.40069	0	0	0	0	14.8387	17.1589	8.57505	1.77843	related to NPP1 domain protein	FFUJ_10235
XLOC_011902	FMJU01000009.1	23648	25543	+	FFC1_11185	10.7219	5.67814	1.92076	6.0556	39.033	29.8632	17.957	13.9563	1.16997	1.05137	0.945154	3.24652	10.7187	8.32717	11.3834	11.6503	related to chitin synthase/hyaluronan synthase (glycosyltransferases)	FFUJ_14071
XLOC_011916	FMJU01000009.1	76421	76977	+	FFC1_11207	61.1573	50.5359	23.3611	23.8913	26.476	23.6978	14.5002	3.56329	11.9637	13.0398	13.1777	16.8118	2.90522	5.50885	7.97904	0.0883569	uncharacterized protein Y057_6786	FFUJ_14050
XLOC_012085	FMJU01000009.1	822752	823430	+	FFC1_11512	17.6594	39.1372	155.639	153.117	1.52598	1.69224	4.22854	1.44043	11.6877	22.7988	156.497	136.841	0.406281	1.65054	4.96097	0.979398	uncharacterized protein FFUJ_13751	FFUJ_13751
XLOC_012183	FMJU01000009.1	1483262	1485366	+	FFC1_11698	15.1824	134.181	110.944	99.2218	20.7546	24.1543	21.8961	20.0193	4.4487	15.394	31.0418	49.7918	3.05055	6.96416	2.46638	9.11427	uncharacterized protein FFUJ_14913	FFUJ_14913
XLOC_012725	FMJU01000009.1	1875029	1876016	-	FFC1_11847	0.374563	5.50625	3.70893	2.58798	0	0	0	0	0.310321	3.83074	2.85171	2.58606	0	0	0.0602622	0	uncharacterized protein FFUJ_12414	FFUJ_12414
XLOC_012273	FMJU01000009.1	1936465	1936765	+	FFC1_11867	0.55328	1.22016	79.4011	13.8135	0.0927563	0.103145	1.24021	0	0.351843	1.05322	54.0309	10.389	0.20241	0	2.14871	0	hypothetical protein FOXB_05815	FFUJ_12435
XLOC_012747	FMJU01000009.1	1978564	1980015	-	FFC1_11887	0.392194	0.130173	0.0826693	0.216131	15.2353	11.9165	6.43938	2.58846	0.30616	0.225557	0.124983	0.150434	5.943	4.0959	6.11918	1.74487	Putative fungistatic metabolite	FFUJ_14908
XLOC_013371	FMJU01000010.1	207935	208349	-	FFC1_12120	28.0056	10.9438	3.20873	1.54566	0.0995609	0.246271	0	0.145305	10.5367	6.32831	3.08813	1.11746	0	0.169145	0	0.133745	antifungal protein	FFUJ_12032
XLOC_012901	FMJU01000010.1	372114	374537	+	FFC1_12174	2.15854	3.37972	1.9682	0.665314	39.9615	28.2275	15.0157	4.39114	0.936396	1.52181	0.921593	0.383053	27.3338	20.338	17.3658	2.56393	related to vacuolar membrane protein HMT1	FFUJ_11980
XLOC_012921	FMJU01000010.1	463782	465346	+	FFC1_12210	15.7594	24.5145	47.0586	9.97983	9.51585	20.2398	62.9016	46.9076	13.3761	19.1527	25.4717	2.18963	8.48802	22.4315	51.969	34.9423	Hexokinase	FFUJ_11945
XLOC_012942	FMJU01000010.1	550580	551693	+	FFC1_12249	1.05747	7.72047	1.32718	0.265813	2.28511	1.38552	0.632623	1.09759	1.26907	6.9903	0.718913	0.395399	0.104169	0.737777	0.637987	0.876548	probable 2-dehydropantoate 2-reductase family protein	FFUJ_11906
XLOC_013431	FMJU01000010.1	565381	566035	-	FFC1_12256	64.645	182.109	208.325	64.1516	3.55812	7.80939	5.8827	3.08148	20.7872	34.6475	75.7395	14.579	1.59142	2.85733	1.31445	1.25124	uncharacterized protein FFB14_10692	FFUJ_11900
XLOC_013442	FMJU01000010.1	608518	609985	-	FFC1_12279	0.274261	11.02	17.0229	15.5532	0	0.271422	0.0921281	0.132878	0.162707	4.40752	5.38255	7.55624	0	0.267769	0.10755	0.125438	uncharacterized protein FFC1_12279	FFUJ_11877
XLOC_013481	FMJU01000010.1	755709	756383	-	FFC1_12341	9.4558	9.74911	48.2028	42.8952	1.45006	2.21682	12.7269	34.719	6.73116	6.89779	30.4848	22.5279	0.465333	0.901503	17.7858	41.1402	related to Glutathione S-transferase II	FFUJ_11815
XLOC_013489	FMJU01000010.1	778247	779428	-	FFC1_12352	0.982412	10.4077	254.712	275.54	0.302113	0.40614	4.21135	0.965274	0.498019	5.41361	159.968	186.971	0.20156	0.332327	6.63997	1.40034	related to HSP30 heat shock protein Yro1p	FFUJ_11804
XLOC_013490	FMJU01000010.1	780141	781999	-	FFC1_12353	6.28029	60.6059	388.786	171.971	1.34104	2.14812	6.03846	11.3256	4.52939	17.987	95.496	25.0934	0.679792	1.47092	7.45928	3.5021	probable phytoene dehydrogenase AL-1 (carotenoid biosynthesis protein al-1)	FFUJ_11803
XLOC_013491	FMJU01000010.1	782548	784537	-	FFC1_12354	2.03851	22.6004	142.921	70.2044	0.644931	0.857298	3.15179	6.86377	1.47196	4.09574	39.1073	21.8267	0.291643	0.582131	3.84764	1.76505	probable geranylgeranyl-diphosphate geranylgeranyltransferase (AL-2)	FFUJ_11802
XLOC_012990	FMJU01000010.1	785375	787510	+	FFC1_12355	0.0929824	4.01279	28.3894	13.0806	0.0357998	0.035384	0.240175	0.0670778	0.0109478	1.59229	14.9805	6.15303	0.0264289	0.0240329	0.382665	0.0740711	related to lignostilbene alphabeta-dioxygenase I	FFUJ_11801
XLOC_013565	FMJU01000010.1	1172176	1173561	-	FFC1_12503	12.2215	53.5683	28.3034	10.0927	0.591567	1.11326	2.61931	3.16608	5.38421	23.9903	8.46672	1.37816	0.082095	0.26687	2.04164	2.47565	related to dityrosine transporter	FFUJ_11659
XLOC_013068	FMJU01000010.1	1173995	1175530	+	FFC1_12504	7.44138	28.6667	17.6153	9.50583	4.71989	5.78074	9.17284	9.45126	2.22448	7.29866	1.80506	1.31575	0.202662	1.08335	3.30083	4.80286	Zinc finger protein zas1	FFUJ_11658
XLOC_013619	FMJU01000010.1	1408253	1410008	-	FFC1_12597	4.79112	2.26482	0.897245	1.85897	111.817	101.043	65.1055	30.5769	0.710375	0.180536	0.274849	0.473537	29.9989	14.349	19.7057	4.79972	related to 4-coumarate--CoA ligase	FFUJ_11569
XLOC_013622	FMJU01000010.1	1420584	1421945	-	FFC1_12604	4.13061	52.8772	72.5557	12.4618	0.0611069	0.14636	0.442002	0.149069	0.963299	11.3919	19.3617	3.67058	0.040538	0.170572	0.517998	0.134034	related to PHO11-secreted acid phosphatase	FFUJ_11562
XLOC_013662	FMJU01000010.1	1689209	1690903	-	FFC1_12689	0.159977	0.147238	1.40033	2.84019	0.0458063	0.013346	0.0197755	0.214931	0.178929	0.0980725	0.894436	1.10949	0.0652069	0	0.0665551	0.326831	uncharacterized protein FFUJ_11485	FFUJ_11485
XLOC_013172	FMJU01000010.1	1720640	1722492	+	FFC1_12702	15.5508	30.2729	58.8061	20.0752	0.945522	0.71078	0.987009	0.834027	3.29197	4.62227	23.3573	4.05523	0.27809	0.252464	0.41317	0.411237	related to nitrate reductase [NADPH]	FFUJ_11472
XLOC_013318	FMJU01000010.1	2315905	2316793	+	FFC1_12954	1.21541	4.42499	8.03935	25.5077	2.55513	2.7557	2.53452	2.88827	0.437803	1.08899	2.06278	4.3704	2.33599	2.98445	1.76995	0.987229	lysozyme	FFUJ_11223
XLOC_013799	FMJU01000010.1	2316936	2317654	-	FFC1_12955	18.5779	58.5377	76.6479	232.131	64.6666	55.7563	53.5971	38.7097	3.3258	2.49119	29.8304	117.371	19.9549	21.6464	5.62089	18.3658	uncharacterized protein FFB14_11372	FFUJ_11222
XLOC_014179	FMJU01000011.1	9862	11097	-	FFC1_12982	0.229636	0.674156	5.95153	2.36084	0.237759	0.169911	0.278846	0.442978	0.0713794	0.389309	2.20048	0.797178	0.179479	0.0748288	0.318496	0.221038	related to 2-polyprenyl-6-methoxyphenol hydroxylase and related FAD-dependent oxidoreductases	FFUJ_04654
XLOC_014257	FMJU01000011.1	534608	536174	-	FFC1_13145	1.3943	1.07282	4.02556	6.23308	0.0844133	0.0519837	0.0680312	0.0486519	0.442908	0.608793	0.75531	2.733	0.072255	0.0332064	0.0953677	0.0314578	related to G protein coupled receptor like protein	FFUJ_04811
XLOC_014077	FMJU01000011.1	1514033	1515866	+	FFC1_13476	13.9041	18.0688	94.5809	66.9438	0.314391	0.315945	1.68447	0.764846	9.12606	7.14644	17.2997	5.6988	0.420971	0.27668	1.77547	0.758302	probable CTT1-catalase T, cytosolic	FFUJ_05128
XLOC_014078	FMJU01000011.1	1530238	1531609	+	FFC1_13482	2.25319	1.81528	5.8275	9.38714	4.61373	21.0081	7.89076	7.16881	0.812431	0.153157	1.81807	2.04887	5.07428	30.2738	4.84158	4.41571	related to acyl-CoA dehydrogenase, medium-chain specific, mitochondrial precursor	FFUJ_05134
XLOC_014172	FMJU01000011.1	1976819	1978535	+	FFC1_13659	19.4691	5.03547	1.90006	3.40135	2.1083	2.04037	1.69958	0.781751	7.18751	2.50018	1.25726	1.69075	0.241154	0.852288	0.828885	0.293613	related to MFS transporter	FFUJ_05308
XLOC_014958	FMJU01000012.1	104250	106107	-	FFC1_13714	0.394594	0.376201	4.08263	4.65274	0.016778	0.0495353	0.0702536	0.0734346	0.118991	0.241986	1.48046	1.58849	0	0.0610823	0.0573466	0.030356	related to 4-hydroxybenzoate transporter	FFUJ_09120
XLOC_014565	FMJU01000012.1	107540	109377	+	FFC1_13715	0.392642	7.67241	26.2099	4.9452	0.070702	0.126911	0.328279	0.189622	0.161926	3.82732	1.97381	0.895196	0.0488168	0.0588822	0.332156	0.159184	#N/A	FFUJ_09119
XLOC_014783	FMJU01000012.1	1069373	1070634	+	FFC1_14086	33.8411	40.3174	18.4885	7.08787	57.3609	59.4535	50.001	29.7115	4.35058	2.40727	7.84358	1.13649	13.9202	16.0979	28.5281	7.60251	threonine aldolase	FFUJ_08760
XLOC_014784	FMJU01000012.1	1071998	1074219	+	FFC1_14087	124.147	167.519	70.6355	14.2037	101.116	86.7847	84.2621	43.6952	39.5947	12.2354	27.1966	3.9114	26.5179	15.7812	71.0021	11.4868	trehalase	FFUJ_08759
XLOC_015300	FMJU01000013.1	128335	133069	+	FFC1_14408	22.7777	17.471	7.13333	3.59906	114	109.621	71.2737	28.2463	4.62954	6.52782	4.05151	1.62267	20.7435	25.7456	40.836	14.6625	#N/A	#N/A
XLOC_015378	FMJU01000013.1	611705	612768	+	FFC1_14583	1.50669	10.8699	131.628	11.4497	2.58145	2.27942	2.94594	0.943833	0.480775	2.80506	31.5133	4.01767	0.967915	1.67221	4.17874	0.640148	#N/A	FFUJ_08272
XLOC_015395	FMJU01000013.1	730091	731982	+	FFC1_14622	73.0908	78.2666	44.9396	35.5547	242.035	113.776	83.2364	25.0917	99.1787	112.554	70.0594	56.9404	13.4402	25.0698	34.9472	11.2928	NAAP-1 amino acid permease NAAP1	FFUJ_08309
XLOC_015764	FMJU01000014.1	28468	28782	+	FFC1_14830	230.445	166.985	93.6874	31.165	26.1466	34.1666	25.0796	26.2446	56.4076	58.9643	37.4578	28.2641	37.6908	54.2475	35.4108	39.6371	YCII-related domain protein	FFUJ_02106
XLOC_015765	FMJU01000014.1	29439	31204	+	FFC1_14831	77.9941	77.6546	45.6371	14.5825	4.33918	4.80656	4.94048	6.59586	13.7148	21.6046	12.5655	9.80967	5.41368	6.36373	6.43781	9.17019	FUB3	FFUJ_02107
XLOC_015971	FMJU01000014.1	46968	48093	-	FFC1_14838	296.094	275.125	124.805	46.3607	67.3768	69.0198	57.8549	66.1306	29.2434	73.7448	29.0439	30.8188	32.9331	36.7137	27.7112	24.2293	probable reductase RED1	FFUJ_02113
XLOC_015972	FMJU01000014.1	49373	50873	-	FFC1_14839	315.295	300.266	120.441	37.7311	40.1543	35.4964	31.0816	41.1233	42.2725	67.4963	41.1808	27.663	59.2259	51.7668	46.0649	55.8648	O-acetylhomoserine (thiol)-lyase	FFUJ_02114
XLOC_015769	FMJU01000014.1	50963	54917	+	FFC1_14840	48.465	43.5839	16.3998	5.52158	4.89856	4.89018	4.26246	6.96298	3.20099	10.4781	4.85534	3.98701	7.07753	6.99536	6.13671	9.74625	related to nonribosomal peptide synthetase MxcG (component of the myxochelin iron transport regulon)	FFUJ_02115
XLOC_016015	FMJU01000014.1	256441	257446	-	FFC1_14925	2.80143	17.3752	8.05222	3.68363	0.273887	0.19265	0.061873	0.0703184	0.0684875	3.83641	3.47144	0.54084	0.122475	0.191175	0.0596883	0.0430988	related to galactinol synthase	FFUJ_02205
XLOC_016060	FMJU01000014.1	497080	498600	-	FFC1_15025	0.0821636	0.124214	2.5376	0.597947	0.0528827	0.06553	0.0184575	0.0550269	0.0707923	0.171301	1.16681	0.265969	0.0363332	0.05724	0.0319783	0.0759735	uncharacterized protein Y057_5000	FFUJ_02301
XLOC_015892	FMJU01000014.1	606218	608193	+	FFC1_15070	13.0918	48.0026	51.5365	11.4092	2.12654	9.93245	9.90098	16.8912	3.01062	16.4527	22.9694	2.68416	2.88275	8.47498	13.476	28.7286	related to multidrug resistant protein	FFUJ_02346
XLOC_015944	FMJU01000014.1	866391	867599	+	FFC1_15159	15.8819	9.34882	5.57301	6.80239	8.52766	17.1113	84.6352	30.5049	2.20761	1.74738	2.14979	4.0637	5.10499	8.81614	25.2829	9.39441	Salicylate hydroxylase	FFUJ_02433
XLOC_016369	FMJU01000015.1	154535	160944	-	FFC1_15260	0.190742	1.28839	1.31706	1.65653	0.322026	0.385125	0.248201	0.958987	0.0897519	0.256701	0.276528	0.592811	0.209416	0.214517	0.113255	0.215448	uncharacterized protein FFB20_05554	FFUJ_12651
XLOC_016482	FMJU01000015.1	687909	693168	-	FFC1_15495	3.42282	3.08894	0.872171	0.747832	11.4195	13.9847	4.37238	1.60698	0.241588	0.762436	0.241879	0.228069	5.12781	9.39743	2.98399	0.960578	#N/A	FFUJ_12891
XLOC_016308	FMJU01000015.1	694064	698386	+	FFC1_15496	7.83453	6.99257	1.89513	2.33386	20.8297	26.7151	8.32417	2.9138	0.649573	1.82691	0.662307	0.876767	7.9546	16.7146	6.73787	1.89072	related to chitinase	FFUJ_12892
XLOC_016321	FMJU01000015.1	751658	752724	+	FFC1_15517	219.365	175.454	99.0512	31.1264	0.100784	0.128965	0.146802	0.0645802	81.4984	143.384	64.4613	24.7853	0.103704	0.136423	0.131119	0.0792563	related to gibberellin 20-oxidase	FFUJ_12912
XLOC_016491	FMJU01000015.1	753875	754408	-	FFC1_15518	272.298	211.515	118.917	34.72	0.188648	0.345181	0.0525727	0.0391835	116.521	161.642	69.9001	27.1468	0.179478	0.109151	0.0991594	0	uncharacterized protein FFUJ_12913	FFUJ_12913
XLOC_016492	FMJU01000015.1	755061	756344	-	FFC1_15519	5.77969	6.10514	3.30883	0.794704	0	0	0	0	1.64498	3.573	1.3204	0.593333	0	0	0	0	related to monocarboxylate transporter	FFUJ_12914
XLOC_016322	FMJU01000015.1	757021	758961	+	FFC1_15520	165.821	147.116	87.2796	25.344	0.0944407	0.0423693	0.133685	0.112495	65.0398	100.305	45.4613	18.8691	0.0632863	0.0291002	0.112583	0.184079	related to nonribosomal peptide synthetase MxcG	FFUJ_12915
