# Supplementary material for: Impact of the White Collar Photoreceptor WcoA on the Fusarium fujikuroi Transcriptome
Source: Front Microbiol. 2021 Jan 18;11:619474. doi: 10.3389/fmicb.2020.619474 (PMC7871910; doi:10.3389/fmicb.2020.619474)
Supplement: Supplementary file 11 [file Table_11.XLSX]

## Sheet: Legend
Supplementary Table S11
Effect of light and wcoA mutation in genes related to secondary metabolism in F. fujikuroi
Genes displeyed in Figures 6 or 7 are indicated in column B
Average expression values (TPM) for the listed genes under all tested conditions are indicated in columns G-N
Standard deviation values for the listed genes under all tested conditions are indicated in columns O-V (blue color)
Ratios of expression between different conditions are displayed in columns W-AF (red color)

## Sheet: Genes of secondary metabolism
	In Fig.	Gene	Product	Ff C1995	Ff IMI58289	WT_0	WT_15	WT_60	WT_240	WC_0	WC_15	WC_60	WC_240	WT_0_desv	WT_15_desv	WT_60_desv	WT_240_desv	WC_0_desv	WC_15_desv	WC_60_desv	WC_240_desv	WT15/ WT0	WT60/ WT0	WT240/ WT0	WC15/ WC0	WC60/ WC0	WT240/ WC0	WC0/ WT0	WC15/ WT15	WC60/ WT60	WC240/ WT240
NRPS		NRPS 2	Ferricrocin (intracell. Sid)	FFC1_10107	FFUJ_04614	33.0929	38.3527	42.1387	24.3799	132.509	130.67	127.811	114.006	11.9068	9.78163	3.31055	2.33304	25.1257	28.4591	62.2302	21.1833	1.15894	1.27335	0.736713	0.986125	0.964545	0.860366	4.00415	3.40707	3.0331	4.67623
		NRPS 3		FFC1_02456	FFUJ_06929	3.93809	3.17564	2.38981	2.00488	2.42395	1.78124	1.60504	1.31147	1.50575	0.694292	0.279309	0.323904	0.231905	0.322409	0.536087	0.519674	0.806391	0.606846	0.5091	0.73485	0.662157	0.541046	0.615515	0.560907	0.671617	0.654138
		NRPS 4		FFC1_14430	FFUJ_08113	15.9288	17.716	25.7676	27.9006	0.0322733	0.101486	0.0491765	0.0777199	5.08049	10.0296	7.29589	10.876	0.0135604	0.078236	0.0276806	0.0701109	1.11219	1.61767	1.75158	3.14459	1.52375	2.40818	0.00202609	0.00572851	0.00190846	0.0027856
		NRPS 6	Fusarinine (extracell. Sid)	FFC1_10620	FFUJ_10736	151.908	187.111	104.536	108.702	241.056	274.291	288.511	268.012	56.836	47.2312	29.6233	14.598	44.1931	90.6999	88.5062	88.4701	1.23174	0.688155	0.715576	1.13787	1.19687	1.11183	1.58685	1.46593	2.75991	2.46557
		NRPS 10		FFC1_07944	FFUJ_03506	19.2406	18.5559	9.17477	15.2102	69.3042	65.2536	72.8993	68.5577	4.00406	0.121616	1.39132	3.79025	8.22896	12.5233	20.2512	23.7506	0.964415	0.476844	0.790525	0.941553	1.05187	0.989229	3.60198	3.51659	7.94563	4.50736
		NRPS 11		FFC1_10414	FFUJ_10934	0.981992	0.624455	1.26926	4.48925	15.5895	23.0012	31.708	34.6776	0.733984	0.411767	0.819974	1.63657	5.51127	7.49249	23.4552	17.1632	0.635906	1.29254	4.57157	1.47543	2.03393	2.22442	15.8754	36.834	24.9815	7.72459
		NRPS 12		FFC1_05563	FFUJ_14790	0	0	0	0	0	0	0	0	0	0	0	0	0	0	0	0
		NRPS 13		FFC1_06823	FFUJ_02440	10.7001	10.6626	8.88187	9.40585	25.4781	23.2813	26.8021	35.2156	1.07976	1.92265	0.161796	0.132263	4.60221	5.22535	15.9194	25.007	0.996499	0.830077	0.879047	0.913778	1.05196	1.38219	2.38112	2.18346	3.01762	3.74401
		NRPS 17	Ferrichrome	FFC1_08082	FFUJ_03641	0	0	0	0	0	0	0	0	0	0	0	0	0	0	0	0
		NRPS 20		FFC1_02238	FFUJ_06720	0	0	0	0	0	0	0	0	0	0	0	0	0	0	0	0
		NRPS 21		FFC1_02152	FFUJ_02022	1.27514	1.00003	1.88736	2.46444	0.00378739	0.00332584	0.027597	0.0308436	0.427446	0.432761	0.849353	0.417622	0.00655995	0.00576052	0.0386938	0.0353821	0.784251	1.48012	1.93267	0.878134	7.28655	8.14375	0.00297016	0.00332572	0.014622	0.0125154
	Fig. 6	NRPS 22	Beauvericin	FFC1_09098	FFUJ_09296	383.917	390.682	320.094	398.822	0.426945	0.40444	0.489441	0.419018	69.557	90.8733	98.871	115.93	0.254044	0.347216	0.317586	0.314975	1.01762	0.833759	1.03882	0.947289	1.14638	0.981433	0.00111208	0.00103522	0.00152905	0.00105064
		NRPS 23		FFC1_12145	FFUJ_12008	5.63939	5.26961	4.32326	3.60932	0.160636	0.2229	0.21899	0.127387	2.15015	1.67097	1.6509	1.89012	0.058726	0.0286446	0.109184	0.0651337	0.93443	0.766618	0.640019	1.38761	1.36327	0.793018	0.0284846	0.0422991	0.050654	0.035294
		NRPS 25		FFC1_03825	FFUJ_05347	0.0129614	0	0.00471993	0	0.0330813	0.00623945	0	0	0.0127603	0	0.00817515	0	0.0310902	0.0108071	0	0	0	0.364151	0	0.188609	0	0	2.55229	#DIV/0!	0	#DIV/0!
	Fig. 6	NRPS 31	Apicidin F	FFC1_00004	FFUJ_00003	0.657964	0.805045	0.507252	0.271235	0.726343	0.800029	0.449725	0.229161	0.525982	0.772385	0.381675	0.162035	0.52817	0.663775	0.273522	0.150883	1.22354	0.770942	0.412234	1.10145	0.619163	0.3155	1.10393	0.993769	0.88659	0.844881
	Fig. 6	NRPS 34	Fusaric acid	FFC1_14840	FFUJ_02115	48.492	43.6002	16.4171	5.52325	4.88877	4.89523	4.26607	6.96557	3.20099	10.4781	4.85534	3.98701	7.07753	6.99536	6.13671	9.74625	0.899121	0.338552	0.1139	1.00132	0.872626	1.42481	0.100816	0.112276	0.259856	1.26114
PKS	Fig. 6	PKS 1 / NRPS	Equisetin/Trichosetin	FFC1_14939	FFUJ_02219	0.346324	0.312201	0.285797	0.256221	0.0336954	0.0304685	0.0373103	0.0227555	0.141913	0.097751	0.180377	0.102513	0.0152738	0.00803689	0.0399262	0.00690446	0.901472	0.82523	0.73983	0.904234	1.10728	0.67533	0.0972945	0.0975926	0.130548	0.0888121
		PKS 2		FFC1_00153	FFUJ_00118	0.0483414	0.0251757	0.0178493	0.0241043	0.0285844	0.015825	0.0207883	0.0175177	0.060945	0.0252056	0.023825	0.0213701	0.0317964	0.0274097	0.0270004	0.0303415	0.52079	0.369234	0.498627	0.553623	0.727261	0.612842	0.591302	0.628581	1.16466	0.726745
	Fig. 6	PKS 3	Fusarubin	FFC1_09457	FFUJ_03984	1.74306	1.34742	1.11899	0.835665	9.41027	8.03472	5.54847	3.9806	0.593743	0.33417	0.421161	0.187889	1.39921	2.2878	1.11579	0.958262	0.773019	0.641969	0.479425	0.853825	0.589619	0.423005	5.39871	5.96305	4.95847	4.76338
	Fig. 6	PKS 4	Bikaverin	FFC1_02261	FFUJ_06742	0.00390853	0.00563813	0.021549	0	1.15744	2.7277	10.1426	12.2279	0.00676978	0.00976554	0.037324	0	0.539749	2.9676	4.37999	12.6294	1.44252	5.51332	0	2.35666	8.76292	10.5646	296.132	483.795	470.675	#DIV/0!
		PKS 5		FFC1_03782	n.p.	0	0	0	0	0	0	0	0	0	0	0	0	0	0	0	0
	Fig. 6	PKS 6	Fusaric acid	FFC1_14829	FFUJ_02105	146.569	171.435	118.33	36.5791	9.17569	8.07047	7.65178	8.8294	37.4123	52.7987	49.6058	37.0882	13.066	10.4796	10.8232	11.0139	1.16965	0.807334	0.249569	0.87955	0.833918	0.96226	0.0626031	0.047076	0.0646645	0.241378
		PKS 7		FFC1_04787	FFUJ_06260	0.0806462	0.0632489	0.0415618	0.0581501	1.04758	0.920858	0.617837	3.0688	0.0182493	0.0451656	0.00603651	0.0219498	0.503984	0.400086	0.0951494	3.33715	0.784277	0.51536	0.721053	0.879034	0.589776	2.92943	12.9898	14.5593	14.8655	52.7738
		PKS 8		FFC1_12060	FFUJ_12090 * (no KS)	0.0757205	0.112647	0.04992	0.0174753	0.0101322	0.0362684	0.00509433	0.0163873	0.122312	0.114289	0.0683943	0.0151403	0.00880203	0.0315984	0.00882365	0.00515779	1.48766	0.659266	0.230787	3.57952	0.502786	1.61735	0.133811	0.321966	0.10205	0.937741
		PKS 9 / NRPS		FFC1_05672	FFUJ_14695	1.40018	1.58954	2.02152	1.28955	1.16209	1.46371	2.05794	3.27691	0.372171	0.500169	0.326899	0.137646	0.126191	0.440978	1.2379	2.85801	1.13524	1.44376	0.920995	1.25955	1.77089	2.81984	0.829959	0.920841	1.01802	2.54112
	Fig. 6	PKS 10 / NRPS	Fusarin C	FFC1_08305	FFUJ_10058	34.301	28.4498	19.9571	28.7888	3.60753	4.7975	4.21741	5.68307	9.42994	6.56133	7.92191	13.3951	5.04737	6.88543	6.18506	9.11265	0.829415	0.581823	0.839299	1.32986	1.16906	1.57533	0.105173	0.168631	0.211324	0.197406
	Fig. 6	PKS 11	Fumonisin	FFC1_09144	FFUJ_09241	0.00269912	0	0	0	0.00757774	0.00392379	0.00399189	0	0.00467501	0	0	0	0.013125	0.0067962	0.00691415	0	0	0	0	0.517805	0.526792	0	2.80749	#DIV/0!	#DIV/0!	#DIV/0!
		PKS 12		FFC1_11034	FFUJ_10347	0.00276611	0	0	0.0107005	0.00388291	0.00402118	0.00869114	0.0108487	0.00479104	0	0	0.0185338	0.0067254	0.00696488	0.0150535	0.0119413	0	0	3.86842	1.03561	2.23831	2.79396	1.40374	#DIV/0!	#DIV/0!	1.01385
	Fig. 6	PKS 13	Gibepyrones	FFC1_12133	FFUJ_12020	4.78081	3.27656	3.77716	3.42899	82.2579	146.959	143.206	73.8856	3.69407	2.49037	5.32702	3.18355	5.7489	38.3683	29.6899	30.9875	0.685357	0.790067	0.717241	1.78656	1.74094	0.898218	17.2058	44.8515	37.9136	21.5473
		PKS 14		FFC1_10311	FFUJ_11034	0	0.00472823	0	0	0	0	0	0	0	0.00818954	0	0	0	0	0	0	#DIV/0!	#DIV/0!	#DIV/0!	#DIV/0!	#DIV/0!	#DIV/0!	#DIV/0!	0	#DIV/0!	#DIV/0!
		PKS 16		FFC1_12979	FFUJ_11199	0.0063305	0	0.0067026	0.0483089	0.0088864	0.00460142	0	0	0.0109647	0	0.0116092	0.0438843	0.0153917	0.00796989	0	0	0	1.05878	7.63114	0.517805	0	0	1.40374	#DIV/0!	0	0
		PKS 17		FFC1_12086	FFUJ_12066	0.0451238	0.0306207	0.0129759	0.0163076	0.00748419	0	0	0	0.0209577	0.0175133	0.0115185	0.015142	0.012963	0	0	0	0.678592	0.287562	0.361397	0	0	0	0.165859	0	0	0
		PKS 18		FFC1_12077	FFUJ_12074	0	0	0	0.00396173	0.217744	0.178603	0.0813707	0.0627375	0	0	0	0.00686192	0.127307	0.144846	0.0811618	0.0564516	#DIV/0!	#DIV/0!	#DIV/0!	0.820242	0.3737	0.288126	#DIV/0!	#DIV/0!	#DIV/0!	15.8359
		PKS 20 / NRPS		FFC1_15319	FFUJ_12707	0.347156	0.298543	0.240907	0.2978	0.473237	0.524914	0.481698	0.22765	0.143065	0.117877	0.124601	0.166186	0.0174523	0.112294	0.181073	0.0746685	0.859967	0.693945	0.857828	1.1092	1.01788	0.481048	1.36318	1.75825	1.99951	0.764438
		PKS50 / NRPS		FFC1_00016	n.p.	0.0430972	0.0195549	0.0203952	0.0458296	0.00246431	0	0.00513613	0.00646849	0.0258112	0.01385	0.00744832	0.0229221	0.0042683	0	0.00448434	0.00094499	0.453739	0.473237	1.0634	0	2.08421	2.62488	0.0571802	0	0.251831	0.141142
Dimethylallytryptophane synthases		DMATS1	r-N-DMAT	FFC1_09207	FFUJ_09179	1.36503	0.567491	0.491741	0.431576	0.465365	0.780976	0.882167	0.397419	0.856361	0.325291	0.220629	0.120176	0.0776067	0.166624	0.241179	0.255264	0.415735	0.360242	0.316165	1.6782	1.89565	0.853995	0.340919	1.37619	1.79397	0.920856
		DMATS3		FFC1_05684	FFUJ_14683	6.64576	14.8143	27.0115	33.0423	0.0248845	0.0226491	0.0458543	0.019212	1.36953	1.23323	3.99931	5.26835	0.0431013	0.0392293	0.0398254	0.0332761	2.22914	4.06446	4.97193	0.910167	1.84268	0.772046	0.00374442	0.00152886	0.00169759	0.000581437
		DMATS4		FFC1_05464	n.p.	0.369013	0.222565	0.468876	0.218828	0	0	0	0.0393983	0.100538	0.216166	0.266354	0.140912	0	0	0	0.0351207	0.603137	1.27062	0.593008	#DIV/0!	#DIV/0!	#DIV/0!	0	0	0	0.180043
Terpene cyclases	Fig. 6	DTC1-1	Gibberellins	FFC1_03698	FFUJ_14336	279.894	273.31	192.818	168.93	53.3206	54.951	59.8226	56.6349	18.1854	40.5577	51.8646	42.7571	39.7317	41.5972	45.5171	38.4349	0.976475	0.688897	0.60355	1.03058	1.12194	1.06216	0.190503	0.201058	0.310254	0.335256
		TrTC1		FFC1_06488	FFUJ_13140	32.5668	30.1632	20.7503	24.6948	69.3515	58.4505	58.0953	58.5304	4.63253	2.58827	2.27061	8.06966	18.866	18.459	21.0871	26.9661	0.926194	0.637162	0.758282	0.842815	0.837693	0.843968	2.12951	1.93781	2.79972	2.37015
	Fig. 7	TeTC1	Phytoene/carotenoids	FFC1_12354	FFUJ_11802	2.02471	22.6121	142.985	70.2264	0.647514	0.838779	3.14827	6.8665	1.47196	4.09574	39.1073	21.8267	0.291643	0.582131	3.84764	1.76505	11.168	70.62	34.6846	1.29538	4.86209	10.6044	0.319805	0.0370943	0.0220181	0.0977766
		STC1		FFC1_00068	FFUJ_00036	0.0412522	0.135914	0.1078	0.0684913	7.58325	12.0254	9.01393	32.1245	0.071451	0.133937	0.0544281	0.0692606	1.41728	3.18184	2.13042	32.4009	3.29471	2.61318	1.6603	1.58579	1.18866	4.23625	183.826	88.4779	83.6175	469.031
		STC2		FFC1_01042	FFUJ_00969	2.7816	2.30052	1.85616	2.20802	8.53384	9.19783	8.23621	8.2001	0.292364	0.34708	0.0675608	0.696726	1.99022	1.51571	1.49031	1.80603	0.827049	0.667299	0.793793	1.07781	0.965124	0.960892	3.06796	3.99815	4.43723	3.71379
		STC3	(+)-Eremophilene	FFC1_09543	FFUJ_04067	0	0	0	0	0	0.0280584	0.0522937	0	0	0	0	0	0	0.0485985	0.0905753	0	#DIV/0!	#DIV/0!	#DIV/0!	#DIV/0!	#DIV/0!	#DIV/0!	#DIV/0!	#DIV/0!	#DIV/0!	#DIV/0!
		STC4	(+)-Koraiol	FFC1_11028	FFUJ_10353	12.2203	7.17719	2.5711	5.04055	5.75331	5.85929	4.97319	4.35763	3.64206	1.99802	1.19821	0.668137	2.14017	2.50217	1.23709	2.0299	0.587319	0.210397	0.412475	1.01842	0.864405	0.757412	0.470801	0.816377	1.93427	0.864514
		STC5	(–)-Guaia-6,10(14)-dien	FFC1_12418	FFUJ_11739	0	0	0	0	0	0	0	0	0	0	0	0	0	0	0	0
		STC6	(–)-α-Acorenol	FFC1_12027	FFUJ_12585	0.157036	0.0559081	0.0399775	0.141431	3.84711	4.70803	3.71639	2.77157	0.0414807	0.0494964	0.0692431	0.0744679	2.98283	3.36537	2.89503	1.77367	0.356021	0.254575	0.900624	1.22378	0.966021	0.720429	24.4982	84.2101	92.9619	19.5967
		STC7		FFC1_12127	FFUJ_12026	0	0	0.0203219	0	0	0	0.0301534	0	0	0	0.0351986	0	0	0	0.0522273	0	#DIV/0!	#DIV/0!	#DIV/0!	#DIV/0!	#DIV/0!	#DIV/0!	#DIV/0!	#DIV/0!	1.48379	#DIV/0!
		STC9		FFC1_05519	FFUJ_14833	33.7592	41.6653	29.7791	25.7359	47.0969	61.6158	59.4941	67.4885	6.4924	4.49788	4.06903	9.35661	5.02816	4.44882	4.1881	30.5062	1.23419	0.882104	0.76234	1.30827	1.26323	1.43297	1.39509	1.47883	1.99785	2.62234
Cytokinin biosynthetic genes		IPT_LOG1		FFC1_07975	FFUJ_03536	0.0566372	0.0419311	0	0	0	0	0.0222443	0.0555329	0.0980985	0.0371223	0	0	0	0	0.0385283	0.0611256	0.740346	0	0	#DIV/0!	#DIV/0!	#DIV/0!	0	0	#DIV/0!	#DIV/0!
		P450-1		FFC1_07974	FFUJ_03535	0.26461	0.180854	0.0437185	0.0484236	0.036821	0.0504706	0.0566915	0.0609846	0.110541	0.11428	0.040347	0.0838721	0.0319871	0.0526851	0.0555752	0.025286	0.683472	0.165219	0.183	1.3707	1.53965	1.65625	0.139152	0.279069	1.29674	1.2594
		IPT_LOG2		FFC1_03680	FFUJ_14354	0	0.0183758	0	0	0	0	0	0	0	0.0318278	0	0	0	0	0	0	#DIV/0!	#DIV/0!	#DIV/0!	#DIV/0!	#DIV/0!	#DIV/0!	#DIV/0!	0	#DIV/0!	#DIV/0!
		P450-2		FFC1_03681	FFUJ_14353	0.012495	0	0	0	0	0	0	0	0.021642	0	0	0	0	0	0	0	0	0	0	#DIV/0!	#DIV/0!	#DIV/0!	0	#DIV/0!	#DIV/0!	#DIV/0!
Auxin biosynthetic genes		iaaM		FFC1_08093	FFUJ_03653	0.29685	0.145599	0.177985	0.0428362	0	0	0	0	0.211728	0.0918244	0.116184	0.0741945	0	0	0	0	0.49048	0.599579	0.144303	#DIV/0!	#DIV/0!	#DIV/0!	0	0	0	0
		iaaH		FFC1_08094	FFUJ_03654	0.699788	0.739141	0.58842	0.789171	0.659747	0.747444	0.729828	0.40665	0.00172245	0.0964142	0.314786	0.230825	0.275991	0.145015	0.0615972	0.216746	1.05624	0.840855	1.12773	1.13292	1.10622	0.616372	0.942782	1.01123	1.24032	0.515288
					Genes that appear in the DESeq and Intensity data
					Genes found in at least one of the conditions analyzed by DESeq
					Presumably non-functional
					Up-regulated conditions
